# Supplementary material for: Unraveling new therapeutic targets in ankylosing spondylitis: Multi-omics Mendelian randomization on immune cells, metabolites, and inflammation proteins
Source: Medicine (Baltimore). 2025 Apr 18;104(16):e42177. doi: 10.1097/MD.0000000000042177 (PMC12014029; doi:10.1097/MD.0000000000042177)
Supplement: Supplementary file 1 [file medi-104-e42177-s001.xlsx]

## Sheet: Sheet1
Supplementary Table 1: Summarized MR results of bidirectional causality between 731 Immune Cells, 1,400 serum metabolites, 91 Inflammation Proteins, and ankylosing spondylitis.
	Summarized MR results of bidirectional causality between 731 Immune Cells and ankylosing spondylitis.
	The MR analysis of exposure [CX3CR1 on monocyte、CD62L- CD86+ myeloid DC AC、HLA DR on DC、HLA DR on myeloid DC、HLA DR on plasmacytoid DC、CD64 on monocyte、CD64 on CD14+ CD16+ monocyte、CD64 on CD14+ CD16- monocyte、HLA DR on CD14- CD16-]and outcomes [Ankylosing Spondylitis]							The reverse MR analysis of exposure [Ankylosing Spondylitis]and outcomes [CX3CR1 on monocyte、CD62L- CD86+ myeloid DC AC、HLA DR on DC、HLA DR on myeloid DC、HLA DR on plasmacytoid DC、CD64 on monocyte、CD64 on CD14+ CD16+ monocyte、CD64 on CD14+ CD16- monocyte、HLA DR on CD14- CD16-]
	Exposure	Method	SNPs	Beta	Se	P-value	OR（95% CI）		SNPs	Beta	Se	P-value	OR（95% CI）
	CX3CR1 on monocyte	MR.Egger	45	0.057821	0.0634213	0.367011	1.06 (0.94-1.20)	MR.Egger	0
	CD62L- CD86+ myeloid DC AC		80	0.00891114	0.0403153	0.825642	1.01 (0.93-1.09)		0
	HLA DR on DC		71	-0.397994	0.08807	2.50262e-05	0.67 (0.57-0.80)		0
	HLA DR on myeloid DC		63	-0.335151	0.0960361	0.000903848	0.72 (0.59-0.86)		0
	HLA DR on plasmacytoid DC		81	-0.246263	0.0746875	0.00146478	0.78 (0.68-0.90)		0
	CD64 on monocyte		96	-0.0375199	0.03113	0.231127	0.96 (0.91-1.02)		0
	CD64 on CD14+ CD16+ monocyte		72	-0.080072	0.0395936	0.0469629	0.92 (0.85-1.00)		0
	CD64 on CD14+ CD16- monocyte		105	-0.0271449	0.0304726	0.375114	0.97 (0.92-1.03)		0
	HLA DR on CD14- CD16-		64	-0.393265	0.105448	0.000418051	0.67 (0.55-0.83)		0
	CX3CR1 on monocyte	Weighted.median	45	0.102978	0.0380708	0.00683229	1.11 (1.03-1.19)	Weighted.median	0
	CD62L- CD86+ myeloid DC AC		80	0.0362365	0.0282907	0.200242	1.04 (0.98-1.10)		0
	HLA DR on DC		71	-0.202147	0.0402291	5.03681e-07	0.82 (0.76-0.88)		0
	HLA DR on myeloid DC		63	-0.173761	0.036842	2.40078e-06	0.84 (0.78-0.90)		0
	HLA DR on plasmacytoid DC		81	-0.0858459	0.0360386	0.0172164	0.92 (0.86-0.98)		0
	CD64 on monocyte		96	-0.0845218	0.0228652	0.000218573	0.92 (0.88-0.96)		0
	CD64 on CD14+ CD16+ monocyte		72	-0.108155	0.0285662	0.000153029	0.90 (0.85-0.95)		0
	CD64 on CD14+ CD16- monocyte		105	-0.0798828	0.0240094	0.00087741	0.92 (0.88-0.97)		0
	HLA DR on CD14- CD16-		64	-0.133285	0.046133	0.00386294	0.88 (0.80-0.96)		0
	CX3CR1 on monocyte	IVW（FDR）	45	0.0911836	0.0244786	0.0243191	1.10 (1.04-1.15)	IVW（FDR）	0
	CD62L- CD86+ myeloid DC AC		80	0.0634383	0.0173534	0.0267874	1.07 (1.03-1.10)		0
	HLA DR on DC		71	-0.264621	0.0353049	4.83475e-11	0.77 (0.72-0.82)		0
	HLA DR on myeloid DC		63	-0.199432	0.0339744	1.59215e-06	0.82 (0.77-0.88)		0
	HLA DR on plasmacytoid DC		81	-0.151689	0.0344708	0.00263154	0.86 (0.80-0.92)		0
	CD64 on monocyte		96	-0.0633586	0.0153815	0.00694942	0.94 (0.91-0.97)		0
	CD64 on CD14+ CD16+ monocyte		72	-0.0700132	0.0188232	0.0243191	0.93 (0.90-0.97)		0
	CD64 on CD14+ CD16- monocyte		105	-0.0622049	0.0172716	0.028903	0.94 (0.91-0.97)		0
	HLA DR on CD14- CD16-		64	-0.1561	0.0448701	0.0408894	0.86 (0.78-0.93)		0
	CX3CR1 on monocyte	Weighted.mode	45	0.098002	0.0426898	0.0265177	1.10 (1.01-1.20)	Weighted.mode	0
	CD62L- CD86+ myeloid DC AC		80	0.0297996	0.0308415	0.336884	1.03 (0.97-1.09)		0
	HLA DR on DC		71	-0.288694	0.0827457	0.000843	0.75 (0.64-0.88)		0
	HLA DR on myeloid DC		63	-0.224157	0.0811033	0.00751149	0.80 (0.68-0.94)		0
	HLA DR on plasmacytoid DC		81	-0.0613574	0.0492125	0.216114	0.94 (0.85-1.04)		0
	CD64 on monocyte		96	-0.0767823	0.0314404	0.0164495	0.93 (0.87-0.98)		0
	CD64 on CD14+ CD16+ monocyte		72	-0.0969479	0.0366489	0.0100417	0.91 (0.84-0.98)		0
	CD64 on CD14+ CD16- monocyte		105	-0.0726811	0.0288914	0.0134102	0.93 (0.88-0.98)		0
	HLA DR on CD14- CD16-		64	-0.0994427	0.0433038	0.0249902	0.91 (0.83-0.99)		0
	CX3CR1 on monocyte	Simple.mode	45	0.098002	0.0610002	0.115299	1.10 (0.98-1.24)	Simple.mode	0
	CD62L- CD86+ myeloid DC AC		80	0.0120197	0.0627641	0.84862	1.01 (0.89-1.14)		0
	HLA DR on DC		71	-0.372209	0.112045	0.00142324	0.69 (0.55-0.86)		0
	HLA DR on myeloid DC		63	-0.291153	0.0845564	0.00103531	0.75 (0.63-0.88)		0
	HLA DR on plasmacytoid DC		81	0.00518217	0.106932	0.961469	1.01 (0.82-1.24)		0
	CD64 on monocyte		96	-0.0676627	0.0506428	0.184716	0.93 (0.85-1.03)		0
	CD64 on CD14+ CD16+ monocyte		72	-0.0544006	0.0491597	0.272199	0.95 (0.86-1.04)		0
	CD64 on CD14+ CD16- monocyte		105	-0.0655246	0.0464552	0.161379	0.94 (0.86-1.03)		0
	HLA DR on CD14- CD16-		64	-0.0792975	0.0862793	0.36156	0.92 (0.78-1.09)		0
	Sensitive analysis							Sensitive analysis
	Exposure	Steiger test	F-statistic	R2	Heterogeneity (P_value)	Pleiotropy (P_value)	Global_Test_P_value	Steiger test	F-statistic	R2	Heterogeneity (P_value)	Pleiotropy (P_value)	Global_Test_P_value
	CX3CR1 on monocyte	TRUE	35.4135	0.114258	0.166797	0.563842	\
	CD62L- CD86+ myeloid DC AC	TRUE	54.5719	0.364993	0.0627209	0.12766	\
	HLA DR on DC	TRUE	43.1711	0.217521	1.52398e-17	0.103644	\
	HLA DR on myeloid DC	TRUE	53.1723	0.267217	1.30791e-11	0.136529	\
	HLA DR on plasmacytoid DC	TRUE	45.0397	0.291	2.57339e-26	0.158118	\
	CD64 on monocyte	TRUE	41.1697	0.209556	0.0627375	0.323496	\
	CD64 on CD14+ CD16+ monocyte	TRUE	38.1036	0.148216	0.177145	0.767995	\
	CD64 on CD14+ CD16- monocyte	TRUE	43.4741	0.235111	0.00946245	0.166447	\
	HLA DR on CD14- CD16-	TRUE	41.4836	0.186912	3.76836e-14	0.0164799	0.001
	Summarized MR results of bidirectional causality between 1,400 serum metabolites and ankylosing spondylitis.
	The MR analysis of exposure [Hexadecanedioate (C16-DC) levels、Bilirubin (E,Z or Z,E) levels] and outcomes [Ankylosing Spondylitis]							The reverse MR analysis of exposure [Ankylosing Spondylitis] and outcomes [Hexadecanedioate (C16-DC) levels、Bilirubin (E,Z or Z,E) levels]
	Exposure	Method	SNPs	Beta	Se	P-value	OR（95% CI）		SNPs	Beta	Se	P-value	OR（95% CI）
	Hexadecanedioate (C16-DC) levels	MR.Egger	43	-0.133129	0.0535788	0.0171388	0.88 (0.79-0.97)	MR.Egger	18	-0.00862938	0.0245873	0.73019	0.99 (0.94-1.04)
	Bilirubin (E,Z or Z,E) levels		58	-0.177747	0.0435995	0.000145657	0.84 (0.77-0.91)		18	0.00422263	0.0264986	0.875385	1.00 (0.95-1.06)
	Hexadecanedioate (C16-DC) levels	Weighted.median	43	-0.123413	0.0522606	0.0182012	0.88 (0.80-0.98)	Weighted.median	18	-0.0107876	0.0166495	0.517034	0.99 (0.96-1.02)
	Bilirubin (E,Z or Z,E) levels		58	-0.150663	0.0407869	0.000220841	0.86 (0.79-0.93)		18	-0.00978186	0.0161931	0.545792	0.99 (0.96-1.02)
	Hexadecanedioate (C16-DC) levels	IVW（FDR）	43	-0.140377	0.0337003	0.0265136	0.87 (0.81-0.93)	IVW（FDR）	18	-0.00285609	0.0124987	0.81925	1.00 (0.97-1.02)
	Bilirubin (E,Z or Z,E) levels		58	-0.104999	0.0254847	0.0265136	0.90 (0.86-0.95)		18	-0.00300167	0.0126037	0.81925	1.00 (0.97-1.02)
	Hexadecanedioate (C16-DC) levels	Weighted.mode	43	-0.128525	0.0467518	0.00877314	0.88 (0.80-0.96)	Weighted.mode	18	-0.0117591	0.0202953	0.569918	0.99 (0.95-1.03)
	Bilirubin (E,Z or Z,E) levels		58	-0.136794	0.0389687	0.000881989	0.87 (0.81-0.94)		18	-0.0109143	0.0173936	0.538676	0.99 (0.96-1.02)
	Hexadecanedioate (C16-DC) levels	Simple.mode	43	-0.176089	0.0854325	0.0455151	0.84 (0.71-0.99)	Simple.mode	18	-0.0361166	0.0272964	0.203315	0.96 (0.91-1.02)
	Bilirubin (E,Z or Z,E) levels		58	-0.121926	0.0623435	0.0554064	0.89 (0.78-1.00)		18	-0.0109143	0.0249702	0.667544	0.99 (0.94-1.04)
	Sensitive analysis							Sensitive analysis
	Exposure	Steiger test	F-statistic	R2	Heterogeneity (P_value)	Pleiotropy (P_value)	Global_Test_P_value	Steiger test	F-statistic	R2	Heterogeneity (P_value)	Pleiotropy (P_value)	Global_Test_P_value
	Hexadecanedioate (C16-DC) levels	TRUE	58.6707	0.0722193	0.893718	0.862707	\	TRUE	284.334	0.0171265	0.433225	0.785778	0.483333
	Bilirubin (E,Z or Z,E) levels	TRUE	76.4154	0.142395	0.495807	0.0444106	\	TRUE	284.334	0.0171265	0.282703	0.752364	0.366667
	Summarized MR results of bidirectional causality between 91 Inflammation Proteins and ankylosing spondylitis.
	The MR analysis of exposure [ TNF-beta levels、Interleukin-6 levels] and outcomes[ Ankylosing Spondylitis ]							The reverse MR analysis of exposure [Ankylosing Spondylitis ] and outcomes[ TNF-beta levels、Interleukin-6 levels ]
	Exposure	Method	SNPs	Beta	Se	P-value	OR（95% CI）		SNPs	Beta	Se	P-value	OR（95% CI）
	TNF-beta levels	MR.Egger	66	0.504734	0.0683669	3.95e-10	1.66 (1.45-1.89)	MR.Egger	18	0.0014088	0.0261339	0.957677	1.00 (0.95-1.05)
	Interleukin-6 levels		17	-0.243725	0.245464	0.336501	0.78 (0.48-1.27)		18	-0.00933524	0.0205183	0.655243	0.99 (0.95-1.03)
	TNF-beta levels	Weighted.median	66	0.435237	0.0599818	3.98e-13	1.55 (1.37-1.74)	Weighted.median	18	-0.00531179	0.0170902	0.755946	0.99 (0.96-1.03)
	Interleukin-6 levels		17	-0.511282	0.15562	0.0010182	0.60 (0.44-0.81)		18	-0.00694403	0.0133701	0.603503	0.99 (0.97-1.02)
	TNF-beta levels	IVW（FDR）	66	0.285526	0.0518893	3.41e-06	1.33 (1.20-1.47)	IVW（FDR）	18	-0.00981636	0.0138351	0.477997	0.99 (0.96-1.02)
	Interleukin-6 levels		17	-0.351487	0.0941942	0.00866009	0.70 (0.59-0.85)		18	-0.00715388	0.00958301	0.477997	0.99 (0.97-1.01)
	TNF-beta levels	Weighted.mode	66	0.46277	0.0516529	5.84e-13	1.59 (1.44-1.76)	Weighted.mode	18	-0.0124927	0.0225941	0.587518	0.99 (0.94-1.03)
	Interleukin-6 levels		17	-0.565878	0.19342	0.00989949	0.57 (0.39-0.83)		18	-0.0131543	0.0162155	0.428453	0.99 (0.96-1.02)
	TNF-beta levels	Simple.mode	66	0.0422243	0.165746	0.799718	1.04 (0.75-1.44)	Simple.mode	18	-0.00353032	0.0305622	0.909392	1.00 (0.94-1.06)
	Interleukin-6 levels		17	0.0367041	0.307809	0.906567	1.04 (0.57-1.90)		18	0.01611	0.0203292	0.439016	1.02 (0.98-1.06)
	Sensitive analysis							Sensitive analysis
	Exposure	Steiger test	F-statistic	R2	Heterogeneity (P_value)	Pleiotropy (P_value)	Global_Test_P_value	Steiger test	F-statistic	R2	Heterogeneity (P_value)	Pleiotropy (P_value)	Global_Test_P_value
	TNF-beta levels	TRUE	58.7941	0.0375796	1.38e-09	5.3e-05	0.001	TRUE	284.334	0.0171265	0.0382057	0.616446	0.03
	Interleukin-6 levels	TRUE	33.3238	0.011122	0.052583	0.619125	\	TRUE	284.334	0.0171265	0.210282	0.901099	0.226667
							\

## Sheet: Sheet2
Supplementary Table 2: Comprehensive result of MR analysis between 731 Immune Cells and AS. Screening criteria: P=1e-5，R²=0.1，kb=500.
	Data				Mendelian Randomization Analysis																						Sensitive analysis
	Populations				MR.Egger				Weighted.median				Inverse.variance.weighted.					Weighted.mode				Simple.mode					Steiger Test			F-statistic	Heterogeneity test (IVW)			Pleiotropy test			MR-PRESSO
	Exposure	Outcome	Nsnp		Beta	Se	P_value	OR(-95％CI__95％CI)	Beta	Se	P_value	OR(-95％CI__95％CI)	Beta	Se	P_value	P_value(FDR)	OR(-95％CI__95％CI)	Beta	Se	P_value	OR(-95％CI__95％CI)	Beta	Se	P_value	OR(-95％CI__95％CI)		Correct_causal_direction	Steiger_P_value	Value_Power	F	Heterogeneity（Q_IVW）	Heterogeneity（df_IVW）	Heterogeneity（P_value_IVW）	Pleiotropy （egger_intercept）	Se	P_value	Outliers	Global_test_p
1	IgD+ %B cell	Ankylosing Spondylitis	17		0.013305	0.0991315	0.895016	1.01 (0.83-1.23)	0.0113744	0.0667925	0.864778	1.01 (0.89-1.15)	0.0135726	0.0473684	0.77447	0.949044	1.01 (0.92-1.11)	-0.00909039	0.0749375	0.904959	0.99 (0.86-1.15)	0.0620827	0.0941991	0.519232	1.06 (0.88-1.28)		TRUE	5.44778e-84	0.0568581	21.8578	11.325	16	0.788992	7.05759e-05	0.0229679	0.997589	NA	0.793
2	IgD+ CD38br AC	Ankylosing Spondylitis	23		-0.183092	0.135619	0.191374	0.83 (0.64-1.09)	-0.0129782	0.0724845	0.8579	0.99 (0.86-1.14)	-0.0433657	0.050143	0.387127	0.768655	0.96 (0.87-1.06)	-0.0320071	0.105844	0.765188	0.97 (0.79-1.19)	0.027114	0.12585	0.831403	1.03 (0.80-1.31)		TRUE	6.01781e-121	0.14791	23.0011	29.3279	22	0.135736	0.0287385	0.0252615	0.268084	NA	0.148
3	IgD+ CD38dim %B cell	Ankylosing Spondylitis	14		-0.0368592	0.154405	0.815352	0.96 (0.71-1.30)	0.00798936	0.0800939	0.920543	1.01 (0.86-1.18)	0.0510136	0.0596794	0.392665	0.768655	1.05 (0.94-1.18)	-0.0239465	0.108568	0.828856	0.98 (0.79-1.21)	-0.00736538	0.127464	0.954799	0.99 (0.77-1.27)		TRUE	6.19882e-71	0.1383	22.5153	7.56877	13	0.870516	0.0144456	0.0234102	0.548723	NA	0.874
4	IgD+ CD38dim AC	Ankylosing Spondylitis	22		-0.0118606	0.11757	0.920649	0.99 (0.78-1.24)	0.0376279	0.0649031	0.562079	1.04 (0.91-1.18)	0.0882855	0.0477032	0.0642089	0.426698	1.09 (0.99-1.20)	0.0270925	0.0934728	0.774779	1.03 (0.86-1.23)	-0.0117756	0.108391	0.914519	0.99 (0.80-1.22)		TRUE	4.33125e-110	0.466865	21.8894	16.2821	21	0.753597	0.0200206	0.0214823	0.362473	NA	0.772
5	IgD+ CD38- %B cell	Ankylosing Spondylitis	20		-0.312734	0.19797	0.131588	0.73 (0.50-1.08)	-0.0525657	0.0899738	0.559064	0.95 (0.80-1.13)	-0.0252459	0.0600189	0.674023	0.939524	0.98 (0.87-1.10)	-0.0313073	0.152761	0.839796	0.97 (0.72-1.31)	-0.120711	0.178397	0.506787	0.89 (0.62-1.26)		TRUE	1.23205e-102	0.0783536	22.7982	28.9365	19	0.066991	0.0471986	0.030312	0.136857	rs3918149, rs6933763	0.001
6	IgD+ CD38- AC	Ankylosing Spondylitis	18		-0.0143893	0.116775	0.903466	0.99 (0.78-1.24)	0.0675236	0.0648481	0.297756	1.07 (0.94-1.21)	0.0604684	0.0447908	0.17701	0.605854	1.06 (0.97-1.16)	0.132422	0.09632	0.187042	1.14 (0.95-1.38)	-0.0310644	0.106547	0.774155	0.97 (0.79-1.19)		TRUE	4.16655e-88	0.208906	21.8791	20.5246	17	0.248279	0.0164387	0.0231793	0.488408	NA	0.269
7	Unsw mem %B cell	Ankylosing Spondylitis	30		0.137341	0.0715385	0.0651221	1.15 (1.00-1.32)	0.0180086	0.0488988	0.712662	1.02 (0.93-1.12)	-0.0217492	0.0346939	0.530733	0.858331	0.98 (0.91-1.05)	0.040658	0.0613599	0.51281	1.04 (0.92-1.17)	0.0144809	0.0885353	0.871212	1.01 (0.85-1.21)		TRUE	7.38929e-158	0.0809629	22.2549	27.4923	29	0.545165	-0.0352828	0.0138751	0.016805	NA	0.551
8	Unsw mem AC	Ankylosing Spondylitis	20		-0.0298317	0.119892	0.806315	0.97 (0.77-1.23)	0.0374708	0.0683793	0.583702	1.04 (0.91-1.19)	0.0756082	0.04774	0.11325	0.554187	1.08 (0.98-1.18)	0.0284929	0.0896774	0.754158	1.03 (0.86-1.23)	-0.00956461	0.108512	0.930685	0.99 (0.80-1.23)		TRUE	2.61256e-104	0.344038	22.9206	16.5588	19	0.619734	0.0213829	0.022303	0.350389	NA	0.627
9	IgD- CD27- %B cell	Ankylosing Spondylitis	27		0.0524054	0.106523	0.627037	1.05 (0.86-1.30)	0.01257	0.0566023	0.824255	1.01 (0.91-1.13)	0.0317353	0.0373179	0.395101	0.768655	1.03 (0.96-1.11)	0.0427259	0.0638093	0.509024	1.04 (0.92-1.18)	0.0954621	0.0926861	0.31252	1.10 (0.92-1.32)		TRUE	1.97443e-237	0.150531	35.3957	28.723	26	0.323829	-0.00419278	0.0200289	0.835882	NA	0.368
10	IgD+ AC	Ankylosing Spondylitis	11		-0.134573	0.127516	0.318777	0.87 (0.68-1.12)	-0.0072322	0.0745818	0.92275	0.99 (0.86-1.15)	0.00608271	0.0561656	0.913758	0.974904	1.01 (0.90-1.12)	-0.00147613	0.0869829	0.986794	1.00 (0.84-1.18)	-0.00302857	0.110864	0.978744	1.00 (0.80-1.24)		TRUE	1.48501e-55	0.050908	22.5092	5.44653	10	0.859427	0.0306534	0.0249491	0.250365	NA	0.848
11	IgD- CD27- AC	Ankylosing Spondylitis	31		0.0632529	0.11228	0.577529	1.07 (0.85-1.33)	0.0402457	0.0542039	0.457793	1.04 (0.94-1.16)	0.0388566	0.0380444	0.307088	0.730687	1.04 (0.96-1.12)	0.0605882	0.0709048	0.3996	1.06 (0.92-1.22)	0.128476	0.0941971	0.182743	1.14 (0.95-1.37)		TRUE	8.11818e-188	0.176133	25.1878	33.8513	30	0.286818	-0.00470286	0.0201448	0.81705	rs12296430	0.023
12	Sw mem %B cell	Ankylosing Spondylitis	13		0.0556673	0.109335	0.62071	1.06 (0.85-1.31)	0.0321009	0.0727904	0.65921	1.03 (0.90-1.19)	-0.0248046	0.0541937	0.647166	0.93411	0.98 (0.88-1.08)	0.0254082	0.0771797	0.747673	1.03 (0.88-1.19)	-0.00584328	0.10328	0.955813	0.99 (0.81-1.22)		TRUE	1.9268e-64	0.067104	22.0274	6.16132	12	0.907732	-0.0184199	0.021736	0.414811	NA	0.915
13	Sw mem AC	Ankylosing Spondylitis	22		-0.00830279	0.131445	0.950262	0.99 (0.77-1.28)	-0.0247638	0.0680904	0.716089	0.98 (0.85-1.11)	0.00871433	0.0497505	0.860953	0.964703	1.01 (0.92-1.11)	-0.028611	0.0860596	0.742841	0.97 (0.82-1.15)	-0.028611	0.100936	0.779602	0.97 (0.80-1.18)		TRUE	9.61349e-113	0.0537175	22.3471	18.6429	21	0.608036	0.00289771	0.0207176	0.890164	NA	0.634
14	PB/PC %B cell	Ankylosing Spondylitis	25		-0.0411056	0.104343	0.697249	0.96 (0.78-1.18)	-0.0440037	0.0634804	0.488193	0.96 (0.84-1.08)	-0.0253225	0.0442918	0.567512	0.887413	0.97 (0.89-1.06)	-0.0463045	0.0868047	0.59864	0.95 (0.81-1.13)	0.083268	0.111606	0.462859	1.09 (0.87-1.35)		TRUE	9.04063e-128	0.0847459	22.1489	25.8082	24	0.362968	0.00380086	0.0224478	0.867025	NA	0.386
15	PB/PC AC	Ankylosing Spondylitis	21		-0.108436	0.115563	0.359851	0.90 (0.72-1.13)	-0.0514136	0.0703292	0.464754	0.95 (0.83-1.09)	0.0202373	0.0482485	0.674896	0.939524	1.02 (0.93-1.12)	-0.0379892	0.108535	0.729983	0.96 (0.78-1.19)	-0.00947262	0.12618	0.940903	0.99 (0.77-1.27)		TRUE	1.6736e-99	0.0683811	21.0457	26.2389	20	0.158067	0.0247958	0.0196413	0.222069	NA	0.168
16	Memory B cell %B cell	Ankylosing Spondylitis	25		0.108029	0.0898184	0.241308	1.11 (0.93-1.33)	0.00663182	0.0607984	0.91314	1.01 (0.89-1.13)	-0.0346988	0.0409592	0.396909	0.768655	0.97 (0.89-1.05)	0.00315573	0.0898156	0.972262	1.00 (0.84-1.20)	-0.00680389	0.112421	0.952241	0.99 (0.80-1.24)		TRUE	4.7597e-139	0.120586	23.8414	23.0676	24	0.515813	-0.031849	0.0178372	0.0873679	NA	0.519
17	Memory B cell AC	Ankylosing Spondylitis	16		-0.0297173	0.121354	0.810101	0.97 (0.77-1.23)	0.0220136	0.0770513	0.775108	1.02 (0.88-1.19)	0.0202546	0.051924	0.696476	0.939524	1.02 (0.92-1.13)	0.0524404	0.0937264	0.584075	1.05 (0.88-1.27)	0.211815	0.126406	0.114517	1.24 (0.96-1.58)		TRUE	1.17708e-84	0.0656598	23.5441	15.2675	15	0.432324	0.00963461	0.0209703	0.65297	NA	0.447
18	Naive-mature B cell %B cell	Ankylosing Spondylitis	25		-0.0899969	0.0922441	0.339394	0.91 (0.76-1.10)	-0.00218908	0.0606429	0.971204	1.00 (0.89-1.12)	0.0373256	0.0401446	0.352486	0.749032	1.04 (0.96-1.12)	-0.001559	0.0899557	0.986316	1.00 (0.84-1.19)	0.0952347	0.118397	0.42908	1.10 (0.87-1.39)		TRUE	3.34997e-135	0.136012	23.2747	24.1466	24	0.45324	0.0265505	0.0173184	0.138899	NA	0.47
19	Naive-mature B cell AC	Ankylosing Spondylitis	20		-0.00888708	0.142081	0.950815	0.99 (0.75-1.31)	0.00412953	0.0626007	0.947405	1.00 (0.89-1.14)	0.00223649	0.0486735	0.963351	0.988368	1.00 (0.91-1.10)	0.0189056	0.0814773	0.818992	1.02 (0.87-1.20)	0.0526377	0.088615	0.559516	1.05 (0.89-1.25)		TRUE	1.66756e-102	0.0502204	22.3086	10.1679	19	0.948683	0.00205928	0.0247115	0.934507	NA	0.953
20	IgD- CD38br %B cell	Ankylosing Spondylitis	17		0.0748584	0.128919	0.570089	1.08 (0.84-1.39)	0.0752883	0.0727709	0.300859	1.08 (0.93-1.24)	-0.00635658	0.0510654	0.900936	0.974904	0.99 (0.90-1.10)	0.0845686	0.104611	0.43071	1.09 (0.89-1.34)	0.0909243	0.135374	0.511387	1.10 (0.84-1.43)		TRUE	5.47065e-87	0.0515369	22.8439	20.0271	16	0.219001	-0.0162099	0.0229751	0.491284	NA	0.213
21	IgD+ CD24+ %B cell	Ankylosing Spondylitis	22		0.0647504	0.105138	0.544933	1.07 (0.87-1.31)	0.0331771	0.0700624	0.63583	1.03 (0.90-1.19)	0.0335367	0.0496341	0.499244	0.837893	1.03 (0.94-1.14)	0.0325993	0.0818479	0.694436	1.03 (0.88-1.21)	0.0253027	0.101483	0.805529	1.03 (0.84-1.25)		TRUE	2.34574e-111	0.106361	21.762	6.25924	21	0.999203	-0.00647765	0.0192346	0.739798	NA	1
22	IgD+ CD24+ AC	Ankylosing Spondylitis	30		0.0170863	0.137102	0.901711	1.02 (0.78-1.33)	0.00857995	0.0592444	0.884851	1.01 (0.90-1.13)	0.0110523	0.0431467	0.79783	0.957658	1.01 (0.93-1.10)	-0.11095	0.117789	0.354005	0.89 (0.71-1.13)	-0.118233	0.122775	0.343508	0.89 (0.70-1.13)		TRUE	2.17133e-170	0.0586828	23.6915	21.8163	29	0.827715	-0.000999701	0.0215607	0.963347	NA	0.832
23	IgD- CD24- %B cell	Ankylosing Spondylitis	13		0.217137	0.152948	0.183415	1.24 (0.92-1.68)	0.0891056	0.0769528	0.246895	1.09 (0.94-1.27)	0.132136	0.0564898	0.0193294	0.252317	1.14 (1.02-1.27)	0.0553322	0.106769	0.613711	1.06 (0.86-1.30)	0.0812565	0.116045	0.497143	1.08 (0.86-1.36)		TRUE	7.90001e-63	0.596178	21.8267	8.74087	12	0.72489	-0.0207761	0.0347407	0.561929	NA	0.768
24	IgD- CD24- AC	Ankylosing Spondylitis	16		0.0018223	0.194393	0.992653	1.00 (0.68-1.47)	0.0446084	0.0789126	0.571878	1.05 (0.90-1.22)	0.0285398	0.0572593	0.61818	0.923461	1.03 (0.92-1.15)	0.0309004	0.100466	0.762639	1.03 (0.85-1.26)	0.035653	0.111139	0.752791	1.04 (0.83-1.29)		TRUE	1.03985e-75	0.0785684	21.2959	18.9768	15	0.214787	0.0052383	0.0358056	0.885772	NA	0.228
25	IgD+ CD24- %B cell	Ankylosing Spondylitis	15		-0.103134	0.120178	0.406338	0.90 (0.71-1.14)	0.0224282	0.0718431	0.754901	1.02 (0.89-1.18)	0.0295034	0.0517538	0.568629	0.887413	1.03 (0.93-1.14)	0.00746096	0.0854389	0.93165	1.01 (0.85-1.19)	0.0223958	0.109304	0.840603	1.02 (0.83-1.27)		TRUE	8.86454e-76	0.0801303	22.3946	8.49992	14	0.861691	0.0297175	0.0243012	0.243081	NA	0.863
26	IgD+ CD24- AC	Ankylosing Spondylitis	18		-0.0236802	0.12302	0.84978	0.98 (0.77-1.24)	0.0247418	0.0715188	0.729382	1.03 (0.89-1.18)	0.0585677	0.0504674	0.245843	0.695439	1.06 (0.96-1.17)	0.0175841	0.0859096	0.840251	1.02 (0.86-1.20)	0.0256829	0.100692	0.801734	1.03 (0.84-1.25)		TRUE	1.96785e-88	0.196585	21.591	8.13063	17	0.963673	0.0185256	0.0252703	0.474102	NA	0.969
27	CD24+ CD27+ %B cell	Ankylosing Spondylitis	24		0.0875986	0.0915096	0.348837	1.09 (0.91-1.31)	0.0156799	0.0625791	0.802153	1.02 (0.90-1.15)	-0.0414999	0.0421477	0.324805	0.730687	0.96 (0.88-1.04)	0.0216967	0.0771521	0.781056	1.02 (0.88-1.19)	0.027929	0.105268	0.793132	1.03 (0.84-1.26)		TRUE	7.61713e-127	0.14314	22.8908	23.1099	23	0.454368	-0.0280525	0.0176499	0.126242	NA	0.492
28	CD24+ CD27+ AC	Ankylosing Spondylitis	24		0.0171867	0.113775	0.881306	1.02 (0.81-1.27)	0.0434935	0.0701405	0.535198	1.04 (0.91-1.20)	0.0248346	0.0468538	0.596081	0.909677	1.03 (0.94-1.12)	0.077381	0.0847119	0.370477	1.08 (0.92-1.28)	0.0907729	0.11472	0.436879	1.10 (0.87-1.37)		TRUE	5.35145e-124	0.0841746	22.4618	25.5454	23	0.322793	0.00148683	0.0198226	0.940887	NA	0.326
29	CD20- %B cell	Ankylosing Spondylitis	16		0.0195144	0.139924	0.89107	1.02 (0.78-1.34)	0.0788431	0.0782732	0.3138	1.08 (0.93-1.26)	0.0440612	0.049859	0.376849	0.768655	1.05 (0.95-1.15)	0.0828118	0.0907655	0.376005	1.09 (0.91-1.30)	0.0897259	0.138293	0.52627	1.09 (0.83-1.43)		TRUE	1.01884e-74	0.119657	21.0998	21.0073	15	0.136595	0.00575224	0.0295105	0.848254	rs9270911	0.001
30	IgD- CD38br AC	Ankylosing Spondylitis	15		0.281907	0.171959	0.125095	1.33 (0.95-1.86)	0.0906627	0.0848151	0.285095	1.09 (0.93-1.29)	0.0245159	0.0743117	0.741471	0.9451	1.02 (0.89-1.19)	0.110509	0.0955291	0.266709	1.12 (0.93-1.35)	-0.135339	0.148264	0.376785	0.87 (0.65-1.17)		TRUE	1.6174e-69	0.0694309	21.1178	24.9899	14	0.0346677	-0.0520457	0.0317416	0.125036	rs17037450	0.003
31	CD20- AC	Ankylosing Spondylitis	23		-0.0653266	0.197742	0.744399	0.94 (0.64-1.38)	0.0295066	0.079824	0.711647	1.03 (0.88-1.20)	-0.0187467	0.0519757	0.718338	0.939524	0.98 (0.89-1.09)	0.0474877	0.150779	0.755768	1.05 (0.78-1.41)	-0.208061	0.161293	0.210462	0.81 (0.59-1.11)		TRUE	3.18695e-110	0.066746	21.214	33.8646	22	0.0507027	0.00744957	0.0298169	0.805136	NA	0.052
32	CD20- CD38- %B cell	Ankylosing Spondylitis	19		-0.0335498	0.128079	0.796511	0.97 (0.75-1.24)	-0.045242	0.0715917	0.527423	0.96 (0.83-1.10)	0.055625	0.0514168	0.279322	0.711444	1.06 (0.96-1.17)	-0.0721923	0.100713	0.48269	0.93 (0.76-1.13)	-0.083449	0.123045	0.506273	0.92 (0.72-1.17)		TRUE	1.47128e-91	0.187224	21.34	15.5968	18	0.620662	0.0166318	0.0218784	0.457554	NA	0.656
33	CD20- CD38- AC	Ankylosing Spondylitis	13		0.0849444	0.29052	0.775431	1.09 (0.62-1.92)	-0.0940524	0.106667	0.377918	0.91 (0.74-1.12)	0.0448105	0.0722272	0.534988	0.858497	1.05 (0.91-1.20)	-0.117578	0.123708	0.360636	0.89 (0.70-1.13)	-0.123477	0.135448	0.379918	0.88 (0.68-1.15)		TRUE	1.1019e-63	0.111054	22.0664	12.5893	12	0.399588	-0.00607394	0.0423871	0.888647	NA	0.415
34	IgD+ %Lymphocyte	Ankylosing Spondylitis	17		0.329326	0.173491	0.0770788	1.39 (0.99-1.95)	-0.0454925	0.0756978	0.547856	0.96 (0.82-1.11)	-0.0254232	0.0546601	0.64185	0.931326	0.97 (0.88-1.09)	-0.077467	0.109875	0.490918	0.93 (0.75-1.15)	-0.0749382	0.133949	0.583601	0.93 (0.71-1.21)		TRUE	4.84052e-96	0.0765188	24.7907	11.0972	16	0.803448	-0.0583598	0.0270875	0.0478653	NA	0.75
35	IgD- CD38br %lymphocyte	Ankylosing Spondylitis	24		0.237884	0.14023	0.103919	1.27 (0.96-1.67)	0.0826642	0.0733711	0.259887	1.09 (0.94-1.25)	-0.00556128	0.0636679	0.930395	0.974904	0.99 (0.88-1.13)	0.095097	0.0891834	0.29735	1.10 (0.92-1.31)	-0.2173	0.142831	0.141796	0.80 (0.61-1.06)		TRUE	1.14107e-118	0.0515919	21.8653	43.6475	23	0.00579766	-0.0489883	0.0254824	0.0675941	rs17037450	0.001
36	IgD- CD38dim %lymphocyte	Ankylosing Spondylitis	26		0.18746	0.0833689	0.0339925	1.21 (1.02-1.42)	0.0438612	0.0621374	0.480266	1.04 (0.93-1.18)	0.00299346	0.0405064	0.941089	0.981413	1.00 (0.93-1.09)	0.0950291	0.0921391	0.312244	1.10 (0.92-1.32)	0.0604857	0.120612	0.620413	1.06 (0.84-1.35)		TRUE	3.86236e-140	0.0505308	23.0589	22.806	25	0.588892	-0.0407664	0.0161033	0.0183179	NA	0.547
37	IgD- CD38- %lymphocyte	Ankylosing Spondylitis	27		0.156417	0.126539	0.227901	1.17 (0.91-1.50)	-0.0950538	0.0590515	0.107469	0.91 (0.81-1.02)	-0.0960758	0.0442206	0.0298069	0.291046	0.91 (0.83-0.99)	-0.117996	0.0898545	0.200591	0.89 (0.75-1.06)	-0.125711	0.102669	0.23177	0.88 (0.72-1.08)		TRUE	2.00781e-138	0.543578	21.9312	16.6763	26	0.918537	-0.0406523	0.0190887	0.0432263	NA	0.925
38	IgD- CD38dim %B cell	Ankylosing Spondylitis	19		0.065087	0.0757053	0.401894	1.07 (0.92-1.24)	0.00739545	0.0606586	0.902963	1.01 (0.89-1.13)	0.0225631	0.0417145	0.588581	0.903893	1.02 (0.94-1.11)	0.00925888	0.059826	0.87873	1.01 (0.90-1.13)	-0.00364482	0.0841695	0.965936	1.00 (0.84-1.18)		TRUE	9.60479e-93	0.0712819	21.5873	16.1546	18	0.58176	-0.0112096	0.0166537	0.509929	NA	0.63
39	IgD+ CD38br %lymphocyte	Ankylosing Spondylitis	23		-0.0162995	0.0796994	0.839922	0.98 (0.84-1.15)	0.0328532	0.0618057	0.595033	1.03 (0.92-1.17)	-0.0324436	0.0410043	0.428813	0.793576	0.97 (0.89-1.05)	0.0455996	0.0686524	0.513458	1.05 (0.91-1.20)	0.0295077	0.10803	0.787291	1.03 (0.83-1.27)		TRUE	1.07715e-118	0.103018	22.346	15.9942	22	0.816172	-0.00396921	0.0168027	0.815547	NA	0.829
40	IgD+ CD38dim %lymphocyte	Ankylosing Spondylitis	31		0.0264328	0.118768	0.82544	1.03 (0.81-1.30)	0.0864893	0.0603222	0.151633	1.09 (0.97-1.23)	0.0660206	0.0412551	0.109532	0.554187	1.07 (0.99-1.16)	0.0703475	0.0993267	0.484261	1.07 (0.88-1.30)	0.00553739	0.114078	0.961607	1.01 (0.80-1.26)		TRUE	1.10573e-161	0.381247	22.1516	38.1091	30	0.146967	0.00732202	0.0201589	0.719078	NA	0.165
41	IgD+ CD38- %lymphocyte	Ankylosing Spondylitis	20		-0.0187412	0.152569	0.903597	0.98 (0.73-1.32)	0.0577253	0.0825343	0.484296	1.06 (0.90-1.25)	0.0446128	0.0529603	0.399574	0.768655	1.05 (0.94-1.16)	0.149751	0.126174	0.249911	1.16 (0.91-1.49)	-0.00780747	0.178247	0.96552	0.99 (0.70-1.41)		TRUE	1.92579e-106	0.150541	23.5378	26.7399	19	0.11086	0.0130649	0.0285438	0.652636	NA	0.108
42	Unsw Mem %lymphocyte	Ankylosing Spondylitis	26		0.0588581	0.0934727	0.534852	1.06 (0.88-1.27)	0.0203445	0.0580019	0.725771	1.02 (0.91-1.14)	-0.0142657	0.0400125	0.721443	0.939524	0.99 (0.91-1.07)	0.0359043	0.0720913	0.622809	1.04 (0.90-1.19)	0.0240323	0.111258	0.830736	1.02 (0.82-1.27)		TRUE	1.87071e-148	0.0626035	24.3647	27.8011	25	0.317089	-0.0154762	0.0176317	0.388782	NA	0.331
43	IgD- CD27- %lymphocyte	Ankylosing Spondylitis	23		0.106999	0.126414	0.406861	1.11 (0.87-1.43)	0.00845529	0.0634211	0.89394	1.01 (0.89-1.14)	0.0086996	0.0395766	0.826014	0.964703	1.01 (0.93-1.09)	0.0193268	0.0748059	0.798531	1.02 (0.88-1.18)	0.140475	0.102087	0.18266	1.15 (0.94-1.41)		TRUE	1.72839e-158	0.055064	29.4167	31.416	22	0.0879124	-0.0200337	0.0238661	0.410688	NA	0.107
44	Sw mem %lymphocyte	Ankylosing Spondylitis	20		0.256954	0.125092	0.0547802	1.29 (1.01-1.65)	-0.0763172	0.0658823	0.246706	0.93 (0.81-1.05)	-0.0219281	0.0472406	0.642519	0.931326	0.98 (0.89-1.07)	-0.0882156	0.116432	0.457952	0.92 (0.73-1.15)	-0.0712045	0.109893	0.524776	0.93 (0.75-1.16)		TRUE	1.42612e-114	0.0733425	24.8716	14.8245	19	0.733685	-0.0544597	0.0226188	0.0269958	NA	0.631
45	PB/PC %lymphocyte	Ankylosing Spondylitis	14		0.0189453	0.228789	0.93537	1.02 (0.65-1.60)	-0.0518263	0.091609	0.571575	0.95 (0.79-1.14)	-0.0561682	0.0606648	0.354509	0.751149	0.95 (0.84-1.06)	-0.0440996	0.135824	0.750587	0.96 (0.73-1.25)	0.00362239	0.149415	0.981026	1.00 (0.75-1.35)		TRUE	2.53122e-69	0.146278	22.4373	19.1627	13	0.118144	-0.0126016	0.0361871	0.733698	NA	0.131
46	Memory B cell %lymphocyte	Ankylosing Spondylitis	30		-0.0156317	0.109481	0.887486	0.98 (0.79-1.22)	-0.0820133	0.0613061	0.180972	0.92 (0.82-1.04)	-0.0464451	0.0411389	0.258906	0.695439	0.95 (0.88-1.03)	-0.107015	0.103307	0.308815	0.90 (0.73-1.10)	-0.120924	0.104984	0.258795	0.89 (0.72-1.09)		TRUE	2.69806e-182	0.211573	25.1593	22.7378	29	0.788404	-0.0051652	0.0170073	0.763598	NA	0.798
47	Naive-mature B cell %lymphocyte	Ankylosing Spondylitis	23		-0.0294527	0.108213	0.788147	0.97 (0.79-1.20)	-0.0807218	0.0641177	0.208043	0.92 (0.81-1.05)	-0.078651	0.0471466	0.0952717	0.539483	0.92 (0.84-1.01)	-0.0840831	0.0883402	0.351534	0.92 (0.77-1.09)	-0.0641531	0.102689	0.538573	0.94 (0.77-1.15)		TRUE	1.65336e-114	0.34683	21.6179	13.4029	22	0.921313	-0.0100941	0.0199842	0.618747	NA	0.933
48	IgD- CD38dim AC	Ankylosing Spondylitis	15		-0.094999	0.181891	0.610257	0.91 (0.64-1.30)	-0.0171703	0.0895967	0.848024	0.98 (0.82-1.17)	0.0544582	0.0621784	0.381118	0.768655	1.06 (0.93-1.19)	-0.0857621	0.136082	0.538699	0.92 (0.70-1.20)	-0.0702804	0.150273	0.647206	0.93 (0.69-1.25)		TRUE	4.83408e-74	0.156563	22.0575	12.1546	14	0.593891	0.0241041	0.0275677	0.397787	NA	0.593
49	IgD+ CD24+ %lymphocyte	Ankylosing Spondylitis	27		0.071985	0.118091	0.547647	1.07 (0.85-1.35)	0.0353467	0.0627392	0.573169	1.04 (0.92-1.17)	-0.0215191	0.0433791	0.619844	0.923461	0.98 (0.90-1.07)	0.0467317	0.0908629	0.611379	1.05 (0.88-1.25)	0.0339193	0.112414	0.765255	1.03 (0.83-1.29)		TRUE	7.28657e-161	0.080766	25.1382	24.9735	26	0.520476	-0.0158172	0.0185798	0.402677	NA	0.529
50	IgD- CD24- %lymphocyte	Ankylosing Spondylitis	21		0.143198	0.109172	0.205261	1.15 (0.93-1.43)	0.103073	0.0701399	0.14169	1.11 (0.97-1.27)	0.103389	0.0478343	0.0306639	0.291108	1.11 (1.01-1.22)	0.0847317	0.0818644	0.313011	1.09 (0.93-1.28)	0.0726795	0.0914831	0.436255	1.08 (0.90-1.29)		TRUE	3.77506e-101	0.568984	21.2889	17.9899	20	0.588073	-0.00788819	0.0194458	0.689532	NA	0.647
51	IgD+ CD24- %lymphocyte	Ankylosing Spondylitis	22		0.127011	0.157779	0.430291	1.14 (0.83-1.55)	-0.0475261	0.0739482	0.520422	0.95 (0.82-1.10)	-0.0149032	0.0529373	0.778307	0.949044	0.99 (0.89-1.09)	-0.0664619	0.123611	0.596457	0.94 (0.73-1.19)	-0.0789411	0.140636	0.580524	0.92 (0.70-1.22)		TRUE	1.68491e-109	0.0603229	21.6247	13.0487	21	0.90691	-0.0249213	0.0261013	0.351082	NA	0.905
52	CD24+ CD27+ %lymphocyte	Ankylosing Spondylitis	30		0.0413927	0.112604	0.715941	1.04 (0.84-1.30)	-0.033681	0.059633	0.572207	0.97 (0.86-1.09)	-0.0385619	0.0395206	0.329192	0.731436	0.96 (0.89-1.04)	-0.015158	0.0858274	0.861042	0.98 (0.83-1.17)	-0.0934103	0.117376	0.432601	0.91 (0.72-1.15)		TRUE	1.08359e-180	0.161025	25.1145	33.0021	29	0.277655	-0.0133853	0.0174595	0.449708	NA	0.289
53	CD20- %lymphocyte	Ankylosing Spondylitis	15		0.0381429	0.133559	0.779693	1.04 (0.80-1.35)	-0.0410683	0.0825976	0.619042	0.96 (0.82-1.13)	-0.0225019	0.055877	0.687166	0.939524	0.98 (0.88-1.09)	-0.0446928	0.104048	0.674066	0.96 (0.78-1.17)	-0.0511814	0.138891	0.718014	0.95 (0.72-1.25)		TRUE	4.01449e-70	0.0655417	21.0427	15.7814	14	0.326907	-0.0119504	0.0234176	0.618382	NA	0.334
54	CD20- CD38- %lymphocyte	Ankylosing Spondylitis	21		0.0426901	0.161512	0.794383	1.04 (0.76-1.43)	-0.0521525	0.0789211	0.508729	0.95 (0.81-1.11)	0.0603146	0.0534985	0.25957	0.695439	1.06 (0.96-1.18)	-0.106952	0.11919	0.380223	0.90 (0.71-1.14)	-0.120494	0.146467	0.420394	0.89 (0.67-1.18)		TRUE	2.00097e-102	0.232211	21.5695	22.9604	20	0.290744	0.0030836	0.0263199	0.907964	NA	0.303
55	IgD- CD38- %B cell	Ankylosing Spondylitis	11		0.0705445	0.204024	0.737464	1.07 (0.72-1.60)	-0.0884604	0.091532	0.333823	0.92 (0.77-1.10)	-0.0703258	0.071139	0.322874	0.730687	0.93 (0.81-1.07)	-0.110612	0.131562	0.420134	0.90 (0.69-1.16)	0.0393901	0.143581	0.789406	1.04 (0.79-1.38)		TRUE	1.76169e-55	0.167028	22.329	2.37107	10	0.992624	-0.0255947	0.0347428	0.480072	NA	0.989
56	IgD- CD38- AC	Ankylosing Spondylitis	9		-0.00909906	0.230271	0.969584	0.99 (0.63-1.56)	-0.0385247	0.109017	0.723801	0.96 (0.78-1.19)	-0.0355603	0.116108	0.759399	0.948924	0.97 (0.77-1.21)	-0.0266223	0.106664	0.809193	0.97 (0.79-1.20)	-0.072294	0.13995	0.619429	0.93 (0.71-1.22)		TRUE	6.06477e-46	0.0757701	23.4691	17.0392	8	0.0297039	-0.00743844	0.0545514	0.895378	NA	0.058
57	IgD+ CD38br %B cell	Ankylosing Spondylitis	21		8.79958e-05	0.101967	0.99932	1.00 (0.82-1.22)	0.0343821	0.0631758	0.586284	1.03 (0.91-1.17)	-0.0222423	0.0427904	0.603206	0.91482	0.98 (0.90-1.06)	0.0004558	0.0614386	0.994154	1.00 (0.89-1.13)	-0.0746209	0.11605	0.527523	0.93 (0.74-1.17)		TRUE	1.29192e-106	0.072739	22.4259	26.5694	20	0.14782	-0.007289	0.028912	0.803663	NA	0.17
58	CD11c+ monocyte AC	Ankylosing Spondylitis	13		0.177728	0.127283	0.190154	1.19 (0.93-1.53)	0.111999	0.0757861	0.139454	1.12 (0.96-1.30)	0.0678509	0.0572326	0.235809	0.684032	1.07 (0.96-1.20)	0.115239	0.0881564	0.215633	1.12 (0.94-1.33)	0.112698	0.110017	0.325871	1.12 (0.90-1.39)		TRUE	1.04517e-62	0.2205	21.1576	5.2215	12	0.950169	-0.0270149	0.0279521	0.354578	NA	0.965
59	CD11c+ monocyte %monocyte	Ankylosing Spondylitis	23		0.0400308	0.0696013	0.571305	1.04 (0.91-1.19)	-0.00808569	0.056121	0.88544	0.99 (0.89-1.11)	0.0354866	0.0352763	0.314434	0.730687	1.04 (0.97-1.11)	-0.0263508	0.055914	0.642085	0.97 (0.87-1.09)	0.0833953	0.108485	0.450231	1.09 (0.88-1.34)		TRUE	5.55636e-118	0.130392	21.8607	23.1117	22	0.395443	-0.00141491	0.018355	0.939285	NA	0.363
60	CD62L- monocyte AC	Ankylosing Spondylitis	20		-0.110224	0.140679	0.443514	0.90 (0.68-1.18)	-0.0791931	0.0621659	0.202699	0.92 (0.82-1.04)	-0.0677299	0.0440063	0.123781	0.554187	0.93 (0.86-1.02)	-0.129614	0.0982884	0.20294	0.88 (0.72-1.07)	-0.122097	0.121184	0.326339	0.89 (0.70-1.12)		TRUE	2.8452e-123	0.331663	26.0549	16.3899	19	0.631125	0.00828823	0.0260618	0.754128	NA	0.638
61	CD62L- monocyte %monocyte	Ankylosing Spondylitis	30		-0.018065	0.0656222	0.785116	0.98 (0.86-1.12)	-0.0214294	0.0385529	0.578317	0.98 (0.91-1.06)	-0.0225593	0.028337	0.425971	0.791151	0.98 (0.92-1.03)	-0.0374267	0.0551765	0.502954	0.96 (0.86-1.07)	-0.0257868	0.0703775	0.716721	0.97 (0.85-1.12)		TRUE	7.4324e-220	0.101099	28.3646	14.6054	29	0.987855	-0.00125986	0.0165922	0.940014	NA	0.993
62	CD11c+ CD62L- monocyte AC	Ankylosing Spondylitis	19		0.0200712	0.138733	0.886669	1.02 (0.78-1.34)	0.0773812	0.0699883	0.268886	1.08 (0.94-1.24)	0.0578226	0.0502089	0.249469	0.695439	1.06 (0.96-1.17)	0.117032	0.107169	0.289222	1.12 (0.91-1.39)	0.134028	0.101774	0.204385	1.14 (0.94-1.40)		TRUE	7.01392e-98	0.237738	22.1181	11.0134	18	0.893786	0.00772948	0.0264797	0.773894	NA	0.901
63	CD11c+ CD62L- monocyte %monocyte	Ankylosing Spondylitis	19		0.1662	0.110174	0.149781	1.18 (0.95-1.47)	0.0905359	0.0734899	0.217968	1.09 (0.95-1.26)	0.0615383	0.0451876	0.173248	0.605854	1.06 (0.97-1.16)	0.129938	0.0950595	0.188485	1.14 (0.95-1.37)	0.103085	0.1255	0.422171	1.11 (0.87-1.42)		TRUE	2.96404e-97	0.263855	22.2961	23.5988	18	0.168614	-0.0254865	0.0237149	0.297524	NA	0.146
64	CD62L- HLA DR++ monocyte AC	Ankylosing Spondylitis	19		-0.0343287	0.131675	0.797449	0.97 (0.75-1.25)	0.0275868	0.0706237	0.696081	1.03 (0.90-1.18)	0.0143251	0.0508034	0.777965	0.949044	1.01 (0.92-1.12)	0.07023	0.0998299	0.490747	1.07 (0.88-1.30)	0.0735815	0.113662	0.525561	1.08 (0.86-1.34)		TRUE	2.65344e-92	0.0599712	21.0239	14.928	18	0.666907	0.00847716	0.0211659	0.693769	NA	0.692
65	CD62L- HLA DR++ monocyte %monocyte	Ankylosing Spondylitis	14		-0.118331	0.138779	0.410545	0.89 (0.68-1.17)	-0.0379066	0.0777439	0.625845	0.96 (0.83-1.12)	-0.0732527	0.0522604	0.161009	0.596524	0.93 (0.84-1.03)	-0.040965	0.117239	0.732373	0.96 (0.76-1.21)	-0.0350093	0.129737	0.791513	0.97 (0.75-1.25)		TRUE	7.97565e-67	0.235558	21.1727	13.0542	13	0.443635	0.00927058	0.0262717	0.730304	NA	0.436
66	CD11c+ HLA DR++ monocyte AC	Ankylosing Spondylitis	15		0.0946297	0.12721	0.470177	1.10 (0.86-1.41)	0.0154694	0.0751023	0.836808	1.02 (0.88-1.18)	-0.0287457	0.0549646	0.600984	0.913346	0.97 (0.87-1.08)	0.034512	0.113878	0.766299	1.04 (0.83-1.29)	0.0306405	0.133137	0.821309	1.03 (0.79-1.34)		TRUE	9.78181e-75	0.0816835	21.6827	7.23078	14	0.925449	-0.0260005	0.0241769	0.301738	NA	0.921
67	CD11c+ HLA DR++ monocyte %monocyte	Ankylosing Spondylitis	17		0.25785	0.153855	0.114466	1.29 (0.96-1.75)	-0.058627	0.0887838	0.509039	0.94 (0.79-1.12)	0.0496777	0.0532166	0.350562	0.747115	1.05 (0.95-1.17)	-0.171435	0.183667	0.364485	0.84 (0.59-1.21)	-0.151278	0.16629	0.37647	0.86 (0.62-1.19)		TRUE	8.43058e-87	0.172884	22.4927	25.0423	16	0.0690833	-0.0440572	0.0295932	0.157272	NA	0.06
68	Myeloid DC AC	Ankylosing Spondylitis	48		-0.00671463	0.0557005	0.904573	0.99 (0.89-1.11)	-0.0046185	0.0425058	0.913475	1.00 (0.92-1.08)	0.00659502	0.0246435	0.788994	0.95174	1.01 (0.96-1.06)	0.00241698	0.0484889	0.960456	1.00 (0.91-1.10)	-0.0302291	0.078341	0.701338	0.97 (0.83-1.13)		TRUE	0	0.0603764	48.0325	52.6647	47	0.264187	0.00336699	0.0124147	0.787443	NA	0.269
69	Myeloid DC %DC	Ankylosing Spondylitis	45		-0.0482704	0.067114	0.47589	0.95 (0.84-1.09)	-0.000972804	0.0459794	0.98312	1.00 (0.91-1.09)	0.0341145	0.0270824	0.207793	0.640916	1.03 (0.98-1.09)	0.00268738	0.0508229	0.958069	1.00 (0.91-1.11)	-0.0320961	0.0829508	0.700674	0.97 (0.82-1.14)		TRUE	0	0.28963	40.9006	50.141	44	0.242966	0.0191199	0.0140866	0.181765	rs196051	0.036
70	Plasmacytoid DC AC	Ankylosing Spondylitis	23		0.0730692	0.11962	0.547857	1.08 (0.85-1.36)	-0.0390124	0.065344	0.550486	0.96 (0.85-1.09)	-0.018165	0.0429103	0.672059	0.939524	0.98 (0.90-1.07)	-0.00318863	0.100206	0.974902	1.00 (0.82-1.21)	0.0576357	0.116746	0.62642	1.06 (0.84-1.33)		TRUE	2.36207e-134	0.0700226	24.9282	25.3725	22	0.279596	-0.0184905	0.0223439	0.417235	NA	0.273
71	DC AC	Ankylosing Spondylitis	43		0.0827131	0.0734819	0.26687	1.09 (0.94-1.25)	0.0163392	0.0477449	0.732187	1.02 (0.93-1.12)	0.0295537	0.0284581	0.299038	0.727484	1.03 (0.97-1.09)	-0.0189928	0.0515071	0.714173	0.98 (0.89-1.09)	-0.0866441	0.0845744	0.311477	0.92 (0.78-1.08)		TRUE	0	0.227779	42.0083	54.4966	42	0.0935947	-0.0123662	0.0153249	0.424361	NA	0.115
72	CD62L- DC AC	Ankylosing Spondylitis	53		0.0682661	0.059765	0.258688	1.07 (0.95-1.20)	-0.00204201	0.0392251	0.958482	1.00 (0.92-1.08)	0.0219755	0.0289991	0.448571	0.807649	1.02 (0.97-1.08)	0.00377757	0.0423291	0.929232	1.00 (0.92-1.09)	-0.0574732	0.0771055	0.459396	0.94 (0.81-1.10)		TRUE	0	0.194153	52.1782	77.2993	52	0.0129584	-0.0124565	0.0140533	0.379577	rs6670076	0.002
73	CD62L- DC %DC	Ankylosing Spondylitis	55		0.064812	0.0645977	0.320266	1.07 (0.94-1.21)	0.0365345	0.0368358	0.321285	1.04 (0.96-1.11)	0.0719565	0.0290912	0.0133804	0.209373	1.07 (1.02-1.14)	0.0103937	0.0412485	0.802015	1.01 (0.93-1.10)	-0.0336129	0.079898	0.675646	0.97 (0.83-1.13)		TRUE	0	0.956113	50.3674	92.225	54	0.000922196	0.00195277	0.0157271	0.901653	NA	0.001
74	CD86+ myeloid DC AC	Ankylosing Spondylitis	63		0.0334845	0.0439965	0.449547	1.03 (0.95-1.13)	0.0408385	0.0314994	0.194809	1.04 (0.98-1.11)	0.0425495	0.0199823	0.0332242	0.303586	1.04 (1.00-1.09)	0.0305004	0.0374488	0.418501	1.03 (0.96-1.11)	0.0354203	0.0632317	0.577384	1.04 (0.92-1.17)		TRUE	0	0.647627	52.6682	67.7392	62	0.28782	0.00253035	0.0107844	0.815282	NA	0.307
75	CD86+ myeloid DC %DC	Ankylosing Spondylitis	67		0.01914	0.043342	0.660242	1.02 (0.94-1.11)	0.0369982	0.0310196	0.232973	1.04 (0.98-1.10)	0.0381752	0.0195517	0.0508758	0.374874	1.04 (1.00-1.08)	0.0246106	0.0376426	0.515515	1.02 (0.95-1.10)	-0.00957528	0.0659818	0.885058	0.99 (0.87-1.13)		TRUE	0	0.550022	49.398	73.9097	66	0.23569	0.0053723	0.0107304	0.6183	NA	0.242
76	CD86+ plasmacytoid DC AC	Ankylosing Spondylitis	18		0.0227758	0.110027	0.83862	1.02 (0.82-1.27)	-0.0908151	0.0708441	0.199878	0.91 (0.79-1.05)	-0.124728	0.0499303	0.0124881	0.202862	0.88 (0.80-0.97)	-0.0849046	0.0811112	0.309863	0.92 (0.78-1.08)	-0.143582	0.109885	0.208731	0.87 (0.70-1.07)		TRUE	3.83886e-91	0.619786	22.1909	8.23813	17	0.961186	-0.0322139	0.0214125	0.15195	NA	0.955
77	CD86+ plasmacytoid DC %DC	Ankylosing Spondylitis	28		-0.0143891	0.109623	0.89658	0.99 (0.80-1.22)	-0.0321067	0.0562978	0.568473	0.97 (0.87-1.08)	-0.0279213	0.0380248	0.46277	0.813429	0.97 (0.90-1.05)	-0.0488224	0.0802047	0.547796	0.95 (0.81-1.11)	-0.0550444	0.100741	0.589282	0.95 (0.78-1.15)		TRUE	2.39125e-170	0.108338	25.3438	34.4065	27	0.154546	-0.00259206	0.0192551	0.893952	NA	0.165
78	CD62L- myeloid DC AC	Ankylosing Spondylitis	58		0.00588176	0.0545576	0.914533	1.01 (0.90-1.12)	0.000635165	0.0376751	0.986549	1.00 (0.93-1.08)	0.0258306	0.0256832	0.314541	0.730687	1.03 (0.98-1.08)	0.0154752	0.0390273	0.6932	1.02 (0.94-1.10)	0.0188934	0.0660517	0.775885	1.02 (0.90-1.16)		TRUE	0	0.261743	50.443	76.784	57	0.0414133	0.00531056	0.0127869	0.679499	rs34538569	0.006
79	CD62L- myeloid DC %DC	Ankylosing Spondylitis	70		0.0776132	0.0524935	0.143883	1.08 (0.98-1.20)	0.00551839	0.0309608	0.858536	1.01 (0.95-1.07)	0.0414557	0.0240317	0.0845199	0.513438	1.04 (0.99-1.09)	0.00240558	0.0396918	0.951848	1.00 (0.93-1.08)	-0.0245471	0.0673072	0.716449	0.98 (0.86-1.11)		TRUE	NA	0.66736	52.7878	107.713	69	0.00198897	-0.00998775	0.0128815	0.440818	NA	0.002
80	CD62L- plasmacytoid DC AC	Ankylosing Spondylitis	29		-0.135067	0.115953	0.254271	0.87 (0.70-1.10)	0.0159048	0.0573888	0.781671	1.02 (0.91-1.14)	0.0446043	0.0396641	0.260779	0.695439	1.05 (0.97-1.13)	0.0154745	0.0752424	0.838543	1.02 (0.88-1.18)	0.00569552	0.0921238	0.951142	1.01 (0.84-1.20)		TRUE	1.30922e-199	0.238335	27.802	22.905	28	0.737779	0.0341346	0.0207002	0.110738	NA	0.753
81	CD62L- plasmacytoid DC %DC	Ankylosing Spondylitis	30		-0.0310929	0.14303	0.829483	0.97 (0.73-1.28)	0.0150421	0.0601914	0.802661	1.02 (0.90-1.14)	0.0518953	0.04041	0.199066	0.638233	1.05 (0.97-1.14)	0.0317546	0.0638656	0.62279	1.03 (0.91-1.17)	0.0574287	0.0961478	0.554945	1.06 (0.88-1.28)		TRUE	5.65246e-243	0.350679	31.97	40.5716	29	0.0750169	0.0155595	0.0252404	0.542575	NA	0.091
82	CD62L- CD86+ myeloid DC AC	Ankylosing Spondylitis	80		0.00891114	0.0403153	0.825642	1.01 (0.93-1.09)	0.0362365	0.0282907	0.200242	1.04 (0.98-1.10)	0.0634383	0.0173534	0.000256514	0.0267874	1.07 (1.03-1.10)	0.0297996	0.0308415	0.336884	1.03 (0.97-1.09)	0.0120197	0.0627641	0.84862	1.01 (0.89-1.14)		TRUE	NA	0.980104	54.5719	99.0957	79	0.0627209	0.0163079	0.010591	0.12766	NA	0.054
83	CD62L- CD86+ myeloid DC %DC	Ankylosing Spondylitis	84		0.021443	0.0382932	0.577027	1.02 (0.95-1.10)	0.0354222	0.0282183	0.209373	1.04 (0.98-1.09)	0.0534884	0.0169935	0.00164629	0.092572	1.05 (1.02-1.09)	0.0278259	0.0317982	0.384056	1.03 (0.97-1.09)	-0.0253736	0.0576061	0.660744	0.97 (0.87-1.09)		TRUE	NA	0.921871	52.5627	99.9861	83	0.098734	0.00940795	0.00981702	0.340713	NA	0.109
84	Plasmacytoid DC %DC	Ankylosing Spondylitis	38		0.055982	0.0784177	0.479895	1.06 (0.91-1.23)	-0.00191964	0.0439975	0.965199	1.00 (0.92-1.09)	-0.0286946	0.027953	0.304643	0.730687	0.97 (0.92-1.03)	-0.0226523	0.0523178	0.667547	0.98 (0.88-1.08)	-0.00433001	0.0802085	0.957238	1.00 (0.85-1.17)		TRUE	0	0.192123	43.4721	44.5831	37	0.183008	-0.0191813	0.016362	0.248772	rs196051	0.023
85	HLA DR++ monocyte %monocyte	Ankylosing Spondylitis	24		0.0046568	0.109961	0.966602	1.00 (0.81-1.25)	-0.0139041	0.0602577	0.817514	0.99 (0.88-1.11)	-0.0394089	0.0407311	0.333275	0.731603	0.96 (0.89-1.04)	-0.0106543	0.0652898	0.871798	0.99 (0.87-1.12)	0.0745375	0.10979	0.503971	1.08 (0.87-1.34)		TRUE	1.85856e-140	0.144216	25.2301	34.0263	23	0.0647791	-0.0110668	0.0245413	0.656442	rs146219611, rs17500510, rs241433, rs2844677, rs2854050, rs3129299, rs3134928, rs409687, rs75057504, rs9267650	0.001
86	HLA DR++ monocyte %leukocyte	Ankylosing Spondylitis	7		0.442461	0.223959	0.105164	1.56 (1.00-2.41)	0.0603464	0.0820042	0.461795	1.06 (0.90-1.25)	0.00716917	0.0653177	0.912601	0.974904	1.01 (0.89-1.14)	0.0415268	0.0815356	0.62872	1.04 (0.89-1.22)	0.0590438	0.115922	0.628698	1.06 (0.85-1.33)		TRUE	2.77693e-54	0.0512641	35.0261	8.43175	6	0.208147	-0.0872095	0.042919	0.0978668	rs241433, rs3134928, rs492899	0.001
87	HLA DR++ monocyte AC	Ankylosing Spondylitis	21		-0.0110588	0.143696	0.93946	0.99 (0.75-1.31)	0.0213453	0.0655668	0.744764	1.02 (0.90-1.16)	-0.0105959	0.0465782	0.820046	0.964703	0.99 (0.90-1.08)	-0.00662185	0.08334	0.93746	0.99 (0.84-1.17)	-0.0685674	0.0985515	0.49459	0.93 (0.77-1.13)		TRUE	6.74655e-123	0.0559437	25.2683	18.183	20	0.575355	9.99197e-05	0.0293396	0.997318	rs241433, rs3129299, rs3134928, rs75057504	0.001
88	CD4 Treg %CD4	Ankylosing Spondylitis	22		-0.0702742	0.11841	0.559512	0.93 (0.74-1.18)	-0.0129969	0.0634096	0.837597	0.99 (0.87-1.12)	0.0398323	0.0414524	0.336594	0.736488	1.04 (0.96-1.13)	-0.00335439	0.085875	0.969211	1.00 (0.84-1.18)	0.0519265	0.118739	0.666346	1.05 (0.83-1.33)		TRUE	1.60137e-143	0.160008	27.7346	26.1365	21	0.201292	0.0253323	0.0250813	0.324556	NA	0.166
89	CD4 Treg %T cell	Ankylosing Spondylitis	19		-0.121363	0.147565	0.422215	0.89 (0.66-1.18)	-0.0174902	0.0674306	0.795342	0.98 (0.86-1.12)	-0.0342727	0.0456387	0.452679	0.81105	0.97 (0.88-1.06)	-0.00217423	0.0928236	0.98157	1.00 (0.83-1.20)	-0.100142	0.122409	0.424002	0.90 (0.71-1.15)		TRUE	2.87298e-106	0.106845	24.4676	22.2039	18	0.223058	0.0161966	0.0257137	0.537147	NA	0.236
90	Resting Treg AC	Ankylosing Spondylitis	36		0.0270768	0.109924	0.806913	1.03 (0.83-1.27)	0.0611856	0.0500638	0.22165	1.06 (0.96-1.17)	0.0412664	0.041124	0.315638	0.730687	1.04 (0.96-1.13)	0.0330378	0.0633922	0.605534	1.03 (0.91-1.17)	0.0467789	0.0781488	0.553302	1.05 (0.90-1.22)		TRUE	3.05659e-265	0.253115	28.5026	51.5535	35	0.0352409	0.00342058	0.0245166	0.889862	NA	0.045
91	Resting Treg % CD4 Treg	Ankylosing Spondylitis	78		0.0423459	0.0442747	0.341885	1.04 (0.96-1.14)	-0.0140002	0.0352871	0.691551	0.99 (0.92-1.06)	0.00783813	0.0214557	0.714875	0.939524	1.01 (0.97-1.05)	-0.00301956	0.0441979	0.945709	1.00 (0.91-1.09)	-0.0690465	0.0777853	0.377491	0.93 (0.80-1.09)		TRUE	0	0.0669209	33.4056	89.8168	77	0.150675	-0.0104905	0.0114644	0.363058	NA	0.152
92	Resting Treg %CD4	Ankylosing Spondylitis	55		0.0152689	0.0555026	0.784308	1.02 (0.91-1.13)	0.0301176	0.0415682	0.468738	1.03 (0.95-1.12)	-0.00510183	0.0249612	0.838048	0.964703	0.99 (0.95-1.04)	-0.000755599	0.0507342	0.988172	1.00 (0.90-1.10)	-0.0557437	0.0932672	0.552554	0.95 (0.79-1.14)		TRUE	0	0.0546547	31.3279	68.6057	54	0.0871582	-0.00602792	0.0141196	0.671168	NA	0.099
93	CD39+ resting Treg AC	Ankylosing Spondylitis	139		0.00268139	0.0251412	0.91522	1.00 (0.95-1.05)	0.00748007	0.0220071	0.733936	1.01 (0.96-1.05)	-0.00407023	0.0125993	0.746656	0.9451	1.00 (0.97-1.02)	0.00246393	0.023806	0.917716	1.00 (0.96-1.05)	-0.0515581	0.038449	0.182141	0.95 (0.88-1.02)		TRUE	NA	0.0626513	54.4849	131.698	138	0.634954	-0.002349	0.00756939	0.756782	NA	0.647
94	CD39+ resting Treg %resting Treg	Ankylosing Spondylitis	158		-0.0389488	0.0262799	0.140338	0.96 (0.91-1.01)	0.00348096	0.0203425	0.864131	1.00 (0.96-1.04)	0.00316749	0.0128617	0.80547	0.962569	1.00 (0.98-1.03)	-0.00266662	0.0298286	0.928879	1.00 (0.94-1.06)	0.00475831	0.0406081	0.90687	1.00 (0.93-1.09)		TRUE	NA	0.0584819	51.8195	147.905	157	0.686403	0.0130274	0.00708886	0.0680037	NA	0.689
95	CD39+ resting Treg % CD4 Treg	Ankylosing Spondylitis	155		-0.027033	0.0229205	0.240061	0.97 (0.93-1.02)	0.00765951	0.0205751	0.709691	1.01 (0.97-1.05)	-0.00462318	0.0120278	0.700701	0.939524	1.00 (0.97-1.02)	0.00434144	0.0237352	0.855108	1.00 (0.96-1.05)	-0.020858	0.0399466	0.602318	0.98 (0.91-1.06)		TRUE	NA	0.0684284	55.9081	147.405	154	0.634255	0.0076653	0.00667378	0.252527	NA	0.648
96	Activated Treg AC	Ankylosing Spondylitis	10		0.0484843	0.158321	0.76724	1.05 (0.77-1.43)	0.0142672	0.100179	0.886751	1.01 (0.83-1.23)	0.00819191	0.0713713	0.90862	0.974904	1.01 (0.88-1.16)	0.033876	0.122731	0.788767	1.03 (0.81-1.32)	0.033876	0.14463	0.820052	1.03 (0.78-1.37)		TRUE	6.90005e-45	0.0514458	20.183	8.83298	9	0.452832	-0.00847728	0.0293794	0.780265	NA	0.521
97	Activated Treg %CD4 Treg	Ankylosing Spondylitis	23		-0.0614967	0.102092	0.55338	0.94 (0.77-1.15)	0.021297	0.0626458	0.733888	1.02 (0.90-1.15)	0.0187297	0.0419906	0.655565	0.939524	1.02 (0.94-1.11)	0.112551	0.114658	0.336961	1.12 (0.89-1.40)	0.136931	0.125727	0.287888	1.15 (0.90-1.47)		TRUE	1.862e-117	0.0691997	22.0615	20.7472	22	0.536406	0.0161032	0.0186785	0.398357	NA	0.551
98	Activated Treg %CD4	Ankylosing Spondylitis	15		0.242933	0.157564	0.147105	1.27 (0.94-1.74)	0.103299	0.08198	0.207651	1.11 (0.94-1.30)	0.0128837	0.0578026	0.82362	0.964703	1.01 (0.90-1.13)	0.119861	0.105481	0.274894	1.13 (0.92-1.39)	0.0955072	0.132459	0.482756	1.10 (0.85-1.43)		TRUE	3.01446e-73	0.0558103	21.9201	19.8466	14	0.135051	-0.0423048	0.0263736	0.132709	NA	0.141
99	CD39+ activated Treg AC	Ankylosing Spondylitis	170		-0.0425641	0.0288169	0.141534	0.96 (0.91-1.01)	-0.0221221	0.0201951	0.273333	0.98 (0.94-1.02)	-0.0168082	0.0128229	0.189926	0.629379	0.98 (0.96-1.01)	-0.0286239	0.0303184	0.346462	0.97 (0.92-1.03)	-0.0222054	0.0472995	0.639343	0.98 (0.89-1.07)		TRUE	NA	0.274288	42.9926	166.713	169	0.535327	0.00739056	0.00740517	0.319701	NA	0.552
100	CD39+ activated Treg %activated Treg	Ankylosing Spondylitis	255		-0.0275024	0.0168388	0.103655	0.97 (0.94-1.01)	-0.0030079	0.0153114	0.844259	1.00 (0.97-1.03)	-0.00641267	0.00901464	0.47686	0.821668	0.99 (0.98-1.01)	-0.00521473	0.0167441	0.755724	0.99 (0.96-1.03)	-0.0271679	0.0313148	0.386446	0.97 (0.92-1.03)		TRUE	NA	0.114588	60.3314	243.974	254	0.663169	0.00790131	0.00532853	0.139363	NA	0.678
101	CD39+ activated Treg %CD4 Treg	Ankylosing Spondylitis	159		-0.0757687	0.0284211	0.00848102	0.93 (0.88-0.98)	-0.0193267	0.0194556	0.320527	0.98 (0.94-1.02)	-0.0165425	0.013006	0.203405	0.640916	0.98 (0.96-1.01)	-0.0202777	0.0278918	0.468295	0.98 (0.93-1.03)	-0.0123142	0.0422052	0.770846	0.99 (0.91-1.07)		TRUE	NA	0.270655	47.248	149.915	158	0.664628	0.0184558	0.00787471	0.0203479	NA	0.689
102	Secreting Treg AC	Ankylosing Spondylitis	15		-0.0811367	0.0772925	0.312964	0.92 (0.79-1.07)	-0.0159022	0.0618218	0.797004	0.98 (0.87-1.11)	-0.0331443	0.0407915	0.416489	0.780852	0.97 (0.89-1.05)	0.0159421	0.0769973	0.838954	1.02 (0.87-1.18)	-0.0319067	0.0987803	0.751464	0.97 (0.80-1.18)		TRUE	8.52272e-80	0.0907522	23.6639	16.6405	14	0.275841	0.0160344	0.0209606	0.457949	NA	0.27
103	Secreting Treg % CD4 Treg	Ankylosing Spondylitis	60		-0.0490352	0.0403085	0.228723	0.95 (0.88-1.03)	0.0570361	0.0344237	0.0975428	1.06 (0.99-1.13)	0.0283038	0.0219618	0.197476	0.638233	1.03 (0.99-1.07)	0.0385175	0.0427753	0.371536	1.04 (0.96-1.13)	0.101355	0.0673362	0.137607	1.11 (0.97-1.26)		TRUE	0	0.234102	33.876	64.6522	59	0.285857	0.0233914	0.0101762	0.0251481	NA	0.282
104	Secreting Treg %CD4	Ankylosing Spondylitis	31		-0.077006	0.0568359	0.185916	0.93 (0.83-1.03)	-0.0291328	0.0457934	0.52466	0.97 (0.89-1.06)	-0.00360376	0.0302374	0.905131	0.974904	1.00 (0.94-1.06)	-0.0143523	0.0827323	0.86344	0.99 (0.84-1.16)	-0.0195042	0.0997388	0.846279	0.98 (0.81-1.19)		TRUE	5.61887e-228	0.0512228	29.1655	32.6438	30	0.338208	0.0198655	0.0129192	0.13497	NA	0.306
105	CD39+ secreting Treg AC	Ankylosing Spondylitis	190		-0.0611301	0.0251598	0.0160524	0.94 (0.90-0.99)	-0.0290976	0.0174111	0.0946812	0.97 (0.94-1.01)	-0.0216873	0.0116606	0.0629032	0.425762	0.98 (0.96-1.00)	-0.0284405	0.0267859	0.289695	0.97 (0.92-1.02)	-0.047903	0.0391953	0.223169	0.95 (0.88-1.03)		TRUE	NA	0.485425	46.6901	183	189	0.609317	0.0122002	0.00689602	0.0784868	NA	0.62
106	CD39+ secreting Treg %secreting Treg	Ankylosing Spondylitis	205		-0.0344444	0.0222608	0.123344	0.97 (0.92-1.01)	-0.00800288	0.0173281	0.644192	0.99 (0.96-1.03)	-0.0077576	0.0109264	0.477714	0.821668	0.99 (0.97-1.01)	-0.0124746	0.0249721	0.617937	0.99 (0.94-1.04)	-0.060526	0.036949	0.102943	0.94 (0.88-1.01)		TRUE	NA	0.114373	49.7451	202.766	204	0.511246	0.00897978	0.00652606	0.170342	NA	0.519
107	CD39+ secreting Treg %CD4 Treg	Ankylosing Spondylitis	191		-0.048814	0.0232116	0.0367893	0.95 (0.91-1.00)	-0.0253755	0.0173027	0.142495	0.97 (0.94-1.01)	-0.0186395	0.0111954	0.0959289	0.539483	0.98 (0.96-1.00)	-0.0262823	0.0255831	0.30557	0.97 (0.93-1.02)	-0.0519884	0.0392362	0.186759	0.95 (0.88-1.03)		TRUE	NA	0.409001	51.322	188.164	190	0.524019	0.0100149	0.00674856	0.139474	NA	0.543
108	Activated & resting Treg AC	Ankylosing Spondylitis	18		0.455924	0.177852	0.0208263	1.58 (1.11-2.24)	0.0595129	0.0829148	0.472905	1.06 (0.90-1.25)	0.0326493	0.0555411	0.556639	0.877317	1.03 (0.93-1.15)	0.113774	0.104686	0.292292	1.12 (0.91-1.38)	0.0762253	0.148876	0.615235	1.08 (0.81-1.44)		TRUE	5.3338e-99	0.102217	24.3018	27.4554	17	0.0517181	-0.0789	0.0311107	0.0220129	rs9272226	0.002
109	Activated & resting Treg % CD4 Treg	Ankylosing Spondylitis	59		0.0405987	0.0419532	0.337275	1.04 (0.96-1.13)	-0.0577163	0.0371278	0.120058	0.94 (0.88-1.02)	-0.0263141	0.0222626	0.237211	0.684551	0.97 (0.93-1.02)	-0.0413567	0.0406069	0.312686	0.96 (0.89-1.04)	-0.121354	0.0664158	0.0728184	0.89 (0.78-1.01)		TRUE	0	0.196752	33.6679	66.5358	58	0.206704	-0.0197005	0.0102694	0.0600777	NA	0.204
110	Activated & resting Treg %CD4+	Ankylosing Spondylitis	36		0.018209	0.0658389	0.783785	1.02 (0.90-1.16)	-0.0261188	0.0464378	0.573811	0.97 (0.89-1.07)	-0.0483401	0.0306533	0.114796	0.554187	0.95 (0.90-1.01)	0.0182156	0.0611071	0.767395	1.02 (0.90-1.15)	0.021979	0.0819789	0.790192	1.02 (0.87-1.20)		TRUE	3.69788e-235	0.280178	25.8771	43.6525	35	0.149697	-0.0171101	0.0144892	0.245843	NA	0.145
111	Activated & secreting Treg AC	Ankylosing Spondylitis	11		-0.087062	0.0993618	0.403695	0.92 (0.75-1.11)	-0.0762343	0.0728774	0.295532	0.93 (0.80-1.07)	-0.105723	0.0522945	0.0432092	0.354898	0.90 (0.81-1.00)	-0.0860373	0.0956155	0.389367	0.92 (0.76-1.11)	-0.0829138	0.0983383	0.418856	0.92 (0.76-1.12)		TRUE	1.70836e-60	0.355691	24.688	8.26785	10	0.602692	-0.00553325	0.0250517	0.83012	NA	0.616
112	Activated & secreting Treg %CD4 Treg	Ankylosing Spondylitis	77		-0.0239918	0.0479438	0.618248	0.98 (0.89-1.07)	0.0221025	0.0379804	0.560604	1.02 (0.95-1.10)	0.00454585	0.0221039	0.837058	0.964703	1.00 (0.96-1.05)	0.0194504	0.0499908	0.698306	1.02 (0.92-1.12)	0.111736	0.0801643	0.167429	1.12 (0.96-1.31)		TRUE	0	0.0555777	33.4819	96.1533	76	0.0591348	0.00837012	0.0120083	0.487942	NA	0.067
113	Activated & secreting Treg %CD4+	Ankylosing Spondylitis	28		-0.102537	0.0578957	0.0882751	0.90 (0.81-1.01)	-0.0244432	0.0474281	0.606292	0.98 (0.89-1.07)	-0.0159901	0.0318656	0.615808	0.923461	0.98 (0.92-1.05)	0.0028663	0.0825286	0.97255	1.00 (0.85-1.18)	0.0159219	0.093283	0.865745	1.02 (0.85-1.22)		TRUE	1.85509e-176	0.0694106	26.0455	29.4968	27	0.337231	0.0245444	0.01368	0.0844227	NA	0.308
114	CD25hi AC	Ankylosing Spondylitis	15		-0.0129571	0.142478	0.928926	0.99 (0.75-1.31)	0.00811838	0.076842	0.91586	1.01 (0.87-1.17)	0.00361058	0.0577382	0.950138	0.985366	1.00 (0.90-1.12)	-0.0111711	0.100338	0.912931	0.99 (0.81-1.20)	-0.0293216	0.104141	0.782402	0.97 (0.79-1.19)		TRUE	1.14401e-83	0.0505045	24.3585	6.25475	14	0.959656	0.00400148	0.0314595	0.900733	NA	0.961
115	CD25hi %CD4+	Ankylosing Spondylitis	28		-0.0483543	0.0872712	0.584266	0.95 (0.80-1.13)	-0.0947602	0.0589527	0.107968	0.91 (0.81-1.02)	-0.0844767	0.0387282	0.0291631	0.291046	0.92 (0.85-0.99)	-0.0726688	0.0597832	0.234683	0.93 (0.83-1.05)	-0.0726688	0.0896835	0.424864	0.93 (0.78-1.11)		TRUE	2.17821e-176	0.552781	26.1302	26.3885	27	0.49713	-0.00791602	0.0171247	0.647741	NA	0.511
116	CD25hi %T cell	Ankylosing Spondylitis	19		0.00613598	0.120141	0.959863	1.01 (0.80-1.27)	0.0555259	0.066799	0.405838	1.06 (0.93-1.20)	-0.022547	0.04849	0.641944	0.931326	0.98 (0.89-1.08)	0.0251431	0.0969916	0.7984	1.03 (0.85-1.24)	-0.00398671	0.102388	0.969369	1.00 (0.81-1.22)		TRUE	2.02786e-112	0.0757208	25.7021	18.3745	18	0.431253	-0.00602447	0.0229149	0.795782	NA	0.47
117	CD25hi CD45RA+ CD4 not Treg AC	Ankylosing Spondylitis	36		0.0420142	0.0709294	0.557543	1.04 (0.91-1.20)	-0.0126935	0.0428898	0.767263	0.99 (0.91-1.07)	-0.00103891	0.0296651	0.972063	0.988368	1.00 (0.94-1.06)	0.000806878	0.0547919	0.988334	1.00 (0.90-1.11)	-0.141068	0.0840172	0.102052	0.87 (0.74-1.02)		TRUE	4.62458e-248	0.0501101	26.8896	40.5109	35	0.240165	-0.0126949	0.0186409	0.500469	NA	0.248
118	CD25hi CD45RA+ CD4 not Treg %CD4+	Ankylosing Spondylitis	47		0.0240651	0.0576644	0.678421	1.02 (0.91-1.15)	0.0486504	0.0422601	0.249644	1.05 (0.97-1.14)	0.0171998	0.0254687	0.499466	0.837893	1.02 (0.97-1.07)	0.0165061	0.0479913	0.732459	1.02 (0.93-1.12)	0.00826626	0.0846151	0.922601	1.01 (0.85-1.19)		TRUE	0	0.0933066	28.6949	59.9078	46	0.0817804	-0.00203803	0.0147297	0.890572	NA	0.092
119	CD25hi CD45RA+ CD4 not Treg %T cell	Ankylosing Spondylitis	37		0.00277879	0.0682079	0.967735	1.00 (0.88-1.15)	0.0361755	0.0448076	0.419465	1.04 (0.95-1.13)	0.0139345	0.0286978	0.627278	0.927344	1.01 (0.96-1.07)	-0.00901778	0.0580454	0.877407	0.99 (0.88-1.11)	-0.0358462	0.0845953	0.674278	0.96 (0.82-1.14)		TRUE	4.48571e-273	0.0718371	28.3609	48.0412	36	0.0864931	0.00345733	0.018395	0.852002	NA	0.087
120	CD25hi CD45RA- CD4 not Treg AC	Ankylosing Spondylitis	10		0.0989018	0.120627	0.43602	1.10 (0.87-1.40)	0.0427052	0.084052	0.611397	1.04 (0.89-1.23)	0.0464742	0.0634685	0.464022	0.813429	1.05 (0.93-1.19)	0.0464706	0.0998522	0.652705	1.05 (0.86-1.27)	-0.047268	0.115949	0.693048	0.95 (0.76-1.20)		TRUE	5.98474e-66	0.12214	29.3799	6.74899	9	0.663235	-0.0140471	0.0274847	0.623091	NA	0.675
121	CD25hi CD45RA- CD4 not Treg %CD4+	Ankylosing Spondylitis	28		-0.0672679	0.0708228	0.350957	0.93 (0.81-1.07)	-0.0826034	0.0536477	0.123624	0.92 (0.83-1.02)	-0.0417622	0.0365911	0.253736	0.695439	0.96 (0.89-1.03)	-0.0828701	0.0590578	0.171952	0.92 (0.82-1.03)	-0.100153	0.0773511	0.206357	0.90 (0.78-1.05)		TRUE	2.74534e-172	0.181391	25.5868	27.1973	27	0.453187	0.00665062	0.015699	0.675318	NA	0.48
122	CD25hi CD45RA- CD4 not Treg %T cell	Ankylosing Spondylitis	25		-0.0401983	0.080987	0.624354	0.96 (0.82-1.13)	-0.0680913	0.0546518	0.212797	0.93 (0.84-1.04)	-0.032535	0.0380173	0.392111	0.768655	0.97 (0.90-1.04)	-0.0880798	0.0663977	0.197143	0.92 (0.80-1.04)	0.0781995	0.092099	0.404227	1.08 (0.90-1.30)		TRUE	1.06301e-146	0.118239	24.701	15.2273	24	0.91393	0.00185322	0.0172931	0.915587	NA	0.912
123	CD4 Treg AC	Ankylosing Spondylitis	19		0.0621271	0.158997	0.70084	1.06 (0.78-1.45)	-0.0324761	0.0718155	0.651114	0.97 (0.84-1.11)	-0.00847855	0.0490992	0.862901	0.964703	0.99 (0.90-1.09)	0.00717665	0.104982	0.946252	1.01 (0.82-1.24)	-0.0751359	0.118023	0.532386	0.93 (0.74-1.17)		TRUE	4.71906e-95	0.0531487	21.9416	17.2811	18	0.503866	-0.0142641	0.0305454	0.646445	NA	0.527
124	HSC AC	Ankylosing Spondylitis	23		0.0142804	0.0755319	0.851857	1.01 (0.87-1.18)	0.00889802	0.0438339	0.83914	1.01 (0.93-1.10)	0.0159374	0.0364058	0.661552	0.939524	1.02 (0.95-1.09)	0.00812311	0.0453595	0.859512	1.01 (0.92-1.10)	0.0227776	0.0701153	0.748357	1.02 (0.89-1.17)		TRUE	2.06531e-139	0.0770569	23.3172	34.9621	22	0.0390998	0.000536026	0.0212542	0.980118	NA	0.049
125	Im MDSC AC	Ankylosing Spondylitis	24		0.00510927	0.0658533	0.938859	1.01 (0.88-1.14)	0.00202344	0.0420681	0.961637	1.00 (0.92-1.09)	0.0012235	0.0278117	0.96491	0.988368	1.00 (0.95-1.06)	0.00679775	0.0624322	0.91424	1.01 (0.89-1.14)	0.00430916	0.0707453	0.951956	1.00 (0.87-1.15)		TRUE	3.70991e-201	0.0502037	29.7995	22.1954	23	0.508481	-0.00115602	0.0177417	0.948636	NA	0.431
126	Im MDSC %CD33dim HLA DR- CD66b-	Ankylosing Spondylitis	17		0.0496752	0.0931472	0.60164	1.05 (0.88-1.26)	-0.023928	0.0525837	0.649077	0.98 (0.88-1.08)	0.00554413	0.0352517	0.87503	0.968718	1.01 (0.94-1.08)	-0.0472173	0.0761858	0.544138	0.95 (0.82-1.11)	-0.0456032	0.089536	0.617475	0.96 (0.80-1.14)		TRUE	2.82836e-104	0.0524895	24.6006	13.8455	16	0.610223	-0.0121566	0.0237503	0.616209	NA	0.576
127	CD33br HLA DR+ AC	Ankylosing Spondylitis	28		0.113336	0.099831	0.266618	1.12 (0.92-1.36)	0.0656146	0.0475311	0.167446	1.07 (0.97-1.17)	0.0462944	0.0328449	0.158691	0.596524	1.05 (0.98-1.12)	0.054874	0.0582545	0.35456	1.06 (0.94-1.18)	0.0476235	0.0788458	0.55088	1.05 (0.90-1.22)		TRUE	7.10403e-200	0.369426	25.1371	16.9191	27	0.933099	-0.0149381	0.0210059	0.483331	NA	0.941
128	CD33br HLA DR+ CD14- AC	Ankylosing Spondylitis	24		0.133279	0.0964229	0.180774	1.14 (0.95-1.38)	0.0625644	0.0487825	0.199661	1.06 (0.97-1.17)	0.0412612	0.0332089	0.214061	0.647186	1.04 (0.98-1.11)	0.0593521	0.0600563	0.333302	1.06 (0.94-1.19)	0.0493753	0.0787684	0.536936	1.05 (0.90-1.23)		TRUE	3.00343e-166	0.27138	25.5904	18.4927	23	0.730241	-0.0217145	0.021362	0.32044	NA	0.754
129	CD33br HLA DR+ CD14- %CD33br HLA DR+	Ankylosing Spondylitis	17		-0.0037105	0.108667	0.973211	1.00 (0.81-1.23)	0.0455252	0.0509241	0.371332	1.05 (0.95-1.16)	0.0671588	0.0367725	0.0678001	0.442517	1.07 (1.00-1.15)	0.0571812	0.066623	0.403413	1.06 (0.93-1.21)	0.0300825	0.0766246	0.699799	1.03 (0.89-1.20)		TRUE	1.22085e-106	0.46024	25.1807	15.5293	16	0.486266	0.0188207	0.0271507	0.49878	NA	0.517
130	CD33br HLA DR+ CD14dim AC	Ankylosing Spondylitis	27		-0.0360403	0.0632206	0.573717	0.96 (0.85-1.09)	0.0138068	0.0410315	0.736499	1.01 (0.94-1.10)	0.0120995	0.0291484	0.678069	0.939524	1.01 (0.96-1.07)	0.00694239	0.0507724	0.892293	1.01 (0.91-1.11)	0.0311263	0.0640491	0.631055	1.03 (0.91-1.17)		TRUE	1.15646e-177	0.0685468	23.8615	20.7075	26	0.7569	0.0153405	0.0178772	0.398986	NA	0.752
131	CD33br HLA DR+ CD14dim %CD33br HLA DR+	Ankylosing Spondylitis	22		-0.0985916	0.0837846	0.25312	0.91 (0.77-1.07)	-0.0291172	0.0490302	0.552604	0.97 (0.88-1.07)	-0.0169893	0.0339273	0.616543	0.923461	0.98 (0.92-1.05)	-0.0622314	0.0740391	0.410085	0.94 (0.81-1.09)	0.00537524	0.0870185	0.951329	1.01 (0.85-1.19)		TRUE	7.25978e-122	0.0764423	21.6335	16.562	21	0.737291	0.0199003	0.0186824	0.299481	NA	0.752
132	CD33- HLA DR- AC	Ankylosing Spondylitis	21		0.022907	0.0922596	0.806575	1.02 (0.85-1.23)	0.0302379	0.0444844	0.496668	1.03 (0.94-1.12)	0.0285994	0.0312377	0.359907	0.756272	1.03 (0.97-1.09)	0.0279516	0.0548438	0.615869	1.03 (0.92-1.15)	0.0475135	0.066561	0.483578	1.05 (0.92-1.19)		TRUE	1.54748e-117	0.12819	22.1529	27.328	20	0.126287	0.00178968	0.0265076	0.946877	NA	0.121
133	CD33- HLA DR+ AC	Ankylosing Spondylitis	41		0.0490566	0.0674751	0.471548	1.05 (0.92-1.20)	-0.00802457	0.0381517	0.833407	0.99 (0.92-1.07)	0.00988309	0.0267974	0.712272	0.939524	1.01 (0.96-1.06)	-0.0182155	0.0578691	0.754572	0.98 (0.88-1.10)	-0.00260678	0.0697308	0.970365	1.00 (0.87-1.14)		TRUE	0	0.0695074	24.8162	31.5775	40	0.826717	-0.0106455	0.0168284	0.530694	NA	0.836
134	Gr MDSC AC	Ankylosing Spondylitis	25		0.143804	0.0850689	0.104453	1.15 (0.98-1.36)	0.0469263	0.048098	0.329243	1.05 (0.95-1.15)	0.0755468	0.032146	0.0187676	0.252317	1.08 (1.01-1.15)	0.0258882	0.078733	0.745151	1.03 (0.88-1.20)	0.030548	0.09787	0.757639	1.03 (0.85-1.25)		TRUE	2.10599e-151	0.681084	22.8386	23.958	24	0.464	-0.0161133	0.0185795	0.394758	NA	0.447
135	CD33dim HLA DR+ CD11b+ AC	Ankylosing Spondylitis	27		-0.0995849	0.0853023	0.254049	0.91 (0.77-1.07)	-0.0188449	0.0446877	0.673242	0.98 (0.90-1.07)	0.00674759	0.029365	0.81826	0.964703	1.01 (0.95-1.07)	-0.0371733	0.0572806	0.522051	0.96 (0.86-1.08)	0.0310325	0.0756538	0.685027	1.03 (0.89-1.20)		TRUE	6.78068e-181	0.0558106	24.318	37.0345	26	0.0742209	0.0292279	0.0214461	0.185079	NA	0.075
136	CD33dim HLA DR+ CD11b+ %CD33dim HLA DR+	Ankylosing Spondylitis	29		-0.00870862	0.0459041	0.850953	0.99 (0.91-1.08)	-0.0154336	0.0317505	0.626904	0.98 (0.93-1.05)	-0.013525	0.0209005	0.517558	0.844327	0.99 (0.95-1.03)	-0.0272899	0.0387325	0.486895	0.97 (0.90-1.05)	0.0534897	0.0596785	0.377735	1.05 (0.94-1.19)		TRUE	0	0.0847557	34.9491	23.4448	28	0.710473	-0.00174125	0.0147757	0.907062	NA	0.683
137	CD33dim HLA DR+ CD11b- AC	Ankylosing Spondylitis	22		-0.0141188	0.0637054	0.826852	0.99 (0.87-1.12)	-0.0160019	0.0428662	0.708926	0.98 (0.90-1.07)	-0.00564305	0.0317732	0.859034	0.964703	0.99 (0.93-1.06)	-0.0134804	0.0504336	0.791853	0.99 (0.89-1.09)	-0.0101954	0.0635642	0.874102	0.99 (0.87-1.12)		TRUE	5.67199e-144	0.0533238	24.8108	12.1857	21	0.934467	0.0023732	0.0154605	0.879542	NA	0.938
138	CD33dim HLA DR+ CD11b- %CD33dim HLA DR+	Ankylosing Spondylitis	27		0.0324669	0.0451102	0.47837	1.03 (0.95-1.13)	0.0132474	0.0327476	0.685823	1.01 (0.95-1.08)	0.00040313	0.0213438	0.984931	0.993082	1.00 (0.96-1.04)	0.0284483	0.0393645	0.476321	1.03 (0.95-1.11)	-0.0373467	0.0655977	0.574019	0.96 (0.85-1.10)		TRUE	4.39379e-302	0.0500291	35.5825	19.8443	26	0.798879	-0.0113939	0.0141221	0.427384	NA	0.729
139	CD66b++ myeloid cell AC	Ankylosing Spondylitis	14		0.218929	0.160525	0.197656	1.24 (0.91-1.70)	-0.0285725	0.0629305	0.649805	0.97 (0.86-1.10)	-0.0278531	0.0469187	0.55275	0.874589	0.97 (0.89-1.07)	-0.0440851	0.0883782	0.626237	0.96 (0.80-1.14)	-0.0409813	0.097598	0.681416	0.96 (0.79-1.16)		TRUE	2.83447e-73	0.0953151	21.7175	7.16989	13	0.893185	-0.0555695	0.034568	0.133912	NA	0.912
140	Mo MDSC AC	Ankylosing Spondylitis	33		-0.0221881	0.0663216	0.740216	0.98 (0.86-1.11)	0.057546	0.0379941	0.129873	1.06 (0.98-1.14)	0.0307087	0.0233897	0.189211	0.629379	1.03 (0.98-1.08)	0.0726688	0.0425634	0.0974517	1.08 (0.99-1.17)	0.0647221	0.0616578	0.30172	1.07 (0.95-1.20)		TRUE	0	0.264061	33.0741	39.8248	32	0.161087	0.0154275	0.0177704	0.391978	rs1383265, rs206018, rs2844677, rs75057504, rs9267560, rs9267650	0.001
141	CD33dim HLA DR- AC	Ankylosing Spondylitis	27		-0.0411603	0.0482704	0.40192	0.96 (0.87-1.05)	0.0552257	0.0346807	0.111294	1.06 (0.99-1.13)	0.0275712	0.0245402	0.26122	0.695439	1.03 (0.98-1.08)	0.0429482	0.0390702	0.28173	1.04 (0.97-1.13)	0.0534568	0.0577559	0.363184	1.05 (0.94-1.18)		TRUE	1.97472e-241	0.176795	30.1016	21.3873	26	0.721705	0.0245857	0.0148688	0.110731	NA	0.713
142	Basophil AC	Ankylosing Spondylitis	27		-0.0093072	0.0495853	0.852626	0.99 (0.90-1.09)	0.0557752	0.0378428	0.140518	1.06 (0.98-1.14)	0.0278807	0.0252866	0.270205	0.699416	1.03 (0.98-1.08)	0.0545464	0.03998	0.184154	1.06 (0.98-1.14)	0.0597076	0.066366	0.376553	1.06 (0.93-1.21)		TRUE	6.78854e-255	0.184827	31.3029	24.1733	26	0.566054	0.0119093	0.0136595	0.391577	NA	0.57
143	Basophil %CD33dim HLA DR- CD66b-	Ankylosing Spondylitis	30		0.0707187	0.0579904	0.232832	1.07 (0.96-1.20)	0.0422252	0.036222	0.243722	1.04 (0.97-1.12)	-0.0107597	0.0247821	0.664164	0.939524	0.99 (0.94-1.04)	0.025432	0.0402042	0.53197	1.03 (0.95-1.11)	-0.00748823	0.0638704	0.907477	0.99 (0.88-1.12)		TRUE	0	0.0716165	32.8709	34.2015	29	0.231959	-0.0240588	0.0152685	0.126325	NA	0.253
144	CD45RA- CD4+ AC	Ankylosing Spondylitis	11		0.29422	0.157594	0.0947586	1.34 (0.99-1.83)	-0.0327686	0.080987	0.685761	0.97 (0.83-1.13)	0.0146236	0.0561872	0.794659	0.955421	1.01 (0.91-1.13)	-0.0283417	0.130333	0.832226	0.97 (0.75-1.25)	-0.0620637	0.141318	0.669871	0.94 (0.71-1.24)		TRUE	4.89434e-59	0.0560832	23.967	9.16234	10	0.51677	-0.0618325	0.0325615	0.0900395	NA	0.383
145	CD45RA- CD4+ %CD4+	Ankylosing Spondylitis	31		-0.127984	0.090738	0.169037	0.88 (0.74-1.05)	0.0499262	0.0547765	0.362057	1.05 (0.94-1.17)	0.00957199	0.0392206	0.807188	0.962569	1.01 (0.93-1.09)	0.0618999	0.0864481	0.479506	1.06 (0.90-1.26)	0.0618999	0.0960081	0.523998	1.06 (0.88-1.28)		TRUE	3.90395e-178	0.057161	23.6948	30.4956	30	0.440492	0.0283356	0.0168552	0.10348	NA	0.459
146	CD45RA- CD4+ %T cell	Ankylosing Spondylitis	24		-0.0746864	0.111518	0.510002	0.93 (0.75-1.15)	-0.00782779	0.0615389	0.898782	0.99 (0.88-1.12)	-0.0146559	0.0420298	0.727312	0.939524	0.99 (0.91-1.07)	-0.0614256	0.0743507	0.417202	0.94 (0.81-1.09)	0.0755195	0.112048	0.507033	1.08 (0.87-1.34)		TRUE	3.14579e-128	0.0624149	23.0961	34.6799	23	0.055945	0.0137669	0.0225841	0.548382	rs12160006, rs1639106	0.001
147	CM CD4+ AC	Ankylosing Spondylitis	22		0.0507675	0.0923954	0.588773	1.05 (0.88-1.26)	-0.0264539	0.0677649	0.696257	0.97 (0.85-1.11)	-0.00958234	0.0452799	0.8324	0.964703	0.99 (0.91-1.08)	-0.0335562	0.0693116	0.6333	0.97 (0.84-1.11)	-0.0632375	0.0974927	0.523603	0.94 (0.78-1.14)		TRUE	7.84279e-115	0.0548024	22.5709	20.7791	21	0.472506	-0.0155641	0.0207365	0.461655	rs35800511, rs62405787	0.001
148	CM CD4+ %CD4+	Ankylosing Spondylitis	32		0.0414685	0.079352	0.605099	1.04 (0.89-1.22)	0.0841569	0.0466738	0.0713745	1.09 (0.99-1.19)	0.0745977	0.0313051	0.0171756	0.24145	1.08 (1.01-1.15)	0.096165	0.0649633	0.148887	1.10 (0.97-1.25)	0.096165	0.080859	0.243355	1.10 (0.94-1.29)		TRUE	1.51356e-175	0.517872	22.8746	43.5099	31	0.0672245	0.00838277	0.0176869	0.638965	NA	0.065
149	CM CD4+ %T cell	Ankylosing Spondylitis	25		-0.0131566	0.173393	0.940173	0.99 (0.70-1.39)	-0.0520472	0.0614263	0.396822	0.95 (0.84-1.07)	-0.0117457	0.042315	0.781337	0.949044	0.99 (0.91-1.07)	-0.0717114	0.104201	0.497923	0.93 (0.76-1.14)	-0.0677112	0.113367	0.555919	0.93 (0.75-1.17)		TRUE	1.78597e-126	0.0578884	21.9177	36.3648	24	0.0505704	0.000241714	0.0282724	0.993252	NA	0.05
150	Naive CD4+ AC	Ankylosing Spondylitis	24		-0.0689106	0.167916	0.685492	0.93 (0.67-1.30)	0.03575	0.0703024	0.61109	1.04 (0.90-1.19)	-0.00524191	0.0569449	0.926656	0.974904	0.99 (0.89-1.11)	0.0528948	0.126566	0.679879	1.05 (0.82-1.35)	0.034644	0.131131	0.793984	1.04 (0.80-1.34)		TRUE	1.22016e-126	0.0515895	22.8377	36.1227	23	0.0400788	0.0116097	0.0287335	0.690079	rs6903896, rs78064999	0.001
151	Naive CD4+ %CD4+	Ankylosing Spondylitis	39		0.266829	0.140017	0.064483	1.31 (0.99-1.72)	0.00612128	0.0579089	0.915816	1.01 (0.90-1.13)	0.0237172	0.048891	0.627603	0.927344	1.02 (0.93-1.13)	-0.0043011	0.0792351	0.956994	1.00 (0.85-1.16)	0.0200664	0.101313	0.844051	1.02 (0.84-1.24)		TRUE	1.80214e-219	0.104861	22.6382	58.0046	38	0.0198499	-0.0416699	0.0225814	0.0730058	NA	0.028
152	EM CD4+ AC	Ankylosing Spondylitis	18		0.0768845	0.154267	0.624994	1.08 (0.80-1.46)	0.0671026	0.0725487	0.355002	1.07 (0.93-1.23)	0.0312471	0.0462409	0.499201	0.837893	1.03 (0.94-1.13)	0.154641	0.0886549	0.0991572	1.17 (0.98-1.39)	0.0814468	0.145299	0.582419	1.08 (0.82-1.44)		TRUE	6.94675e-87	0.0921645	21.4598	23.1947	17	0.14302	-0.0127789	0.0403039	0.755295	NA	0.107
153	EM CD4+ %CD4+	Ankylosing Spondylitis	25		-0.227363	0.188484	0.239975	0.80 (0.55-1.15)	-0.0832064	0.0774251	0.282523	0.92 (0.79-1.07)	-0.102977	0.0648892	0.112519	0.554187	0.90 (0.79-1.02)	-0.142066	0.115664	0.231257	0.87 (0.69-1.09)	-0.169662	0.136522	0.225965	0.84 (0.65-1.10)		TRUE	3.8332e-128	0.599688	22.2493	37.9364	24	0.0351961	0.0221277	0.0314354	0.488555	NA	0.044
154	EM CD4+ %T cell	Ankylosing Spondylitis	21		-0.264468	0.160918	0.116728	0.77 (0.56-1.05)	-0.164942	0.0790472	0.0369222	0.85 (0.73-0.99)	-0.174431	0.0651816	0.00744911	0.18151	0.84 (0.74-0.95)	-0.14127	0.0906634	0.134875	0.87 (0.73-1.04)	-0.149495	0.117408	0.217512	0.86 (0.68-1.08)		TRUE	1.46248e-112	0.928443	23.692	33.6866	20	0.0283249	0.0182044	0.0296531	0.546554	rs3909115	0.001
155	TD CD4+ AC	Ankylosing Spondylitis	10		-0.264673	0.294182	0.394559	0.77 (0.43-1.37)	-0.055858	0.103356	0.588892	0.95 (0.77-1.16)	-0.0990959	0.0687287	0.149347	0.589958	0.91 (0.79-1.04)	-0.023945	0.128504	0.856314	0.98 (0.76-1.26)	0.0810595	0.139971	0.576715	1.08 (0.82-1.43)		TRUE	2.37823e-54	0.296	24.5506	11.2294	9	0.260311	0.0330417	0.0565076	0.574846	rs12210887, rs28366320, rs7763192, rs9271537	0.001
156	TD CD4+ %CD4+	Ankylosing Spondylitis	23		-0.398228	0.23387	0.103367	0.67 (0.42-1.06)	0.00517652	0.0760496	0.945732	1.01 (0.87-1.17)	-0.0642622	0.07503	0.391728	0.768655	0.94 (0.81-1.09)	0.0697992	0.13448	0.608921	1.07 (0.82-1.40)	0.0242356	0.111911	0.830546	1.02 (0.82-1.28)		TRUE	9.08305e-150	0.326599	27.9502	52.2264	22	0.000290877	0.0547076	0.0363981	0.14772	rs1264580, rs6919136, rs9260729, rs9461562	0.001
157	TD CD4+ %T cell	Ankylosing Spondylitis	25		-0.496332	0.228917	0.040738	0.61 (0.39-0.95)	-0.0516088	0.0785465	0.51115	0.95 (0.81-1.11)	-0.125022	0.0750556	0.0957683	0.539483	0.88 (0.76-1.02)	-0.000629033	0.10691	0.995354	1.00 (0.81-1.23)	-0.0331719	0.108683	0.762832	0.97 (0.78-1.20)		TRUE	3.3427e-145	0.804584	25.0563	52.2994	24	0.000715029	0.0583848	0.0341567	0.100852	rs28780104, rs28986303, rs55633297, rs6919136, rs77003338, rs9260729, rs9461562, rs9469089	0.001
158	CM CD8br AC	Ankylosing Spondylitis	26		-0.163077	0.117868	0.17923	0.85 (0.67-1.07)	-0.0451127	0.0675331	0.504128	0.96 (0.84-1.09)	-0.0115845	0.0472998	0.806521	0.962569	0.99 (0.90-1.08)	-0.0177015	0.125327	0.88881	0.98 (0.77-1.26)	-0.0361009	0.122542	0.770732	0.96 (0.76-1.23)		TRUE	6.86591e-130	0.0578621	21.3855	25.6812	25	0.424765	0.0298477	0.021271	0.17336	NA	0.431
159	CM CD8br %CD8br	Ankylosing Spondylitis	29		-0.000292776	0.113948	0.997969	1.00 (0.80-1.25)	-0.0317731	0.0593851	0.592626	0.97 (0.86-1.09)	-0.0787839	0.0412824	0.0563376	0.392217	0.92 (0.85-1.00)	0.0181715	0.0967438	0.852364	1.02 (0.84-1.23)	-0.190545	0.110918	0.0968577	0.83 (0.67-1.03)		TRUE	1.59551e-147	0.443683	21.614	33.1414	28	0.230576	-0.0157144	0.0209356	0.459382	NA	0.254
160	CM CD8br %T cell	Ankylosing Spondylitis	24		-0.0123819	0.108621	0.910278	0.99 (0.80-1.22)	0.0207689	0.0666576	0.755363	1.02 (0.90-1.16)	0.0175329	0.043595	0.687554	0.939524	1.02 (0.93-1.11)	0.0902687	0.102569	0.38792	1.09 (0.90-1.34)	0.146705	0.124215	0.249651	1.16 (0.91-1.48)		TRUE	8.10637e-116	0.0666438	20.8991	22.8241	23	0.471079	0.00611963	0.0202872	0.765752	NA	0.432
161	Naive CD8br AC	Ankylosing Spondylitis	25		0.0596716	0.245915	0.810426	1.06 (0.66-1.72)	0.107222	0.0996071	0.281729	1.11 (0.92-1.35)	0.0485107	0.0674136	0.471772	0.817217	1.05 (0.92-1.20)	0.174129	0.161307	0.2911	1.19 (0.87-1.63)	0.174129	0.169384	0.314193	1.19 (0.85-1.66)		TRUE	4.35286e-130	0.204837	22.4364	35.4946	24	0.061396	-0.00136654	0.0283103	0.961918	rs28465400, rs9268541	0.001
162	Naive CD8br %CD8br	Ankylosing Spondylitis	21		0.0487321	0.174311	0.782828	1.05 (0.75-1.48)	0.0583313	0.0890733	0.512552	1.06 (0.89-1.26)	0.104306	0.0584719	0.0744455	0.463894	1.11 (0.99-1.24)	0.0263041	0.17476	0.881865	1.03 (0.73-1.45)	0.0222373	0.183909	0.904965	1.02 (0.71-1.47)		TRUE	1.67912e-103	0.613416	21.7585	29.0504	20	0.0867718	0.00779938	0.0222745	0.730079	rs2517686	0.001
163	Naive CD8br %T cell	Ankylosing Spondylitis	19		-0.470106	0.26522	0.0942281	0.62 (0.37-1.05)	0.135234	0.109483	0.216753	1.14 (0.92-1.42)	0.112503	0.0730931	0.123762	0.554187	1.12 (0.97-1.29)	0.143043	0.170572	0.412689	1.15 (0.83-1.61)	0.278954	0.191392	0.162204	1.32 (0.91-1.92)		TRUE	2.90401e-98	0.660384	22.8612	24.9126	18	0.127343	0.0676317	0.0294511	0.0346345	rs16895223	0.001
164	EM CD8br AC	Ankylosing Spondylitis	23		0.0764358	0.13572	0.579273	1.08 (0.83-1.41)	0.0299442	0.0575494	0.602839	1.03 (0.92-1.15)	0.035351	0.0417409	0.397043	0.768655	1.04 (0.95-1.12)	0.0672984	0.094567	0.484161	1.07 (0.89-1.29)	0.0643116	0.0952106	0.506418	1.07 (0.88-1.29)		TRUE	5.01259e-118	0.122602	22.2433	26.7411	22	0.221227	-0.00752776	0.0233296	0.750136	rs1465651, rs3909115	0.001
165	EM CD8br %CD8br	Ankylosing Spondylitis	31		-0.187165	0.09807	0.0662711	0.83 (0.68-1.01)	-0.0910702	0.0638394	0.153709	0.91 (0.81-1.03)	0.0162932	0.0421873	0.69934	0.939524	1.02 (0.94-1.10)	-0.0915423	0.103705	0.384409	0.91 (0.74-1.12)	0.217443	0.126203	0.0951898	1.24 (0.97-1.59)		TRUE	1.2764e-229	0.07606	29.4298	33.473	30	0.302388	0.0389433	0.0169457	0.0289573	NA	0.283
166	EM CD8br %T cell	Ankylosing Spondylitis	14		-0.21997	0.216705	0.330104	0.80 (0.52-1.23)	-0.0117671	0.0898375	0.89579	0.99 (0.83-1.18)	0.0241952	0.0552974	0.661715	0.939524	1.02 (0.92-1.14)	-0.0721544	0.133545	0.598125	0.93 (0.72-1.21)	0.0785843	0.145021	0.597065	1.08 (0.81-1.44)		TRUE	1.88618e-77	0.0720829	24.768	19.7465	13	0.101715	0.0493559	0.0416511	0.258962	NA	0.071
167	TD CD8br AC	Ankylosing Spondylitis	25		0.219501	0.135417	0.118664	1.25 (0.96-1.62)	-0.0919079	0.0650114	0.157444	0.91 (0.80-1.04)	-0.107685	0.0458011	0.0187163	0.252317	0.90 (0.82-0.98)	-0.0825917	0.103677	0.43348	0.92 (0.75-1.13)	-0.0985392	0.117119	0.408452	0.91 (0.72-1.14)		TRUE	1.64246e-149	0.694034	25.2427	21.5199	24	0.607899	-0.0681311	0.0265366	0.0172174	NA	0.644
168	TD CD8br %CD8br	Ankylosing Spondylitis	48		0.0121223	0.0888454	0.892066	1.01 (0.85-1.20)	-0.0396787	0.0468289	0.396822	0.96 (0.88-1.05)	-0.0356107	0.0315107	0.258429	0.695439	0.97 (0.91-1.03)	-0.060606	0.0882236	0.495484	0.94 (0.79-1.12)	-0.0257958	0.0939369	0.784821	0.97 (0.81-1.17)		TRUE	0	0.243053	29.6694	48.1997	47	0.424109	-0.0101482	0.0176097	0.56723	NA	0.399
169	TD CD8br %T cell	Ankylosing Spondylitis	27		-0.211442	0.138012	0.138066	0.81 (0.62-1.06)	-0.0696751	0.058372	0.232619	0.93 (0.83-1.05)	-0.0476405	0.0429303	0.267121	0.699416	0.95 (0.88-1.04)	-0.0606469	0.091889	0.515058	0.94 (0.79-1.13)	-0.0566384	0.0987234	0.571096	0.94 (0.78-1.15)		TRUE	7.37549e-176	0.224155	26.8935	23.8409	26	0.585063	0.0309866	0.0248127	0.223299	NA	0.589
170	CD45RA+ CD8br AC	Ankylosing Spondylitis	20		-0.119282	0.172403	0.497842	0.89 (0.63-1.24)	-0.00465196	0.0849058	0.956306	1.00 (0.84-1.18)	-0.140324	0.0542397	0.00967843	0.189221	0.87 (0.78-0.97)	0.0195743	0.123874	0.87611	1.02 (0.80-1.30)	0.0195743	0.151525	0.898572	1.02 (0.76-1.37)		TRUE	6.02949e-114	0.802986	24.9104	23.9285	19	0.198909	-0.00371895	0.0283966	0.897256	rs114968045, rs78064999	0.001
171	CD45RA+ CD8br %CD8br	Ankylosing Spondylitis	36		0.0860617	0.0809375	0.295136	1.09 (0.93-1.28)	0.0885118	0.0578731	0.126163	1.09 (0.98-1.22)	0.0325298	0.0368892	0.377872	0.768655	1.03 (0.96-1.11)	0.0382149	0.0863224	0.660707	1.04 (0.88-1.23)	0.172849	0.121908	0.165073	1.19 (0.94-1.51)		TRUE	9.60703e-287	0.180489	30.2854	38.8481	35	0.300427	-0.0121666	0.0161058	0.4552	NA	0.286
172	CD45RA+ CD8br %T cell	Ankylosing Spondylitis	27		-0.185967	0.107412	0.0957175	0.83 (0.67-1.02)	-0.092629	0.0694532	0.182306	0.91 (0.80-1.04)	-0.0677926	0.0455081	0.136308	0.573497	0.93 (0.85-1.02)	-0.132948	0.113949	0.253906	0.88 (0.70-1.09)	-0.1641	0.128453	0.212711	0.85 (0.66-1.09)		TRUE	3.88735e-158	0.366479	24.6292	29.7947	26	0.276202	0.0215523	0.017503	0.229649	NA	0.291
173	CM DN (CD4-CD8-) AC	Ankylosing Spondylitis	3		-0.514013	0.50186	0.492385	0.60 (0.22-1.60)	-0.123378	0.189944	0.515983	0.88 (0.61-1.28)	-0.106323	0.160893	0.508719	0.840355	0.90 (0.66-1.23)	-0.148073	0.220168	0.570531	0.86 (0.56-1.33)	-0.177727	0.220075	0.504114	0.84 (0.54-1.29)		TRUE	3.20963e-14	0.116715	19.9083	0.818357	2	0.664196	0.0634999	0.0740416	0.548698	NA	NA
174	CM DN (CD4-CD8-) %DN	Ankylosing Spondylitis	12		-0.0631935	0.18699	0.742388	0.94 (0.65-1.35)	0.00157482	0.0960603	0.98692	1.00 (0.83-1.21)	0.00576057	0.0632259	0.927404	0.974904	1.01 (0.89-1.14)	-0.0202799	0.12176	0.870741	0.98 (0.77-1.24)	0.150494	0.149066	0.334388	1.16 (0.87-1.56)		TRUE	1.093e-55	0.0508875	21.0762	17.7695	11	0.0870853	0.0136529	0.0331204	0.688875	rs3744246	0.015
175	CM DN (CD4-CD8-) %T cell	Ankylosing Spondylitis	12		0.0471482	0.219902	0.834539	1.05 (0.68-1.61)	0.0652179	0.0965297	0.499278	1.07 (0.88-1.29)	0.0763574	0.0728114	0.294316	0.727484	1.08 (0.94-1.24)	0.0399041	0.122089	0.74992	1.04 (0.82-1.32)	0.0312993	0.129741	0.813803	1.03 (0.80-1.33)		TRUE	7.47343e-57	0.22641	21.0411	5.13725	11	0.924338	0.00463448	0.0329226	0.890848	NA	0.929
176	Naive DN (CD4-CD8-) AC	Ankylosing Spondylitis	14		0.118147	0.145477	0.43253	1.13 (0.85-1.50)	-0.102685	0.0899516	0.253639	0.90 (0.76-1.08)	-0.0581964	0.0669142	0.384456	0.768655	0.94 (0.83-1.08)	-0.123757	0.116539	0.307595	0.88 (0.70-1.11)	-0.126452	0.130939	0.351801	0.88 (0.68-1.14)		TRUE	3.01315e-68	0.156772	21.5026	6.0531	13	0.944199	-0.0358429	0.0262556	0.197252	NA	0.967
177	Naive DN (CD4-CD8-) %DN	Ankylosing Spondylitis	19		0.0603206	0.199443	0.765981	1.06 (0.72-1.57)	-0.148813	0.0878023	0.0901014	0.86 (0.73-1.02)	-0.136009	0.0621501	0.0286402	0.291046	0.87 (0.77-0.99)	-0.156461	0.14581	0.297428	0.86 (0.64-1.14)	-0.148873	0.159565	0.363169	0.86 (0.63-1.18)		TRUE	1.2624e-92	0.697733	21.723	26.0974	18	0.0975509	-0.0297391	0.0280193	0.303364	NA	0.104
178	Naive DN (CD4-CD8-) %T cell	Ankylosing Spondylitis	17		0.309679	0.252472	0.238883	1.36 (0.83-2.24)	-0.0459641	0.0990729	0.642689	0.96 (0.79-1.16)	0.00361594	0.0628522	0.954122	0.985366	1.00 (0.89-1.14)	-0.132459	0.130889	0.326598	0.88 (0.68-1.13)	-0.209376	0.159775	0.208545	0.81 (0.59-1.11)		TRUE	3.60003e-82	0.050507	21.6234	24.4792	16	0.079548	-0.0499598	0.0392856	0.222841	rs2844616	0.012
179	EM DN (CD4-CD8-) AC	Ankylosing Spondylitis	21		0.128385	0.1195	0.296122	1.14 (0.90-1.44)	0.0238259	0.0683186	0.727279	1.02 (0.90-1.17)	0.00442928	0.0454949	0.922442	0.974904	1.00 (0.92-1.10)	0.0153167	0.0854356	0.859524	1.02 (0.86-1.20)	-0.0559894	0.12218	0.651709	0.95 (0.74-1.20)		TRUE	4.72432e-116	0.0510551	24.0491	29.323	20	0.081592	-0.0261049	0.0223863	0.257999	NA	0.068
180	EM DN (CD4-CD8-) %DN	Ankylosing Spondylitis	25		0.00375835	0.0795326	0.962718	1.00 (0.86-1.17)	0.058392	0.0546127	0.284978	1.06 (0.95-1.18)	0.0145089	0.037536	0.699103	0.939524	1.01 (0.94-1.09)	0.0716211	0.084728	0.406289	1.07 (0.91-1.27)	0.0217512	0.115306	0.851962	1.02 (0.82-1.28)		TRUE	1.19307e-146	0.0639902	24.7753	23.9887	24	0.462244	0.00244431	0.0158464	0.878758	NA	0.456
181	EM DN (CD4-CD8-) %T cell	Ankylosing Spondylitis	26		0.173368	0.10579	0.1143	1.19 (0.97-1.46)	0.126486	0.0564859	0.0251395	1.13 (1.02-1.27)	0.0466624	0.0406702	0.251243	0.695439	1.05 (0.97-1.13)	0.161863	0.0710659	0.0315625	1.18 (1.02-1.35)	0.125137	0.115715	0.289831	1.13 (0.90-1.42)		TRUE	4.01848e-154	0.214256	25.0096	31.2087	25	0.182203	-0.0265091	0.0200528	0.198643	rs55781756	0.004
182	TD DN (CD4-CD8-) AC	Ankylosing Spondylitis	24		-0.0053674	0.167478	0.974722	0.99 (0.72-1.38)	-0.0751186	0.0685696	0.273294	0.93 (0.81-1.06)	0.000394715	0.063279	0.995023	0.996863	1.00 (0.88-1.13)	-0.103544	0.0818012	0.218256	0.90 (0.77-1.06)	-0.111737	0.104697	0.296934	0.89 (0.73-1.10)		TRUE	3.38372e-138	0.0500099	24.886	51.6411	23	0.000558557	0.00118866	0.0318667	0.970581	rs28780104, rs57020131	0.001
183	TD DN (CD4-CD8-) %DN	Ankylosing Spondylitis	25		-0.0076631	0.0920397	0.934366	0.99 (0.83-1.19)	-0.047145	0.0543285	0.385516	0.95 (0.86-1.06)	-0.00369537	0.0384564	0.923447	0.974904	1.00 (0.92-1.07)	-0.0768387	0.0859808	0.380372	0.93 (0.78-1.10)	0.00131419	0.103056	0.989931	1.00 (0.82-1.23)		TRUE	7.84149e-151	0.0509097	25.4834	29.1331	24	0.215163	0.000861012	0.0176271	0.961464	NA	0.22
184	TD DN (CD4-CD8-) %T cell	Ankylosing Spondylitis	23		-0.0686525	0.124616	0.587508	0.93 (0.73-1.19)	-0.0693605	0.061146	0.256651	0.93 (0.83-1.05)	-0.0673576	0.0574719	0.241193	0.686038	0.93 (0.84-1.05)	-0.0821293	0.0622468	0.200598	0.92 (0.82-1.04)	-0.0930719	0.0942671	0.33422	0.91 (0.76-1.10)		TRUE	2.76212e-131	0.320594	24.9027	51.5527	22	0.00036026	0.000330559	0.0280452	0.990707	NA	0.002
185	Naive CD4+ %T cell	Ankylosing Spondylitis	30		0.0403195	0.12799	0.755082	1.04 (0.81-1.34)	0.00736262	0.062461	0.906166	1.01 (0.89-1.14)	0.0151639	0.0424996	0.721241	0.939524	1.02 (0.93-1.10)	6.30183e-05	0.0951296	0.999476	1.00 (0.83-1.21)	0.0150887	0.104137	0.885797	1.02 (0.83-1.25)		TRUE	1.50545e-153	0.0660351	21.5964	34.1618	29	0.233387	-0.0044422	0.0210291	0.83423	NA	0.266
186	Transitional %B cell	Ankylosing Spondylitis	14		-0.123449	0.196765	0.542157	0.88 (0.60-1.30)	0.0718795	0.0931566	0.440352	1.07 (0.90-1.29)	-0.0393898	0.0661376	0.55146	0.874589	0.96 (0.84-1.09)	0.0635146	0.113624	0.585671	1.07 (0.85-1.33)	0.0267215	0.134263	0.845324	1.03 (0.79-1.34)		TRUE	5.43789e-67	0.0954304	21.5531	14.2714	13	0.355012	0.0145099	0.0316429	0.65475	NA	0.369
187	Transitional AC	Ankylosing Spondylitis	32		-0.0455406	0.134591	0.737446	0.96 (0.73-1.24)	0.0110042	0.062925	0.861175	1.01 (0.89-1.14)	0.038354	0.0521113	0.461729	0.813429	1.04 (0.94-1.15)	0.00888673	0.0924496	0.92404	1.01 (0.84-1.21)	-0.0071604	0.106017	0.946585	0.99 (0.81-1.22)		TRUE	3.88533e-167	0.161543	22.143	45.5025	31	0.0449425	0.0144466	0.0213352	0.503515	NA	0.046
188	Transitional %lymphocyte	Ankylosing Spondylitis	26		-0.235904	0.131681	0.085837	0.79 (0.61-1.02)	-0.00404247	0.0638662	0.949531	1.00 (0.88-1.13)	-0.0591856	0.0460478	0.198685	0.638233	0.94 (0.86-1.03)	0.0768085	0.124894	0.54412	1.08 (0.85-1.38)	0.0558108	0.124252	0.657177	1.06 (0.83-1.35)		TRUE	3.34644e-133	0.248541	22.1234	26.0924	25	0.402679	0.0293516	0.0204882	0.164868	NA	0.382
189	CD14- CD16+ monocyte AC	Ankylosing Spondylitis	27		-0.0548865	0.102921	0.598543	0.95 (0.77-1.16)	-0.0471958	0.0518841	0.363013	0.95 (0.86-1.06)	-0.0549035	0.0383769	0.152534	0.589958	0.95 (0.88-1.02)	-0.0537995	0.0631425	0.401976	0.95 (0.84-1.07)	-0.0496228	0.0713434	0.492883	0.95 (0.83-1.09)		TRUE	1.60194e-228	0.322677	34.0366	19.7274	26	0.804294	-3.60085e-06	0.0202364	0.999859	NA	0.812
190	CD14+ CD16+ monocyte AC	Ankylosing Spondylitis	56		-0.0862193	0.0566696	0.133984	0.92 (0.82-1.03)	-0.0380232	0.0398081	0.339495	0.96 (0.89-1.04)	-0.0397432	0.024712	0.107779	0.554187	0.96 (0.92-1.01)	-0.0410966	0.0504163	0.418504	0.96 (0.87-1.06)	-0.0448362	0.0783127	0.569298	0.96 (0.82-1.11)		TRUE	0	0.424834	44.0136	59.4404	55	0.317146	0.0113377	0.0123178	0.36144	NA	0.316
191	CD14- CD16- AC	Ankylosing Spondylitis	25		0.140312	0.108372	0.208262	1.15 (0.93-1.42)	0.0438123	0.0654768	0.503415	1.04 (0.92-1.19)	-0.0164722	0.0442113	0.709462	0.939524	0.98 (0.90-1.07)	0.0469809	0.081413	0.569267	1.05 (0.89-1.23)	0.0359247	0.108135	0.742606	1.04 (0.84-1.28)		TRUE	1.49061e-158	0.0678181	26.7302	19.9823	24	0.69778	-0.0306691	0.0193547	0.126716	NA	0.707
192	CD14+ CD16- monocyte AC	Ankylosing Spondylitis	23		0.135047	0.204627	0.516451	1.14 (0.77-1.71)	-0.0633655	0.0752579	0.3998	0.94 (0.81-1.09)	-0.00297754	0.0520283	0.954363	0.985366	1.00 (0.90-1.10)	-0.0894687	0.120933	0.467232	0.91 (0.72-1.16)	-0.000982837	0.131021	0.994082	1.00 (0.77-1.29)		TRUE	8.26163e-124	0.0504742	23.5088	32.2847	22	0.0726698	-0.022602	0.0318409	0.48561	NA	0.077
193	Monocyte AC	Ankylosing Spondylitis	22		0.000142072	0.13041	0.999142	1.00 (0.77-1.29)	0.00158362	0.0642862	0.980347	1.00 (0.88-1.14)	-0.00989252	0.0484678	0.838271	0.964703	0.99 (0.90-1.09)	-0.0121255	0.0877468	0.891409	0.99 (0.83-1.17)	-0.0713976	0.101593	0.489909	0.93 (0.76-1.14)		TRUE	3.29165e-115	0.0547605	22.4357	6.69379	21	0.99867	-0.00182761	0.0220502	0.934768	NA	0.999
194	CD14- CD16+ monocyte %monocyte	Ankylosing Spondylitis	30		-0.0931331	0.0891074	0.304881	0.91 (0.77-1.08)	-0.051792	0.0508831	0.308743	0.95 (0.86-1.05)	-0.0372751	0.0371479	0.315657	0.730687	0.96 (0.90-1.04)	-0.0625648	0.0627929	0.327313	0.94 (0.83-1.06)	-0.0111485	0.0795494	0.889514	0.99 (0.85-1.16)		TRUE	1.95914e-250	0.186754	32.9496	21.0218	29	0.858356	0.0104981	0.0152224	0.496092	NA	0.872
195	CD14+ CD16+ monocyte %monocyte	Ankylosing Spondylitis	62		-0.0408429	0.0474265	0.392566	0.96 (0.87-1.05)	-0.0301048	0.0335636	0.369746	0.97 (0.91-1.04)	-0.0421994	0.0216466	0.0512387	0.374874	0.96 (0.92-1.00)	-0.0346597	0.0456833	0.450956	0.97 (0.88-1.06)	-0.0312187	0.0666527	0.641183	0.97 (0.85-1.10)		TRUE	0	0.528258	46.8689	59.6348	61	0.525523	-0.000370041	0.0115114	0.974463	NA	0.534
196	CD14+ CD16- monocyte %monocyte	Ankylosing Spondylitis	33		0.00645097	0.0910207	0.943954	1.01 (0.84-1.20)	0.0434532	0.0493337	0.378425	1.04 (0.95-1.15)	0.0476515	0.0343679	0.165591	0.596524	1.05 (0.98-1.12)	0.0460729	0.0639578	0.47653	1.05 (0.92-1.19)	0.00130615	0.0872064	0.988143	1.00 (0.84-1.19)		TRUE	0	0.37076	39.8609	35.2145	32	0.318507	0.00875128	0.0177121	0.62473	NA	0.323
197	CD16+ monocyte %monocyte	Ankylosing Spondylitis	36		-0.00382662	0.103829	0.970816	1.00 (0.81-1.22)	-0.0459465	0.0518989	0.37599	0.96 (0.86-1.06)	-0.0500719	0.0409618	0.221554	0.661399	0.95 (0.88-1.03)	-0.0509629	0.0645187	0.434909	0.95 (0.84-1.08)	-0.0245682	0.0846683	0.773399	0.98 (0.83-1.15)		TRUE	0	0.381698	37.638	52.1414	35	0.0312295	-0.00940778	0.0193689	0.630285	NA	0.04
198	T/B	Ankylosing Spondylitis	35		-0.00386787	0.0738217	0.95853	1.00 (0.86-1.15)	0.02251	0.0483701	0.641666	1.02 (0.93-1.12)	0.0189294	0.0318725	0.552571	0.874589	1.02 (0.96-1.08)	0.0441605	0.0825118	0.595993	1.05 (0.89-1.23)	-0.00366948	0.0921808	0.96848	1.00 (0.83-1.19)		TRUE	1.35685e-200	0.080106	23.5391	37.3563	34	0.317514	0.00448992	0.0129207	0.730423	NA	0.316
199	CD4/CD8br	Ankylosing Spondylitis	15		-0.0195518	0.153895	0.900848	0.98 (0.73-1.33)	0.003865	0.0764597	0.959685	1.00 (0.86-1.17)	-0.00484426	0.0541912	0.92877	0.974904	1.00 (0.89-1.11)	0.0770485	0.0942869	0.427519	1.08 (0.90-1.30)	0.0383054	0.109244	0.731079	1.04 (0.84-1.29)		TRUE	2.88961e-69	0.0507213	20.8596	18.1158	14	0.201558	0.00284509	0.0270786	0.917926	NA	0.235
200	CD4+ AC	Ankylosing Spondylitis	18		0.321011	0.227195	0.176832	1.38 (0.88-2.15)	-0.0137108	0.0829791	0.868761	0.99 (0.84-1.16)	0.0564092	0.055865	0.31262	0.730687	1.06 (0.95-1.18)	-0.0406771	0.114611	0.727019	0.96 (0.77-1.20)	0.0853688	0.14778	0.571056	1.09 (0.82-1.46)		TRUE	1.25326e-91	0.192923	22.7475	23.6294	17	0.12986	-0.0432478	0.0355836	0.241849	NA	0.128
201	CD4+ %T cell	Ankylosing Spondylitis	20		0.0949233	0.143989	0.518087	1.10 (0.83-1.46)	0.0409864	0.0820041	0.617209	1.04 (0.89-1.22)	0.03662	0.0561162	0.514031	0.843983	1.04 (0.93-1.16)	0.0764896	0.106015	0.479389	1.08 (0.88-1.33)	0.12009	0.126239	0.353403	1.13 (0.88-1.44)		TRUE	4.28609e-95	0.109083	21.0179	17.1853	19	0.577317	-0.0117808	0.026794	0.665402	NA	0.566
202	CD8br AC	Ankylosing Spondylitis	22		-0.0169306	0.101585	0.869308	0.98 (0.81-1.20)	0.00690211	0.0607159	0.909492	1.01 (0.89-1.13)	0.0319096	0.0422686	0.450295	0.80876	1.03 (0.95-1.12)	-0.017447	0.0781959	0.825599	0.98 (0.84-1.15)	-0.0229228	0.0875496	0.796006	0.98 (0.82-1.16)		TRUE	1.47217e-124	0.107546	24.5653	22.6291	21	0.364066	0.00966947	0.0180659	0.598391	rs1465651, rs1694111, rs35571040, rs62405787, rs9260918, rs9262550	0.001
203	CD8br %T cell	Ankylosing Spondylitis	22		0.0855755	0.145025	0.56175	1.09 (0.82-1.45)	0.0604046	0.0649683	0.352498	1.06 (0.94-1.21)	0.0708562	0.0446161	0.112257	0.554187	1.07 (0.98-1.17)	0.0578086	0.0854131	0.505913	1.06 (0.90-1.25)	0.0173318	0.0959835	0.858436	1.02 (0.84-1.23)		TRUE	7.66602e-103	0.306573	20.8007	29.2085	21	0.109086	-0.00294605	0.0269473	0.914033	rs1079687, rs9260918	0.002
204	DP (CD4+CD8+) AC	Ankylosing Spondylitis	16		0.258396	0.129242	0.0653691	1.29 (1.01-1.67)	0.00720089	0.0662947	0.913504	1.01 (0.88-1.15)	-0.0205964	0.0486339	0.671932	0.939524	0.98 (0.89-1.08)	0.0177136	0.073669	0.813238	1.02 (0.88-1.18)	0.00388595	0.0948931	0.967875	1.00 (0.83-1.21)		TRUE	1.51318e-97	0.0678996	27.1346	21.4454	15	0.123191	-0.0577642	0.0245895	0.0340189	NA	0.157
205	DP (CD4+CD8+) %T cell	Ankylosing Spondylitis	31		0.127574	0.100931	0.216308	1.14 (0.93-1.38)	-0.00268971	0.0550906	0.96106	1.00 (0.90-1.11)	-0.0387146	0.0463825	0.403897	0.77493	0.96 (0.88-1.05)	-0.00738823	0.05732	0.898301	0.99 (0.89-1.11)	-0.128484	0.0923722	0.174475	0.88 (0.73-1.05)		TRUE	1.35157e-189	0.167388	25.6118	50.5847	30	0.0107744	-0.0384868	0.0209502	0.0764685	NA	0.012
206	CD8dim AC	Ankylosing Spondylitis	31		0.027986	0.0918897	0.762876	1.03 (0.86-1.23)	-0.0302103	0.0551592	0.583902	0.97 (0.87-1.08)	-0.00605253	0.0367471	0.869174	0.965602	0.99 (0.92-1.07)	-0.101098	0.0953455	0.297453	0.90 (0.75-1.09)	-0.118163	0.111954	0.299643	0.89 (0.71-1.11)		TRUE	5.39117e-181	0.0527171	24.3909	39.0827	30	0.123886	-0.0087387	0.0209117	0.679109	NA	0.096
207	CD8dim %T cell	Ankylosing Spondylitis	32		0.101548	0.0841029	0.236701	1.11 (0.94-1.31)	0.0574238	0.0497327	0.248234	1.06 (0.96-1.17)	0.0478896	0.0343242	0.162951	0.596524	1.05 (0.98-1.12)	0.0883533	0.0694899	0.213024	1.09 (0.95-1.25)	0.102394	0.085322	0.239198	1.11 (0.94-1.31)		TRUE	9.59055e-217	0.269449	27.4656	32.3857	31	0.398239	-0.0150294	0.0213718	0.487332	NA	0.42
208	DN (CD4-CD8-) AC	Ankylosing Spondylitis	25		-0.00209156	0.113575	0.985466	1.00 (0.80-1.25)	-0.0982682	0.0630786	0.119264	0.91 (0.80-1.03)	-0.0689769	0.0418022	0.0989273	0.547848	0.93 (0.86-1.01)	-0.12248	0.0981739	0.224221	0.88 (0.73-1.07)	-0.106172	0.114912	0.364713	0.90 (0.72-1.13)		TRUE	2.74388e-139	0.329044	24.0457	30.6666	24	0.163631	-0.0120724	0.0185929	0.522574	NA	0.156
209	DN (CD4-CD8-) %T cell	Ankylosing Spondylitis	21		0.00921776	0.116124	0.937562	1.01 (0.80-1.27)	0.027023	0.06116	0.658604	1.03 (0.91-1.16)	-0.00751481	0.0431795	0.861837	0.964703	0.99 (0.91-1.08)	0.114406	0.1013	0.272102	1.12 (0.92-1.37)	0.0989947	0.11035	0.380338	1.10 (0.89-1.37)		TRUE	6.55581e-131	0.0531186	26.9903	24.9672	20	0.20269	-0.00323481	0.0203111	0.875142	NA	0.227
210	Leukocyte AC	Ankylosing Spondylitis	23		0.0356241	0.0955434	0.712991	1.04 (0.86-1.25)	0.015529	0.0577888	0.788145	1.02 (0.91-1.14)	0.0140075	0.0390843	0.720049	0.939524	1.01 (0.94-1.09)	-0.0442504	0.0958484	0.64885	0.96 (0.79-1.15)	-0.00573264	0.106474	0.957548	0.99 (0.81-1.23)		TRUE	1.95739e-114	0.0598718	21.7557	23.2549	22	0.38746	-0.00616726	0.0246122	0.804576	NA	0.351
211	Lymphocyte AC	Ankylosing Spondylitis	14		0.196853	0.181324	0.298964	1.22 (0.85-1.74)	0.151443	0.0895918	0.0909577	1.16 (0.98-1.39)	0.171833	0.0631565	0.00651333	0.180434	1.19 (1.05-1.34)	0.117114	0.122543	0.35666	1.12 (0.88-1.43)	0.152294	0.126445	0.249895	1.16 (0.91-1.49)		TRUE	1.50199e-67	0.858167	21.7858	9.10051	13	0.765311	-0.0042364	0.0287794	0.885416	NA	0.783
212	Lymphocyte %leukocyte	Ankylosing Spondylitis	22		0.143369	0.141979	0.324659	1.15 (0.87-1.52)	0.034175	0.067868	0.614576	1.03 (0.91-1.18)	0.0454943	0.0500967	0.36381	0.759844	1.05 (0.95-1.15)	-0.0521767	0.124787	0.680099	0.95 (0.74-1.21)	0.177526	0.129236	0.184035	1.19 (0.93-1.54)		TRUE	1.2093e-110	0.156717	21.8484	12.5652	21	0.923089	-0.0173357	0.0235301	0.469833	NA	0.918
213	T cell AC	Ankylosing Spondylitis	15		0.0349689	0.205554	0.867534	1.04 (0.69-1.55)	0.00464012	0.0843913	0.956152	1.00 (0.85-1.19)	0.0121287	0.0592906	0.837913	0.964703	1.01 (0.90-1.14)	-0.0204298	0.123964	0.871454	0.98 (0.77-1.25)	-0.0326449	0.137145	0.815305	0.97 (0.74-1.27)		TRUE	5.07492e-76	0.0550368	22.8158	19.2686	14	0.154936	-0.00416061	0.035062	0.907355	rs34849941	0.012
214	T cell %lymphocyte	Ankylosing Spondylitis	18		-0.130473	0.141502	0.370193	0.88 (0.67-1.16)	-0.0453034	0.0663338	0.494631	0.96 (0.84-1.09)	-0.0744513	0.047642	0.118117	0.554187	0.93 (0.85-1.02)	-0.0358207	0.0927274	0.704066	0.96 (0.80-1.16)	-0.0501839	0.102948	0.632154	0.95 (0.78-1.16)		TRUE	3.62366e-110	0.306659	26.647	10.0748	17	0.900443	0.0112264	0.0267004	0.679744	NA	0.909
215	T cell %leukocyte	Ankylosing Spondylitis	18		-0.0730282	0.102938	0.488262	0.93 (0.76-1.14)	-0.0475407	0.0648682	0.463631	0.95 (0.84-1.08)	0.0366504	0.0476143	0.441457	0.804637	1.04 (0.94-1.14)	-0.0713351	0.101909	0.493404	0.93 (0.76-1.14)	-0.0585832	0.114696	0.616081	0.94 (0.75-1.18)		TRUE	4.80525e-90	0.106049	22.1559	14.8558	17	0.605867	0.0247534	0.0205974	0.246937	NA	0.599
216	CD4+ %leukocyte	Ankylosing Spondylitis	14		-0.231265	0.188972	0.244512	0.79 (0.55-1.15)	-0.0908338	0.0925871	0.326562	0.91 (0.76-1.09)	-0.0586105	0.0640442	0.360109	0.756272	0.94 (0.83-1.07)	-0.147594	0.117946	0.232851	0.86 (0.68-1.09)	-0.127185	0.156673	0.431527	0.88 (0.65-1.20)		TRUE	2.50852e-66	0.149926	21.4747	17.5628	13	0.174837	0.0325068	0.0326996	0.339796	NA	0.196
217	CD8br %leukocyte	Ankylosing Spondylitis	21		-0.0320665	0.154605	0.837897	0.97 (0.72-1.31)	0.0136233	0.0692425	0.844025	1.01 (0.89-1.16)	0.0241817	0.0622788	0.697808	0.939524	1.02 (0.91-1.16)	-0.00600261	0.0757294	0.93761	0.99 (0.86-1.15)	-0.045307	0.0967262	0.64456	0.96 (0.79-1.16)		TRUE	1.75418e-107	0.0784974	22.7291	33.3963	20	0.0305105	0.0113864	0.0285233	0.694199	rs9260918	0.001
218	DP (CD4+CD8+) %leukocyte	Ankylosing Spondylitis	21		0.146626	0.127607	0.264799	1.16 (0.90-1.49)	-0.0201814	0.0651267	0.756653	0.98 (0.86-1.11)	-0.0141923	0.0442146	0.748221	0.9451	0.99 (0.90-1.08)	-0.0238297	0.067487	0.727707	0.98 (0.86-1.11)	-0.104554	0.10816	0.345259	0.90 (0.73-1.11)		TRUE	2.18533e-133	0.0613191	27.5958	28.3378	20	0.10164	-0.0371517	0.0269732	0.184413	NA	0.128
219	CD4+ CD8dim AC	Ankylosing Spondylitis	28		0.159144	0.106315	0.146458	1.17 (0.95-1.44)	0.0292115	0.0567544	0.606762	1.03 (0.92-1.15)	-0.0029296	0.0363983	0.93585	0.978693	1.00 (0.93-1.07)	0.0273393	0.0618664	0.662075	1.03 (0.91-1.16)	-0.0380076	0.0950412	0.692372	0.96 (0.80-1.16)		TRUE	2.91047e-233	0.0507849	33.4679	32.8835	27	0.200943	-0.0335325	0.0204651	0.113359	rs1003822	0.001
220	CD4+ CD8dim %lymphocyte	Ankylosing Spondylitis	35		0.0848702	0.0907425	0.356435	1.09 (0.91-1.30)	0.0302747	0.0535712	0.571985	1.03 (0.93-1.14)	0.0292314	0.0339452	0.389164	0.768655	1.03 (0.96-1.10)	0.0211888	0.059587	0.724341	1.02 (0.91-1.15)	-0.0343699	0.0928681	0.713608	0.97 (0.81-1.16)		TRUE	0	0.156853	34.1649	40.8789	34	0.193949	-0.0113223	0.0168129	0.505366	rs1264580, rs16869834, rs28589703, rs7763192, rs9469089	0.001
221	CD4+ CD8dim %leukocyte	Ankylosing Spondylitis	32		0.0950388	0.10925	0.391249	1.10 (0.89-1.36)	0.033731	0.0560009	0.546956	1.03 (0.93-1.15)	0.0205172	0.0434454	0.636746	0.931326	1.02 (0.94-1.11)	0.0133289	0.0587617	0.822045	1.01 (0.90-1.14)	-0.0394871	0.0902043	0.664601	0.96 (0.81-1.15)		TRUE	1.02375e-291	0.0982752	35.2461	45.0021	31	0.0498288	-0.0153146	0.0205715	0.462393	rs1264580, rs16869834, rs7763192, rs9469089	0.001
222	CD8dim %leukocyte	Ankylosing Spondylitis	28		0.172	0.0968503	0.0874505	1.19 (0.98-1.44)	0.0296085	0.0603305	0.623588	1.03 (0.92-1.16)	-0.0171579	0.0392538	0.662038	0.939524	0.98 (0.91-1.06)	0.033019	0.0836866	0.69627	1.03 (0.88-1.22)	-0.00450453	0.107764	0.966966	1.00 (0.81-1.23)		TRUE	1.01652e-177	0.0713637	26.5713	34.6491	27	0.147979	-0.0477841	0.0220803	0.0398245	NA	0.175
223	DN (CD4-CD8-) %leukocyte	Ankylosing Spondylitis	25		0.0432392	0.118926	0.719493	1.04 (0.83-1.32)	0.0867225	0.061257	0.156859	1.09 (0.97-1.23)	0.00740483	0.0429395	0.863085	0.964703	1.01 (0.93-1.10)	0.106729	0.105301	0.320901	1.11 (0.91-1.37)	0.0982742	0.112004	0.388958	1.10 (0.89-1.37)		TRUE	2.31641e-148	0.0534223	25.2277	21.4196	24	0.613867	-0.00635492	0.0196679	0.74953	NA	0.624
224	CD8br and CD8dim %leukocyte	Ankylosing Spondylitis	16		0.10738	0.181376	0.563269	1.11 (0.78-1.59)	-0.0553485	0.0739051	0.453909	0.95 (0.82-1.09)	-0.0300621	0.056541	0.594943	0.909677	0.97 (0.87-1.08)	-0.0348778	0.0919739	0.709843	0.97 (0.81-1.16)	-0.090042	0.103458	0.397836	0.91 (0.75-1.12)		TRUE	3.40906e-82	0.0823509	23.0666	20.8068	15	0.143116	-0.0247011	0.0302666	0.4281	rs147394752, rs9260918	0.001
225	TCRgd AC	Ankylosing Spondylitis	21		0.104851	0.180255	0.567621	1.11 (0.78-1.58)	0.0442576	0.0816551	0.587814	1.05 (0.89-1.23)	0.0306358	0.0521469	0.556874	0.877317	1.03 (0.93-1.14)	0.068391	0.116182	0.562681	1.07 (0.85-1.34)	0.0248049	0.148169	0.868729	1.03 (0.77-1.37)		TRUE	4.43536e-104	0.095108	21.9893	29.4014	20	0.0801519	-0.0134613	0.0305276	0.664222	rs1965748, rs28772303, rs9461666	0.001
226	TCRgd %T cell	Ankylosing Spondylitis	16		-0.220265	0.152054	0.169477	0.80 (0.60-1.08)	-0.0818878	0.0780764	0.294263	0.92 (0.79-1.07)	-0.0583502	0.0557157	0.294968	0.727484	0.94 (0.85-1.05)	-0.0793969	0.12532	0.535914	0.92 (0.72-1.18)	-0.0641777	0.129	0.62605	0.94 (0.73-1.21)		TRUE	1.25397e-76	0.163914	21.5183	17.1517	15	0.309875	0.0284935	0.0246674	0.267381	NA	0.322
227	TCRgd %lymphocyte	Ankylosing Spondylitis	14		-0.354228	0.159392	0.046241	0.70 (0.51-0.96)	-0.105704	0.0847276	0.212186	0.90 (0.76-1.06)	-0.137875	0.0620661	0.0263219	0.279795	0.87 (0.77-0.98)	-0.0925145	0.117673	0.445844	0.91 (0.72-1.15)	-0.0807303	0.129153	0.542738	0.92 (0.72-1.19)		TRUE	8.34164e-68	0.551529	21.8528	11.0699	13	0.604966	0.0353526	0.0239894	0.166312	NA	0.638
228	HLA DR+ T cell AC	Ankylosing Spondylitis	44		0.0338326	0.0633134	0.595905	1.03 (0.91-1.17)	0.01431	0.0370609	0.699406	1.01 (0.94-1.09)	-0.0103161	0.0256263	0.687274	0.939524	0.99 (0.94-1.04)	0.0268379	0.0489784	0.586557	1.03 (0.93-1.13)	0.00243289	0.06816	0.971692	1.00 (0.88-1.15)		TRUE	0	0.0637322	29.5828	51.5608	43	0.17387	-0.0107122	0.0137555	0.440486	NA	0.187
229	HLA DR+ T cell%T cell	Ankylosing Spondylitis	41		0.069198	0.057043	0.232394	1.07 (0.96-1.20)	0.0709819	0.0449981	0.114693	1.07 (0.98-1.17)	0.0159899	0.0284594	0.574218	0.890136	1.02 (0.96-1.07)	0.0699552	0.0472931	0.146924	1.07 (0.98-1.18)	0.0699552	0.0715573	0.334142	1.07 (0.93-1.23)		TRUE	0	0.0851608	33.0134	35.1706	40	0.687206	-0.0134045	0.0124544	0.28841	NA	0.694
230	HLA DR+ T cell%lymphocyte	Ankylosing Spondylitis	44		0.0573193	0.0563345	0.31475	1.06 (0.95-1.18)	0.0710026	0.0399648	0.0756295	1.07 (0.99-1.16)	0.0163475	0.0266807	0.540071	0.86199	1.02 (0.96-1.07)	0.0641106	0.0475384	0.184524	1.07 (0.97-1.17)	0.0425416	0.0714885	0.554907	1.04 (0.91-1.20)		TRUE	0	0.0884406	32.0667	35.59	43	0.781461	-0.0102947	0.0124665	0.413592	NA	0.776
231	NKT AC	Ankylosing Spondylitis	40		0.0442218	0.0660647	0.507306	1.05 (0.92-1.19)	0.0354181	0.0456787	0.438119	1.04 (0.95-1.13)	0.0308226	0.0312102	0.323358	0.730687	1.03 (0.97-1.10)	0.0158353	0.0760271	0.83609	1.02 (0.88-1.18)	0.0412333	0.0964437	0.671339	1.04 (0.86-1.26)		TRUE	1.55595e-274	0.156886	26.573	32.7718	39	0.748589	-0.00292608	0.0127156	0.819235	NA	0.758
232	NKT %T cell	Ankylosing Spondylitis	51		0.00237035	0.0674162	0.972095	1.00 (0.88-1.14)	-0.0182954	0.0438512	0.67652	0.98 (0.90-1.07)	0.0115724	0.0296852	0.696656	0.939524	1.01 (0.95-1.07)	-0.0532849	0.0714595	0.45936	0.95 (0.82-1.09)	-0.0687847	0.0775767	0.379503	0.93 (0.80-1.09)		TRUE	0	0.0688189	27.5605	42.762	50	0.756298	0.00205944	0.0135464	0.879789	NA	0.748
233	NKT %lymphocyte	Ankylosing Spondylitis	44		-0.0136523	0.078662	0.863048	0.99 (0.85-1.15)	-0.0218359	0.0462373	0.636743	0.98 (0.89-1.07)	0.0183836	0.0322434	0.568576	0.887413	1.02 (0.96-1.09)	-0.0701043	0.0942043	0.460819	0.93 (0.78-1.12)	-0.0604034	0.09034	0.50731	0.94 (0.79-1.12)		TRUE	0	0.0917842	27.604	36.6986	43	0.739879	0.00646001	0.0144684	0.657535	NA	0.732
234	HLA DR+ CD4+ AC	Ankylosing Spondylitis	20		0.14433	0.143806	0.32885	1.16 (0.87-1.53)	0.112468	0.0679083	0.097687	1.12 (0.98-1.28)	0.0486396	0.0478246	0.309133	0.730687	1.05 (0.96-1.15)	0.0934254	0.0796806	0.255489	1.10 (0.94-1.28)	0.0722804	0.0942201	0.452424	1.07 (0.89-1.29)		TRUE	7.9517e-124	0.190585	26.8848	20.5643	19	0.361364	-0.0178384	0.0251064	0.486491	rs62166973	0.021
235	HLA DR+ CD4+ %T cell	Ankylosing Spondylitis	22		-0.110574	0.135436	0.423874	0.90 (0.69-1.17)	0.0151305	0.0706502	0.830422	1.02 (0.88-1.17)	0.00944534	0.047883	0.843625	0.964703	1.01 (0.92-1.11)	0.00372715	0.0778967	0.96229	1.00 (0.86-1.17)	0.0578256	0.116335	0.62431	1.06 (0.84-1.33)		TRUE	1.13086e-143	0.0555372	28.0228	24.1702	21	0.284887	0.0192362	0.0200785	0.349477	NA	0.316
236	HLA DR+ CD4+ %lymphocyte	Ankylosing Spondylitis	25		0.0316823	0.110942	0.777759	1.03 (0.83-1.28)	0.0721591	0.0621081	0.245304	1.07 (0.95-1.21)	0.0476536	0.0433404	0.271541	0.699416	1.05 (0.96-1.14)	0.084785	0.0708656	0.243219	1.09 (0.95-1.25)	0.0741915	0.0991065	0.46137	1.08 (0.89-1.31)		TRUE	5.16585e-168	0.226963	28.2861	24.9678	24	0.407511	0.002766	0.0175519	0.876155	NA	0.421
237	HLA DR+ CD8br AC	Ankylosing Spondylitis	51		0.0418152	0.0684272	0.543964	1.04 (0.91-1.19)	0.040127	0.0396732	0.311808	1.04 (0.96-1.13)	-0.00731535	0.0254574	0.773839	0.949044	0.99 (0.94-1.04)	0.0593443	0.0477314	0.219557	1.06 (0.97-1.17)	0.0308207	0.0681047	0.652832	1.03 (0.90-1.18)		TRUE	0	0.0576044	28.0428	63.2877	50	0.0982011	-0.0114014	0.01441	0.432631	NA	0.116
238	HLA DR+ CD8br %T cell	Ankylosing Spondylitis	45		0.143176	0.0670498	0.0384679	1.15 (1.01-1.32)	0.055073	0.0412988	0.18236	1.06 (0.97-1.15)	0.0240744	0.0283451	0.395697	0.768655	1.02 (0.97-1.08)	0.0620737	0.0497742	0.218956	1.06 (0.97-1.17)	0.0262911	0.0778437	0.737164	1.03 (0.88-1.20)		TRUE	0	0.13262	30.2203	33.0193	44	0.887321	-0.0280756	0.0143237	0.0564869	NA	0.897
239	HLA DR+ CD8br %lymphocyte	Ankylosing Spondylitis	48		0.0693626	0.0681813	0.31432	1.07 (0.94-1.23)	0.0735941	0.0441855	0.0957989	1.08 (0.99-1.17)	0.00823115	0.0276031	0.765553	0.949044	1.01 (0.96-1.06)	0.0562916	0.0524369	0.288523	1.06 (0.95-1.17)	0.0103282	0.0769519	0.893805	1.01 (0.87-1.17)		TRUE	0	0.0596006	29.4751	53.7579	47	0.23141	-0.0142342	0.0143101	0.325088	NA	0.244
240	CD8br NKT AC	Ankylosing Spondylitis	30		-0.0132467	0.109897	0.904918	0.99 (0.80-1.22)	0.0694667	0.0601922	0.248467	1.07 (0.95-1.21)	0.0791634	0.0405838	0.0511026	0.374874	1.08 (1.00-1.17)	0.0532447	0.114344	0.644942	1.05 (0.84-1.32)	0.155062	0.131934	0.249434	1.17 (0.90-1.51)		TRUE	1.07209e-178	0.549113	24.8785	27.7152	29	0.533174	0.0152515	0.0168556	0.373273	NA	0.533
241	CD8br NKT %T cell	Ankylosing Spondylitis	27		-0.129288	0.13312	0.340746	0.88 (0.68-1.14)	0.0383831	0.0651298	0.555639	1.04 (0.91-1.18)	0.0431212	0.0426882	0.312427	0.730687	1.04 (0.96-1.14)	-0.13383	0.100506	0.194563	0.87 (0.72-1.07)	0.268941	0.133848	0.0549921	1.31 (1.01-1.70)		TRUE	1.14316e-161	0.187271	25.4753	34.7851	26	0.116374	0.03166	0.0227642	0.176549	NA	0.098
242	CD8br NKT %lymphocyte	Ankylosing Spondylitis	28		0.145122	0.136949	0.299036	1.16 (0.88-1.51)	0.0536	0.063329	0.397345	1.06 (0.93-1.19)	0.0862055	0.0438854	0.0494913	0.374874	1.09 (1.00-1.19)	0.205792	0.12898	0.122232	1.23 (0.95-1.58)	0.252972	0.128348	0.0590566	1.29 (1.00-1.66)		TRUE	6.07446e-165	0.594739	25.0007	33.5612	27	0.179175	-0.0099378	0.0215279	0.648191	NA	0.212
243	CD8dim NKT AC	Ankylosing Spondylitis	48		0.0375849	0.0643746	0.562176	1.04 (0.92-1.18)	0.0357026	0.0471307	0.448736	1.04 (0.94-1.14)	0.00569319	0.0305263	0.852052	0.964703	1.01 (0.95-1.07)	0.0883219	0.0796988	0.273416	1.09 (0.93-1.28)	0.102924	0.0992622	0.305094	1.11 (0.91-1.35)		TRUE	0	0.054594	29.8143	46.4322	47	0.49597	-0.00781388	0.0138815	0.576237	NA	0.491
244	CD8dim NKT %T cell	Ankylosing Spondylitis	49		0.0260305	0.0544156	0.634609	1.03 (0.92-1.14)	0.0509952	0.042252	0.227459	1.05 (0.97-1.14)	0.0430845	0.0268986	0.109213	0.554187	1.04 (0.99-1.10)	0.0614074	0.0582408	0.296991	1.06 (0.95-1.19)	0.13229	0.0698151	0.0641436	1.14 (1.00-1.31)		TRUE	0	0.368511	32.5906	45.0048	48	0.596318	0.0047779	0.0132524	0.720066	NA	0.592
245	CD8dim NKT %lymphocyte	Ankylosing Spondylitis	55		0.0290066	0.0529546	0.586154	1.03 (0.93-1.14)	0.0364196	0.0403215	0.366403	1.04 (0.96-1.12)	0.0282342	0.02574	0.272686	0.699416	1.03 (0.98-1.08)	0.0834553	0.0612163	0.17845	1.09 (0.96-1.23)	0.140665	0.0818463	0.0914065	1.15 (0.98-1.35)		TRUE	0	0.190861	30.3737	47.4226	54	0.72432	-0.0002131	0.012767	0.986745	NA	0.708
246	DN (CD4-CD8-) NKT AC	Ankylosing Spondylitis	50		0.0878093	0.0657441	0.187971	1.09 (0.96-1.24)	0.0131753	0.0442828	0.766064	1.01 (0.93-1.11)	0.0145877	0.0301022	0.627955	0.927344	1.01 (0.96-1.08)	0.0361141	0.0597904	0.548623	1.04 (0.92-1.17)	0.105122	0.0826369	0.209343	1.11 (0.94-1.31)		TRUE	0	0.080534	28.3182	50.9306	49	0.397545	-0.0172108	0.0136885	0.214722	NA	0.409
247	DN (CD4-CD8-) NKT %T cell	Ankylosing Spondylitis	58		0.0350739	0.0549671	0.526017	1.04 (0.93-1.15)	-0.00735772	0.041133	0.858035	0.99 (0.92-1.08)	-0.000152058	0.0269576	0.995499	0.996863	1.00 (0.95-1.05)	0.019905	0.0529402	0.70832	1.02 (0.92-1.13)	0.0742959	0.0740868	0.320184	1.08 (0.93-1.25)		TRUE	0	0.0500039	29.858	53.532	57	0.605969	-0.00937007	0.0127421	0.465186	NA	0.598
248	DN (CD4-CD8-) NKT %lymphocyte	Ankylosing Spondylitis	57		0.0593809	0.0576637	0.307621	1.06 (0.95-1.19)	-0.0150285	0.0407092	0.712002	0.99 (0.91-1.07)	-0.00473617	0.0279582	0.865481	0.964769	1.00 (0.94-1.05)	0.00369748	0.056974	0.948487	1.00 (0.90-1.12)	0.0600263	0.0780601	0.44514	1.06 (0.91-1.24)		TRUE	0	0.0536145	28.9792	52.8774	56	0.593821	-0.0163737	0.0128791	0.208957	NA	0.618
249	CD3- lymphocyte AC	Ankylosing Spondylitis	18		0.266371	0.143204	0.0813575	1.31 (0.99-1.73)	0.0949795	0.0681309	0.163295	1.10 (0.96-1.26)	0.0690971	0.0492096	0.160278	0.596524	1.07 (0.97-1.18)	0.0936357	0.0914239	0.320098	1.10 (0.92-1.31)	0.0743683	0.103327	0.481464	1.08 (0.88-1.32)		TRUE	2.65863e-90	0.262718	22.1203	10.6128	17	0.87597	-0.0349941	0.0238557	0.161782	NA	0.891
250	CD3- lymphocyte %lymphocyte	Ankylosing Spondylitis	18		0.130473	0.141502	0.370193	1.14 (0.86-1.50)	0.0453034	0.0645091	0.482505	1.05 (0.92-1.19)	0.0744513	0.047642	0.118117	0.554187	1.08 (0.98-1.18)	0.0358207	0.0919478	0.701687	1.04 (0.87-1.24)	0.0501839	0.10435	0.636704	1.05 (0.86-1.29)		TRUE	3.62366e-110	0.346122	26.647	10.0748	17	0.900443	-0.0112264	0.0267004	0.679744	NA	0.906
251	CD3- lymphocyte %leukocyte	Ankylosing Spondylitis	15		-0.174854	0.176318	0.339448	0.84 (0.59-1.19)	0.0480599	0.0753041	0.523337	1.05 (0.91-1.22)	0.00695101	0.054069	0.897707	0.974904	1.01 (0.91-1.12)	0.00425012	0.10867	0.969355	1.00 (0.81-1.24)	0.024928	0.118333	0.836188	1.03 (0.81-1.29)		TRUE	1.20345e-77	0.0516709	23.3148	20.3041	14	0.120841	0.033769	0.0304733	0.28788	NA	0.12
252	B cell AC	Ankylosing Spondylitis	30		-0.120256	0.103119	0.253377	0.89 (0.72-1.09)	-0.00559821	0.0570131	0.92178	0.99 (0.89-1.11)	0.00661992	0.0392533	0.866075	0.964769	1.01 (0.93-1.09)	-0.0578196	0.0824582	0.488768	0.94 (0.80-1.11)	0.0086514	0.105284	0.935074	1.01 (0.82-1.24)		TRUE	1.16792e-161	0.0529536	22.605	20.807	29	0.866084	0.0217191	0.0163233	0.194071	NA	0.87
253	B cell % CD3- lymphocyte	Ankylosing Spondylitis	24		-0.00110114	0.0987484	0.991203	1.00 (0.82-1.21)	0.0423367	0.061556	0.491594	1.04 (0.92-1.18)	0.0887974	0.0390549	0.0229865	0.275461	1.09 (1.01-1.18)	0.00463459	0.0719254	0.94918	1.00 (0.87-1.16)	0.0240442	0.106652	0.823624	1.02 (0.83-1.26)		TRUE	4.49526e-137	0.551809	24.7104	27.6166	23	0.23063	0.0207974	0.02059	0.323443	NA	0.225
254	B cell %lymphocyte	Ankylosing Spondylitis	39		0.00364232	0.0663072	0.956489	1.00 (0.88-1.14)	0.0189742	0.046034	0.680209	1.02 (0.93-1.12)	-0.0302752	0.0310872	0.330116	0.731436	0.97 (0.91-1.03)	0.0152608	0.0775663	0.845076	1.02 (0.87-1.18)	0.00615361	0.0940984	0.948202	1.01 (0.84-1.21)		TRUE	1.99401e-238	0.136139	24.3688	36.4753	38	0.540013	-0.00694212	0.0119876	0.566024	NA	0.545
255	NK AC	Ankylosing Spondylitis	20		0.216058	0.152152	0.172693	1.24 (0.92-1.67)	0.0617657	0.0713264	0.386512	1.06 (0.92-1.22)	0.0745386	0.0509419	0.14341	0.579186	1.08 (0.98-1.19)	0.0496341	0.090677	0.590495	1.05 (0.88-1.26)	0.0135506	0.110173	0.903404	1.01 (0.82-1.26)		TRUE	9.50687e-124	0.379892	26.6502	10.8877	19	0.927557	-0.0242197	0.0245366	0.336684	NA	0.93
256	NK %CD3- lymphocyte	Ankylosing Spondylitis	24		-0.00662085	0.0784615	0.933515	0.99 (0.85-1.16)	0.0239171	0.0548712	0.662926	1.02 (0.92-1.14)	-0.0387805	0.0371246	0.296206	0.727484	0.96 (0.89-1.03)	0.0417434	0.0635621	0.51787	1.04 (0.92-1.18)	0.027999	0.0858058	0.747143	1.03 (0.87-1.22)		TRUE	9.26503e-147	0.1425	26.1019	23.0667	23	0.456881	-0.00933831	0.0199607	0.644504	NA	0.427
257	NK %lymphocyte	Ankylosing Spondylitis	26		0.158017	0.121767	0.206723	1.17 (0.92-1.49)	0.0447327	0.0641986	0.485937	1.05 (0.92-1.19)	0.0157041	0.0516378	0.761037	0.949044	1.02 (0.92-1.12)	0.0896718	0.0793151	0.268963	1.09 (0.94-1.28)	0.00570364	0.106664	0.95778	1.01 (0.82-1.24)		TRUE	7.47113e-172	0.067976	27.9801	39.9947	25	0.029201	-0.0309274	0.0240321	0.210396	NA	0.031
258	HLA DR+ NK AC	Ankylosing Spondylitis	58		-0.0132191	0.060894	0.828933	0.99 (0.88-1.11)	-0.0399999	0.0384806	0.298581	0.96 (0.89-1.04)	-0.0551688	0.0240281	0.0216752	0.264076	0.95 (0.90-0.99)	-0.0280924	0.0412112	0.498209	0.97 (0.90-1.05)	-0.0280924	0.0701411	0.690276	0.97 (0.85-1.12)		TRUE	0	0.712012	45.2765	73.2991	57	0.0718058	-0.0102464	0.0132896	0.443942	NA	0.076
259	HLA DR+ NK %NK	Ankylosing Spondylitis	61		-0.0471919	0.0519713	0.367553	0.95 (0.86-1.06)	-0.045213	0.0369376	0.220938	0.96 (0.89-1.03)	-0.0542638	0.0225427	0.0160774	0.23763	0.95 (0.91-0.99)	-0.0340098	0.0436932	0.439405	0.97 (0.89-1.05)	-0.0443106	0.0678177	0.516009	0.96 (0.84-1.09)		TRUE	0	0.696309	42.731	64.6139	60	0.318684	-0.00165744	0.0108539	0.879152	NA	0.336
260	HLA DR+ NK %CD3- lymphocyte	Ankylosing Spondylitis	61		-0.0376884	0.0542489	0.48995	0.96 (0.87-1.07)	-0.0407184	0.0352922	0.248601	0.96 (0.90-1.03)	-0.0539703	0.0254584	0.0340113	0.306942	0.95 (0.90-1.00)	-0.034144	0.0446821	0.44777	0.97 (0.89-1.05)	-0.0513717	0.0721476	0.479202	0.95 (0.82-1.09)		TRUE	0	0.720494	46.057	82.7435	60	0.0274832	-0.00403868	0.0118574	0.734612	NA	0.033
261	Granulocyte AC	Ankylosing Spondylitis	23		-0.088418	0.107916	0.421805	0.92 (0.74-1.13)	0.033815	0.0684098	0.621094	1.03 (0.90-1.18)	0.0434394	0.0461314	0.346374	0.74252	1.04 (0.95-1.14)	0.0243506	0.0978246	0.805731	1.02 (0.85-1.24)	0.0272166	0.109348	0.805748	1.03 (0.83-1.27)		TRUE	6.48596e-115	0.151573	21.7944	20.3177	22	0.563176	0.0254544	0.0188333	0.190896	NA	0.595
262	Granulocyte %leukocyte	Ankylosing Spondylitis	21		-0.194929	0.129534	0.148807	0.82 (0.64-1.06)	-0.0383763	0.0679641	0.572308	0.96 (0.84-1.10)	-0.0138942	0.0493404	0.778251	0.949044	0.99 (0.90-1.09)	-0.0955642	0.105758	0.376959	0.91 (0.74-1.12)	-0.0578603	0.120286	0.635722	0.94 (0.75-1.19)		TRUE	5.44038e-105	0.0586467	21.9117	16.9292	20	0.657567	0.0321712	0.0212839	0.147108	NA	0.658
263	CD28- DN (CD4-CD8-) %DN	Ankylosing Spondylitis	27		-0.270575	0.144551	0.0729752	0.76 (0.57-1.01)	0.0316197	0.0593455	0.594167	1.03 (0.92-1.16)	-0.0120048	0.0445014	0.787343	0.951319	0.99 (0.91-1.08)	0.0636688	0.0845549	0.458222	1.07 (0.90-1.26)	0.0837045	0.0980237	0.400948	1.09 (0.90-1.32)		TRUE	4.2588e-145	0.059182	22.6979	22.6213	26	0.654274	0.0456595	0.0242858	0.071797	NA	0.667
264	CD28- DN (CD4-CD8-) AC	Ankylosing Spondylitis	32		0.0900087	0.143834	0.536189	1.09 (0.83-1.45)	0.0045724	0.0616631	0.94089	1.00 (0.89-1.13)	-0.0387256	0.0409898	0.34478	0.74252	0.96 (0.89-1.04)	0.0581322	0.100129	0.565727	1.06 (0.87-1.29)	0.0769849	0.111701	0.495823	1.08 (0.87-1.34)		TRUE	1.7502e-183	0.170641	23.5917	36.4463	31	0.230105	-0.0226341	0.0240466	0.354089	NA	0.224
265	CD28+ DN (CD4-CD8-) %T cell	Ankylosing Spondylitis	19		-0.0286956	0.165961	0.864768	0.97 (0.70-1.35)	0.00727122	0.0731494	0.920819	1.01 (0.87-1.16)	-0.00695569	0.0504226	0.890282	0.974904	0.99 (0.90-1.10)	-0.0162603	0.0869251	0.853705	0.98 (0.83-1.17)	-0.0162603	0.10747	0.881421	0.98 (0.80-1.21)		TRUE	9.58789e-96	0.052126	22.2219	21.8735	18	0.237649	0.00431354	0.0309145	0.89067	rs190300559, rs55781756	0.001
266	CD28+ DN (CD4-CD8-) %DN	Ankylosing Spondylitis	27		0.270575	0.144551	0.0729752	1.31 (0.99-1.74)	-0.0316197	0.061517	0.607252	0.97 (0.86-1.09)	0.0120048	0.0445014	0.787343	0.951319	1.01 (0.93-1.10)	-0.0636688	0.0920112	0.495091	0.94 (0.78-1.12)	-0.0837045	0.0979208	0.40046	0.92 (0.76-1.11)		TRUE	4.2588e-145	0.0594015	22.6979	22.6213	26	0.654274	-0.0456595	0.0242858	0.071797	NA	0.663
267	CD28+ DN (CD4-CD8-) AC	Ankylosing Spondylitis	10		0.0148547	0.305443	0.962404	1.01 (0.56-1.85)	-0.155951	0.113183	0.168243	0.86 (0.69-1.07)	-0.127982	0.082526	0.120947	0.554187	0.88 (0.75-1.03)	-0.178091	0.147084	0.256802	0.84 (0.63-1.12)	-0.170883	0.168369	0.336645	0.84 (0.61-1.17)		TRUE	1.0327e-48	0.405394	22.1762	13.506	9	0.141015	-0.0224403	0.0450273	0.631634	NA	0.181
268	CD39+ CD4+ %T cell	Ankylosing Spondylitis	219		-0.036684	0.022487	0.104269	0.96 (0.92-1.01)	-0.0229248	0.0169392	0.175941	0.98 (0.95-1.01)	-0.0161093	0.0109463	0.141111	0.575696	0.98 (0.96-1.01)	-0.0279744	0.0257731	0.278939	0.97 (0.92-1.02)	-0.0518432	0.0383764	0.178124	0.95 (0.88-1.02)		TRUE	NA	0.344448	48.6266	194.304	218	0.874209	0.00642453	0.00613358	0.296064	NA	0.877
269	CD39+ CD4+ %CD4+	Ankylosing Spondylitis	229		-0.0486446	0.0218664	0.0270904	0.95 (0.91-0.99)	-0.0169449	0.0167813	0.312617	0.98 (0.95-1.02)	-0.0133877	0.0105994	0.206565	0.640916	0.99 (0.97-1.01)	-0.0254011	0.0235111	0.281111	0.97 (0.93-1.02)	-0.0556312	0.0359683	0.123329	0.95 (0.88-1.01)		TRUE	NA	0.265723	49.0811	194.91	228	0.945201	0.0113012	0.00613055	0.06657	NA	0.948
270	CD39+ CD4+ AC	Ankylosing Spondylitis	213		-0.0377632	0.0227945	0.0990704	0.96 (0.92-1.01)	-0.0240262	0.017024	0.158154	0.98 (0.94-1.01)	-0.00968204	0.0107133	0.366134	0.760352	0.99 (0.97-1.01)	-0.031736	0.0256857	0.217993	0.97 (0.92-1.02)	-0.0443139	0.0372535	0.235563	0.96 (0.89-1.03)		TRUE	NA	0.152644	48.0528	191.907	212	0.835426	0.00891299	0.00638611	0.164277	NA	0.851
271	CD28- CD8dim %T cell	Ankylosing Spondylitis	29		0.0549641	0.101173	0.591404	1.06 (0.87-1.29)	0.121426	0.0583956	0.0375829	1.13 (1.01-1.27)	0.102093	0.0390666	0.00896686	0.189221	1.11 (1.03-1.20)	0.132313	0.0737413	0.0835728	1.14 (0.99-1.32)	0.156581	0.0990957	0.125317	1.17 (0.96-1.42)		TRUE	1.1181e-167	0.776234	24.2322	35.6977	28	0.150457	0.0102643	0.0197676	0.607819	rs12986962	0.006
272	CD28- CD8dim %CD8dim	Ankylosing Spondylitis	12		-0.117008	0.299044	0.703801	0.89 (0.50-1.60)	-0.0573065	0.103419	0.579496	0.94 (0.77-1.16)	-0.0161357	0.0707939	0.819705	0.964703	0.98 (0.86-1.13)	-0.10176	0.12458	0.431364	0.90 (0.71-1.15)	-0.0615654	0.139144	0.666731	0.94 (0.72-1.24)		TRUE	8.60915e-64	0.0577207	23.895	14.2721	11	0.218302	0.0164611	0.0468325	0.732515	rs2009581	0.015
273	CD28- CD8dim AC	Ankylosing Spondylitis	26		0.0536024	0.0977974	0.588688	1.06 (0.87-1.28)	0.0161248	0.0541409	0.765832	1.02 (0.91-1.13)	-0.0167698	0.0460387	0.715669	0.939524	0.98 (0.90-1.08)	0.0637732	0.0733291	0.392746	1.07 (0.92-1.23)	0.0674242	0.106387	0.531991	1.07 (0.87-1.32)		TRUE	4.30914e-145	0.0682875	23.8358	41.7283	25	0.0192188	-0.0182195	0.022296	0.421873	rs13207893	0.001
274	CD28+ CD45RA+ CD8dim %T cell	Ankylosing Spondylitis	40		0.0695812	0.0653969	0.294051	1.07 (0.94-1.22)	0.0329649	0.04305	0.443834	1.03 (0.95-1.12)	0.0504447	0.0292413	0.0845059	0.513438	1.05 (0.99-1.11)	-0.0169991	0.0719483	0.814461	0.98 (0.85-1.13)	-0.0662942	0.0814567	0.420668	0.94 (0.80-1.10)		TRUE	6.02956e-280	0.365737	26.7891	53.4143	39	0.0618849	-0.00479922	0.013915	0.732075	NA	0.074
275	CD28+ CD45RA+ CD8dim %CD8dim	Ankylosing Spondylitis	26		0.140195	0.0769374	0.0809112	1.15 (0.99-1.34)	-0.0227588	0.0588606	0.699011	0.98 (0.87-1.10)	0.0116253	0.035986	0.746657	0.9451	1.01 (0.94-1.09)	-0.0317758	0.0963895	0.744403	0.97 (0.80-1.17)	-0.0896291	0.112936	0.434882	0.91 (0.73-1.14)		TRUE	2.65217e-148	0.0590304	24.1672	30.6586	25	0.200572	-0.0307543	0.0160201	0.0668542	NA	0.179
276	CD28+ CD45RA+ CD8dim AC	Ankylosing Spondylitis	32		0.108445	0.0603484	0.0824145	1.11 (0.99-1.25)	0.0349164	0.0486451	0.472893	1.04 (0.94-1.14)	0.0339214	0.0326987	0.299552	0.727484	1.03 (0.97-1.10)	0.0690768	0.0763119	0.372347	1.07 (0.92-1.24)	0.0939145	0.0855108	0.280541	1.10 (0.93-1.30)		TRUE	3.23452e-206	0.158756	25.9093	28.2775	31	0.606807	-0.0198209	0.0134905	0.152175	NA	0.61
277	CD28+ CD45RA- CD8dim %T cell	Ankylosing Spondylitis	22		-0.0142496	0.0764597	0.854034	0.99 (0.85-1.15)	-0.0171501	0.0586054	0.769799	0.98 (0.88-1.10)	-0.0918518	0.0382211	0.0162537	0.23763	0.91 (0.85-0.98)	-0.0167991	0.0648314	0.798066	0.98 (0.87-1.12)	-0.025222	0.0833926	0.765285	0.98 (0.83-1.15)		TRUE	1.3815e-116	0.474298	23.1672	28.8256	21	0.118252	-0.0218993	0.0176048	0.227904	NA	0.123
278	CD28+ CD45RA- CD8dim %CD8dim	Ankylosing Spondylitis	24		-0.0919841	0.0809263	0.267918	0.91 (0.78-1.07)	0.00664339	0.0571265	0.907421	1.01 (0.90-1.13)	0.0123446	0.0372686	0.740468	0.9451	1.01 (0.94-1.09)	0.0355693	0.0814225	0.666295	1.04 (0.88-1.22)	0.0163275	0.0982614	0.86948	1.02 (0.84-1.23)		TRUE	4.09722e-128	0.0589803	23.0642	33.098	23	0.0793748	0.0249683	0.0163372	0.140688	NA	0.071
279	CD28+ CD45RA- CD8dim AC	Ankylosing Spondylitis	21		-0.0249963	0.0684953	0.719191	0.98 (0.85-1.12)	-0.0150886	0.0535983	0.778317	0.99 (0.89-1.09)	-0.0343606	0.037621	0.361066	0.756272	0.97 (0.90-1.04)	0.0217675	0.0670711	0.748896	1.02 (0.90-1.17)	-0.050699	0.0842288	0.553991	0.95 (0.81-1.12)		TRUE	1.48044e-112	0.110209	23.0929	13.6651	20	0.847063	-0.00261166	0.0159636	0.871773	NA	0.845
280	CD39+ CD8br %T cell	Ankylosing Spondylitis	202		-0.0424895	0.0230854	0.0671707	0.96 (0.92-1.00)	-0.0124073	0.0167695	0.459378	0.99 (0.96-1.02)	-0.0136246	0.0112279	0.224954	0.665753	0.99 (0.96-1.01)	-0.019903	0.0251454	0.429575	0.98 (0.93-1.03)	-0.0363994	0.0378905	0.337884	0.96 (0.90-1.04)		TRUE	NA	0.241964	47.6902	188.273	201	0.730799	0.00920523	0.00643266	0.153987	NA	0.731
281	CD39+ CD8br %CD8br	Ankylosing Spondylitis	193		-0.036723	0.0227736	0.108499	0.96 (0.92-1.01)	-0.0119922	0.0178926	0.502709	0.99 (0.95-1.02)	-0.0120737	0.0113614	0.287923	0.725764	0.99 (0.97-1.01)	-0.00877095	0.0267263	0.743136	0.99 (0.94-1.04)	-0.00877095	0.0398275	0.825931	0.99 (0.92-1.07)		TRUE	NA	0.195645	48.4317	188.117	192	0.565698	0.00783665	0.00627496	0.213239	NA	0.581
282	CD39+ CD8br AC	Ankylosing Spondylitis	203		-0.0451169	0.0232717	0.0539386	0.96 (0.91-1.00)	-0.0113782	0.0172255	0.508903	0.99 (0.96-1.02)	-0.0108426	0.0111099	0.329097	0.731436	0.99 (0.97-1.01)	-0.0169217	0.0269451	0.53071	0.98 (0.93-1.04)	-0.0169217	0.0376488	0.65358	0.98 (0.91-1.06)		TRUE	NA	0.171544	47.3248	198.317	202	0.560056	0.0108973	0.00650149	0.0952689	NA	0.58
283	CD28- CD127- CD25++ CD8br %T cell	Ankylosing Spondylitis	16		0.0656025	0.156048	0.680574	1.07 (0.79-1.45)	0.0474836	0.0781582	0.543498	1.05 (0.90-1.22)	0.0443309	0.0575792	0.441353	0.804637	1.05 (0.93-1.17)	0.0698961	0.125615	0.586122	1.07 (0.84-1.37)	0.0619719	0.134594	0.651807	1.06 (0.82-1.39)		TRUE	4.92014e-80	0.135345	21.9813	13.4009	15	0.57136	-0.00384257	0.0261997	0.885488	NA	0.542
284	CD28- CD127- CD25++ CD8br %CD8br	Ankylosing Spondylitis	16		0.240025	0.24543	0.344684	1.27 (0.79-2.06)	-0.0316587	0.0786094	0.687143	0.97 (0.83-1.13)	-0.0659835	0.05264	0.210029	0.645089	0.94 (0.84-1.04)	-0.0082754	0.116642	0.944377	0.99 (0.79-1.25)	0.0113537	0.134515	0.933851	1.01 (0.78-1.32)		TRUE	2.00632e-77	0.219678	21.5896	23.9084	15	0.0666656	-0.0532861	0.0412106	0.216935	NA	0.065
285	CD28- CD127- CD25++ CD8br AC	Ankylosing Spondylitis	31		0.0131889	0.105606	0.901474	1.01 (0.82-1.25)	0.039842	0.053274	0.454538	1.04 (0.94-1.16)	0.0345194	0.0363862	0.342775	0.741327	1.04 (0.96-1.11)	0.0219066	0.0682865	0.750583	1.02 (0.89-1.17)	0.0315535	0.0837142	0.708887	1.03 (0.88-1.22)		TRUE	2.26521e-162	0.149161	21.6417	36.9954	30	0.177278	0.00416032	0.0189766	0.828004	NA	0.178
286	CD28- CD25++ CD8br %T cell	Ankylosing Spondylitis	29		0.055727	0.133748	0.680223	1.06 (0.81-1.37)	0.0724775	0.0665687	0.276259	1.08 (0.94-1.23)	0.0441887	0.0555601	0.426421	0.791151	1.05 (0.94-1.17)	0.115396	0.0973863	0.246005	1.12 (0.93-1.36)	0.095779	0.118269	0.424863	1.10 (0.87-1.39)		TRUE	1.05856e-150	0.20492	21.8186	42.7058	28	0.037151	-0.00211712	0.0222376	0.924855	NA	0.042
287	CD28- CD25++ CD8br %CD8br	Ankylosing Spondylitis	24		-0.0859295	0.110361	0.444498	0.92 (0.74-1.14)	0.0984173	0.071192	0.166843	1.10 (0.96-1.27)	0.127406	0.048418	0.00850391	0.188375	1.14 (1.03-1.25)	0.0435057	0.0946421	0.650057	1.04 (0.87-1.26)	0.119038	0.139503	0.402292	1.13 (0.86-1.48)		TRUE	2.42707e-120	0.86882	21.6147	29.8041	23	0.155109	0.039979	0.018331	0.0401606	NA	0.175
288	CD28- CD25++ CD8br AC	Ankylosing Spondylitis	19		-0.0576166	0.125986	0.653228	0.94 (0.74-1.21)	0.0448081	0.0719317	0.533334	1.05 (0.91-1.20)	-0.0194459	0.050827	0.702024	0.939524	0.98 (0.89-1.08)	0.0361938	0.0798213	0.655654	1.04 (0.89-1.21)	0.0307245	0.104896	0.772945	1.03 (0.84-1.27)		TRUE	1.59076e-95	0.0678441	21.7927	15.1852	18	0.649216	0.0080043	0.0241736	0.744602	NA	0.675
289	CD25++ CD8br %T cell	Ankylosing Spondylitis	17		0.0329706	0.0785091	0.680469	1.03 (0.89-1.21)	0.0175097	0.0635505	0.782914	1.02 (0.90-1.15)	0.0173913	0.0436941	0.690612	0.939524	1.02 (0.93-1.11)	0.036225	0.0671856	0.597187	1.04 (0.91-1.18)	0.0983707	0.0868666	0.274138	1.10 (0.93-1.31)		TRUE	4.79747e-87	0.0633911	22.3266	12.5729	16	0.703694	-0.00462669	0.0193707	0.814455	NA	0.742
290	CD25++ CD8br %CD8br	Ankylosing Spondylitis	23		-0.0690695	0.0800175	0.39779	0.93 (0.80-1.09)	0.0111091	0.0628673	0.859739	1.01 (0.89-1.14)	-0.0197142	0.041655	0.636018	0.931326	0.98 (0.90-1.06)	0.025304	0.067731	0.712282	1.03 (0.90-1.17)	0.099946	0.101172	0.33395	1.11 (0.91-1.35)		TRUE	1.13839e-122	0.0728975	22.6591	18.9839	22	0.646325	0.011307	0.0156517	0.478011	NA	0.704
291	CD25++ CD8br AC	Ankylosing Spondylitis	31		0.0397516	0.0695197	0.571861	1.04 (0.91-1.19)	-0.0077731	0.0485062	0.872684	0.99 (0.90-1.09)	-0.0114357	0.0329302	0.728386	0.939524	0.99 (0.93-1.05)	-0.0228918	0.0621836	0.71536	0.98 (0.87-1.10)	-0.0484716	0.0824322	0.560921	0.95 (0.81-1.12)		TRUE	2.31515e-175	0.0606333	22.9362	24.9219	30	0.728816	-0.0130437	0.0156017	0.409967	NA	0.764
292	CD127- CD8br %T cell	Ankylosing Spondylitis	10		0.0727419	0.15981	0.661081	1.08 (0.79-1.47)	0.121851	0.0925072	0.187769	1.13 (0.94-1.35)	0.0894742	0.0684462	0.191138	0.629379	1.09 (0.96-1.25)	0.130673	0.0897405	0.179342	1.14 (0.96-1.36)	0.130673	0.10462	0.243167	1.14 (0.93-1.40)		TRUE	4.7975e-47	0.255766	20.9772	4.22877	9	0.89572	0.00390372	0.0336916	0.910614	rs10171072, rs3132608, rs885951, rs9260918	0.001
293	CD127- CD8br %CD8br	Ankylosing Spondylitis	10		-0.106185	0.403219	0.798942	0.90 (0.41-1.98)	0.0689392	0.116514	0.554063	1.07 (0.85-1.35)	0.0792213	0.0801062	0.322686	0.730687	1.08 (0.93-1.27)	0.0899524	0.191874	0.650354	1.09 (0.75-1.59)	0.127821	0.192215	0.522731	1.14 (0.78-1.66)		TRUE	3.80717e-50	0.221167	22.5616	9.13172	9	0.425205	0.0268611	0.0571224	0.650738	NA	0.408
294	CD127- CD8br AC	Ankylosing Spondylitis	19		-0.0115766	0.0765021	0.881501	0.99 (0.85-1.15)	0.0096298	0.0565236	0.864721	1.01 (0.90-1.13)	0.0608485	0.0377631	0.10711	0.554187	1.06 (0.99-1.14)	0.0181231	0.055542	0.747964	1.02 (0.91-1.14)	0.127889	0.0798325	0.126567	1.14 (0.97-1.33)		TRUE	4.90682e-99	0.242382	22.7823	15.3793	18	0.635781	0.0173219	0.0159125	0.291534	rs1079687, rs28746887, rs35571040, rs62405787, rs9260918	0.001
295	CD28- CD8br %T cell	Ankylosing Spondylitis	16		0.134075	0.219034	0.550271	1.14 (0.74-1.76)	-0.0545572	0.0778154	0.483234	0.95 (0.81-1.10)	-0.00215544	0.0583852	0.970551	0.988368	1.00 (0.89-1.12)	-0.0762802	0.102401	0.467835	0.93 (0.76-1.13)	-0.111659	0.117968	0.358884	0.89 (0.71-1.13)		TRUE	5.93206e-77	0.0501676	21.5863	22.6576	15	0.0916844	-0.0252989	0.0383409	0.520063	NA	0.116
296	CD28- CD8br %CD8br	Ankylosing Spondylitis	21		0.0774224	0.111645	0.496406	1.08 (0.87-1.34)	0.0645386	0.0722712	0.371854	1.07 (0.93-1.23)	-0.0353051	0.0476135	0.458395	0.813429	0.97 (0.88-1.06)	0.0407548	0.0761543	0.598439	1.04 (0.90-1.21)	0.0194839	0.119127	0.871723	1.02 (0.81-1.29)		TRUE	9.52688e-110	0.112203	22.8121	23.7749	20	0.252365	-0.0218619	0.0192074	0.269186	rs2517941, rs28359963, rs2857604, rs35571040, rs9258405, rs9270559	0.001
297	CD28- CD8br AC	Ankylosing Spondylitis	17		-0.297476	0.26843	0.285227	0.74 (0.44-1.26)	-0.0826013	0.0797051	0.300045	0.92 (0.79-1.08)	-0.01844	0.0587833	0.753753	0.9451	0.98 (0.87-1.10)	-0.0698624	0.0823458	0.408727	0.93 (0.79-1.10)	-0.0623158	0.108115	0.572376	0.94 (0.76-1.16)		TRUE	9.11635e-96	0.0649809	24.7882	19.7696	16	0.230777	0.0474011	0.0442406	0.30091	rs1465651, rs35571040, rs3909115, rs62405787	0.001
298	CD28+ CD45RA+ CD8br %T cell	Ankylosing Spondylitis	19		-0.0295308	0.21805	0.893862	0.97 (0.63-1.49)	-0.0431437	0.101926	0.672087	0.96 (0.78-1.17)	0.02226	0.0691031	0.747356	0.9451	1.02 (0.89-1.17)	-0.0564967	0.128371	0.665101	0.95 (0.73-1.22)	-0.045683	0.175722	0.797835	0.96 (0.68-1.35)		TRUE	6.5576e-95	0.0725275	22.0872	23.9069	18	0.158103	0.00712323	0.0278006	0.800851	NA	0.171
299	CD28+ CD45RA+ CD8br %CD8br	Ankylosing Spondylitis	19		-0.119539	0.123113	0.345174	0.89 (0.70-1.13)	-0.0795458	0.0912553	0.38338	0.92 (0.77-1.10)	-0.00586269	0.0581275	0.919662	0.974904	0.99 (0.89-1.11)	-0.0720494	0.0983074	0.473057	0.93 (0.77-1.13)	-0.0221238	0.151833	0.885768	0.98 (0.73-1.32)		TRUE	1.95432e-96	0.051516	22.2886	18.4293	18	0.427729	0.0183886	0.0175099	0.308336	rs2517686	0.015
300	CD28+ CD45RA+ CD8br AC	Ankylosing Spondylitis	30		0.145756	0.140294	0.307724	1.16 (0.88-1.52)	0.100387	0.0716247	0.161043	1.11 (0.96-1.27)	0.0572121	0.0534456	0.284406	0.71938	1.06 (0.95-1.18)	0.123001	0.103444	0.244065	1.13 (0.92-1.39)	0.166348	0.144485	0.259007	1.18 (0.89-1.57)		TRUE	1.24727e-157	0.30657	22.0523	31.5043	29	0.342048	-0.012863	0.0186731	0.496583	rs28465400	0.018
301	CD28+ CD45RA- CD8br %T cell	Ankylosing Spondylitis	22		-0.0890629	0.0678332	0.204059	0.91 (0.80-1.04)	-0.0655549	0.0579268	0.257766	0.94 (0.84-1.05)	-0.045648	0.0367519	0.214215	0.647186	0.96 (0.89-1.03)	-0.0622044	0.071427	0.393666	0.94 (0.82-1.08)	-0.0356139	0.111805	0.753225	0.97 (0.78-1.20)		TRUE	7.87429e-133	0.174683	25.9399	27.6155	21	0.151395	0.0124455	0.015161	0.421387	rs141168864, rs35634518	0.002
302	CD28+ CD45RA- CD8br %CD8br	Ankylosing Spondylitis	32		-0.0656353	0.0911982	0.47728	0.94 (0.78-1.12)	-0.0402222	0.0592098	0.496937	0.96 (0.86-1.08)	-0.0453857	0.0485573	0.349952	0.747115	0.96 (0.87-1.05)	-0.0821587	0.0675852	0.233302	0.92 (0.81-1.05)	-0.186826	0.125971	0.148147	0.83 (0.65-1.06)		TRUE	2.96206e-184	0.21706	23.9775	60.8877	31	0.00105954	0.00523954	0.0198518	0.793637	rs2077010, rs2255221, rs36058358, rs3896278, rs915894, rs9258405, rs9271344	0.001
303	CD28+ CD45RA- CD8br AC	Ankylosing Spondylitis	28		0.0405641	0.0662845	0.545873	1.04 (0.91-1.19)	0.046903	0.0512668	0.360254	1.05 (0.95-1.16)	0.00457093	0.0347729	0.895419	0.974904	1.00 (0.94-1.08)	0.0497093	0.0579883	0.398863	1.05 (0.94-1.18)	0.0202449	0.0889269	0.821627	1.02 (0.86-1.21)		TRUE	2.81312e-161	0.051494	24.0678	29.1443	27	0.353937	-0.00898376	0.0138069	0.520968	NA	0.34
304	CD28- DN (CD4-CD8-) %T cell	Ankylosing Spondylitis	24		0.217197	0.150865	0.164038	1.24 (0.92-1.67)	-0.00202835	0.0672298	0.975931	1.00 (0.87-1.14)	-0.00805623	0.043921	0.854464	0.964703	0.99 (0.91-1.08)	0.0940992	0.0967327	0.340785	1.10 (0.91-1.33)	0.103539	0.118275	0.390402	1.11 (0.88-1.40)		TRUE	1.87322e-136	0.0539442	24.3513	30.5768	23	0.13355	-0.0456578	0.0289167	0.128621	NA	0.131
305	CD45RA- CD28- CD8br AC	Ankylosing Spondylitis	97		-0.000161199	0.000382978	0.674772	1.00 (1.00-1.00)	0.000133332	0.000242326	0.582169	1.00 (1.00-1.00)	-2.93905e-05	0.000186804	0.874982	0.968718	1.00 (1.00-1.00)	0.000326475	0.000353222	0.35766	1.00 (1.00-1.00)	0.00025986	0.000479785	0.589337	1.00 (1.00-1.00)		TRUE	0	0.0500002	23.3947	141.823	96	0.00165204	0.00514236	0.0130254	0.69388	rs1465651, rs2077010, rs2157333, rs2857604, rs35571040, rs3909115, rs9258405	0.001
306	CD45RA- CD28- CD8br %CD8br	Ankylosing Spondylitis	38		0.00679325	0.00732885	0.360141	1.01 (0.99-1.02)	0.00120833	0.00412222	0.769426	1.00 (0.99-1.01)	0.00391488	0.00271146	0.148789	0.589958	1.00 (1.00-1.01)	0.00309956	0.0044299	0.488497	1.00 (0.99-1.01)	0.00577194	0.00656332	0.384848	1.01 (0.99-1.02)		TRUE	3.97658e-295	0.0517979	29.3883	49.523	37	0.0817347	-0.00774504	0.0177777	0.665684	rs115583841, rs2157333, rs2857604, rs35571040, rs3909115, rs9260729, rs9500976	0.001
307	CD45RA- CD28- CD8br %T cell	Ankylosing Spondylitis	52		-0.00343232	0.0132973	0.797372	1.00 (0.97-1.02)	-0.00304199	0.00801697	0.704359	1.00 (0.98-1.01)	-0.000145565	0.00672392	0.982728	0.993082	1.00 (0.99-1.01)	-0.00289027	0.00995814	0.772808	1.00 (0.98-1.02)	-0.00136813	0.011638	0.906881	1.00 (0.98-1.02)		TRUE	0	0.0500028	24.0295	81.8043	51	0.00398947	0.00483882	0.0168361	0.774988	rs2077010, rs2157333, rs2857604, rs3909115	0.001
308	CD45RA+ CD28- CD8br AC	Ankylosing Spondylitis	353		0.000103768	0.000152016	0.495305	1.00 (1.00-1.00)	-1.52694e-05	9.60191e-05	0.873649	1.00 (1.00-1.00)	-1.17187e-05	6.59542e-05	0.858975	0.964703	1.00 (1.00-1.00)	-1.11629e-06	0.000145253	0.993873	1.00 (1.00-1.00)	0.000149527	0.000232495	0.52055	1.00 (1.00-1.00)		TRUE	NA	0.0500001	25.3947	443.527	352	0.000655183	-0.0077403	0.0091789	0.399651	NA	0.001
309	CD45RA+ CD28- CD8br %CD8br	Ankylosing Spondylitis	19		-0.000142379	0.00988037	0.98867	1.00 (0.98-1.02)	-0.00288437	0.00457934	0.528783	1.00 (0.99-1.01)	-0.00378488	0.00314233	0.228403	0.671092	1.00 (0.99-1.00)	-0.00753374	0.00716359	0.306865	0.99 (0.98-1.01)	-0.00728743	0.00813851	0.382378	0.99 (0.98-1.01)		TRUE	5.69321e-107	0.0507032	24.6944	24.9278	18	0.126917	-0.0102783	0.0257503	0.694752	NA	0.124
310	CD45RA+ CD28- CD8br %T cell	Ankylosing Spondylitis	33		0.00241757	0.0107423	0.823416	1.00 (0.98-1.02)	0.00428637	0.00855799	0.616469	1.00 (0.99-1.02)	0.000530402	0.00571095	0.926003	0.974904	1.00 (0.99-1.01)	0.00852896	0.0106777	0.430318	1.01 (0.99-1.03)	0.016079	0.0159124	0.319852	1.02 (0.99-1.05)		TRUE	1.98202e-182	0.0500222	22.703	31.373	32	0.498127	-0.00360074	0.0173235	0.836704	NA	0.495
311	BAFF-R on CD20- CD38-	Ankylosing Spondylitis	28		0.0789308	0.0732289	0.290994	1.08 (0.94-1.25)	0.119935	0.0558767	0.0318395	1.13 (1.01-1.26)	0.105974	0.0371019	0.00428622	0.156661	1.11 (1.03-1.20)	0.0618137	0.0718006	0.39687	1.06 (0.92-1.22)	0.11514	0.109726	0.303325	1.12 (0.90-1.39)		TRUE	1.96923e-232	0.88831	33.4026	27.8918	27	0.416567	0.00760472	0.0175532	0.668415	NA	0.402
312	BAFF-R on CD24+ CD27+	Ankylosing Spondylitis	225		0.0365655	0.0199054	0.0675459	1.04 (1.00-1.08)	0.0147979	0.0178096	0.406033	1.01 (0.98-1.05)	0.0212438	0.00996124	0.0329534	0.303586	1.02 (1.00-1.04)	0.0191002	0.0259502	0.46248	1.02 (0.97-1.07)	0.070435	0.0384442	0.0682587	1.07 (1.00-1.16)		TRUE	NA	0.622798	61.7751	257.103	224	0.0637448	-0.00493891	0.00541553	0.362759	rs5757678	0.032
313	BAFF-R on IgD+ CD24+	Ankylosing Spondylitis	219		0.0350143	0.0200867	0.0827225	1.04 (1.00-1.08)	0.0150994	0.0178592	0.397851	1.02 (0.98-1.05)	0.0256259	0.0101301	0.0114172	0.198714	1.03 (1.01-1.05)	0.025584	0.0250867	0.308943	1.03 (0.98-1.08)	0.0636665	0.041035	0.122229	1.07 (0.98-1.15)		TRUE	NA	0.773775	61.8029	249.852	218	0.0683141	-0.00306566	0.00551728	0.579025	NA	0.06
314	BAFF-R on IgD+ CD24-	Ankylosing Spondylitis	218		0.0382855	0.0201806	0.0591428	1.04 (1.00-1.08)	0.0206094	0.0180951	0.254724	1.02 (0.99-1.06)	0.0305038	0.0103822	0.00330234	0.142	1.03 (1.01-1.05)	0.0346652	0.0289477	0.232415	1.04 (0.98-1.10)	0.0606216	0.0414886	0.145417	1.06 (0.98-1.15)		TRUE	NA	0.885984	59.5179	243.994	217	0.10075	-0.00250612	0.00544277	0.645657	NA	0.103
315	BAFF-R on IgD+ CD38-	Ankylosing Spondylitis	225		0.0407679	0.0202025	0.0447924	1.04 (1.00-1.08)	0.015765	0.0177303	0.373918	1.02 (0.98-1.05)	0.0284502	0.0103332	0.00589997	0.180434	1.03 (1.01-1.05)	0.0247922	0.0266732	0.35364	1.03 (0.97-1.08)	0.0564012	0.0372919	0.131836	1.06 (0.98-1.14)		TRUE	NA	0.847987	58.8919	251.324	224	0.101495	-0.00391423	0.0053936	0.468773	NA	0.102
316	BAFF-R on IgD+ CD38- naive	Ankylosing Spondylitis	128		0.0296746	0.0200272	0.140912	1.03 (0.99-1.07)	0.0203814	0.0172816	0.238251	1.02 (0.99-1.06)	0.0271217	0.0107963	0.0120003	0.202862	1.03 (1.01-1.05)	0.0235928	0.0245986	0.339324	1.02 (0.98-1.07)	0.0518464	0.03868	0.182511	1.05 (0.98-1.14)		TRUE	NA	0.804394	53.72	129.492	127	0.421871	-0.00102962	0.00676459	0.879267	NA	0.408
317	BAFF-R on IgD+ CD38- unsw mem	Ankylosing Spondylitis	131		0.0238637	0.0220242	0.280598	1.02 (0.98-1.07)	0.0219507	0.0169274	0.194715	1.02 (0.99-1.06)	0.022421	0.0106146	0.034662	0.308999	1.02 (1.00-1.04)	0.0226679	0.0244097	0.354795	1.02 (0.98-1.07)	0.0550408	0.0370692	0.140015	1.06 (0.98-1.14)		TRUE	NA	0.653879	53.3765	152.457	130	0.086831	-0.000573135	0.00745258	0.938819	NA	0.088
318	BAFF-R on IgD+ CD38br	Ankylosing Spondylitis	197		0.0406326	0.0212037	0.0567892	1.04 (1.00-1.09)	0.0194977	0.019386	0.31453	1.02 (0.98-1.06)	0.0290288	0.010902	0.00775125	0.181879	1.03 (1.01-1.05)	0.0342118	0.0280152	0.223482	1.03 (0.98-1.09)	0.0706859	0.0433061	0.104235	1.07 (0.99-1.17)		TRUE	NA	0.815422	59.0409	214.395	196	0.174914	-0.00371163	0.00571477	0.516792	NA	0.173
319	BAFF-R on IgD+ CD38dim	Ankylosing Spondylitis	220		0.0329883	0.0207856	0.113946	1.03 (0.99-1.08)	0.019038	0.0180801	0.292349	1.02 (0.98-1.06)	0.0302508	0.0112666	0.00725292	0.18151	1.03 (1.01-1.05)	0.0322046	0.0249795	0.198675	1.03 (0.98-1.08)	0.0592109	0.0381666	0.122254	1.06 (0.98-1.14)		TRUE	NA	0.884691	59.7055	262.184	219	0.0242532	-0.000877846	0.00559609	0.875494	NA	0.025
320	BAFF-R on IgD- CD24-	Ankylosing Spondylitis	200		0.0255215	0.0215115	0.236881	1.03 (0.98-1.07)	0.0159421	0.0190654	0.403053	1.02 (0.98-1.05)	0.0262752	0.0106321	0.0134617	0.209373	1.03 (1.01-1.05)	0.0235909	0.0277747	0.396699	1.02 (0.97-1.08)	0.0703969	0.0389861	0.0724775	1.07 (0.99-1.16)		TRUE	NA	0.757172	61.577	231.795	199	0.0554307	0.000238865	0.00576068	0.966967	NA	0.055
321	BAFF-R on IgD- CD27-	Ankylosing Spondylitis	201		0.0241766	0.0207136	0.244532	1.02 (0.98-1.07)	0.0147723	0.0196092	0.451246	1.01 (0.98-1.05)	0.0229763	0.0107876	0.0331811	0.303586	1.02 (1.00-1.05)	0.0209937	0.0278709	0.452187	1.02 (0.97-1.08)	0.0672151	0.0416346	0.108016	1.07 (0.99-1.16)		TRUE	NA	0.636671	60.7449	213.067	200	0.250536	-0.000384175	0.00558468	0.945225	NA	0.263
322	BAFF-R on IgD- CD38-	Ankylosing Spondylitis	219		0.0351683	0.0207885	0.0921346	1.04 (0.99-1.08)	0.0162919	0.017766	0.359127	1.02 (0.98-1.05)	0.019607	0.0109336	0.0729281	0.459573	1.02 (1.00-1.04)	0.0211232	0.0246641	0.392696	1.02 (0.97-1.07)	0.060035	0.0357845	0.0948421	1.06 (0.99-1.14)		TRUE	NA	0.557851	63.9901	259.558	218	0.0282151	-0.00510599	0.00580036	0.379677	NA	0.027
323	BAFF-R on IgD- CD38br	Ankylosing Spondylitis	34		0.0137382	0.0839247	0.870999	1.01 (0.86-1.20)	-0.0319999	0.0537404	0.55154	0.97 (0.87-1.08)	-0.0194779	0.0420724	0.643392	0.931326	0.98 (0.90-1.07)	-0.0500383	0.0608207	0.416574	0.95 (0.84-1.07)	0.0985164	0.108926	0.37232	1.10 (0.89-1.37)		TRUE	3.42652e-301	0.0930264	34.1125	56.8151	33	0.00613479	-0.00793938	0.0172856	0.649119	NA	0.004
324	BAFF-R on IgD- CD38dim	Ankylosing Spondylitis	212		0.0395997	0.0209262	0.05982	1.04 (1.00-1.08)	0.0166474	0.0185841	0.370367	1.02 (0.98-1.05)	0.0266986	0.0103422	0.00983639	0.189221	1.03 (1.01-1.05)	0.0197251	0.0239421	0.410945	1.02 (0.97-1.07)	0.0718403	0.0413315	0.0836432	1.07 (0.99-1.17)		TRUE	NA	0.795267	61.8438	241.391	211	0.0741052	-0.00417471	0.00574563	0.468287	NA	0.064
325	BAFF-R on memory B cell	Ankylosing Spondylitis	225		0.031327	0.0202569	0.123404	1.03 (0.99-1.07)	0.0167872	0.0181477	0.35495	1.02 (0.98-1.05)	0.0266371	0.0100378	0.00796189	0.181879	1.03 (1.01-1.05)	0.022081	0.0235235	0.348906	1.02 (0.98-1.07)	0.078902	0.0388445	0.0434134	1.08 (1.00-1.17)		TRUE	NA	0.810607	61.001	258.108	224	0.0585142	-0.00150484	0.0054995	0.78462	NA	0.054
326	BAFF-R on naive-mature B cell	Ankylosing Spondylitis	220		0.035282	0.0209599	0.0937462	1.04 (0.99-1.08)	0.0329233	0.018175	0.0700702	1.03 (1.00-1.07)	0.0346622	0.0113795	0.00231892	0.113009	1.04 (1.01-1.06)	0.0347626	0.0254198	0.172859	1.04 (0.99-1.09)	0.0645693	0.0404382	0.111766	1.07 (0.99-1.15)		TRUE	NA	0.947043	57.9755	262.183	219	0.0242553	-0.000200832	0.00569796	0.971916	NA	0.027
327	BAFF-R on unsw mem	Ankylosing Spondylitis	228		0.032057	0.0195897	0.103143	1.03 (0.99-1.07)	0.0226809	0.0181004	0.210183	1.02 (0.99-1.06)	0.0279123	0.0100326	0.00539971	0.180434	1.03 (1.01-1.05)	0.0284896	0.0257596	0.269907	1.03 (0.98-1.08)	0.0724808	0.0413472	0.0809553	1.08 (0.99-1.17)		TRUE	NA	0.849263	60.8698	254.057	227	0.104986	-0.00133747	0.00530868	0.801316	NA	0.095
328	BAFF-R on sw mem	Ankylosing Spondylitis	210		0.0350138	0.0209989	0.0969376	1.04 (0.99-1.08)	0.0209395	0.0182177	0.25039	1.02 (0.99-1.06)	0.024061	0.011105	0.0302592	0.291046	1.02 (1.00-1.05)	0.0195143	0.0243266	0.423359	1.02 (0.97-1.07)	0.0717194	0.0385156	0.0639944	1.07 (1.00-1.16)		TRUE	NA	0.717556	63.9885	247.487	209	0.0351423	-0.00357718	0.00581739	0.539285	NA	0.036
329	BAFF-R on IgD+	Ankylosing Spondylitis	229		0.0401242	0.0201258	0.0473848	1.04 (1.00-1.08)	0.0271351	0.0180736	0.133261	1.03 (0.99-1.06)	0.0304715	0.0102202	0.00286841	0.13105	1.03 (1.01-1.05)	0.0361998	0.0252532	0.153093	1.04 (0.99-1.09)	0.0627007	0.0417573	0.134597	1.06 (0.98-1.16)		TRUE	NA	0.890788	57.6468	261.564	228	0.0628209	-0.00308082	0.00538688	0.567948	NA	0.075
330	BAFF-R on transitional	Ankylosing Spondylitis	174		0.0323372	0.0213644	0.131962	1.03 (0.99-1.08)	0.0161936	0.0204476	0.428387	1.02 (0.98-1.06)	0.0314696	0.0113319	0.0054851	0.180434	1.03 (1.01-1.06)	0.0333822	0.025363	0.189857	1.03 (0.98-1.09)	0.0767907	0.0459779	0.0966949	1.08 (0.99-1.18)		TRUE	NA	0.838839	60.5552	194.19	173	0.128975	-0.00028577	0.00581272	0.960847	NA	0.11
331	CD19 on CD20-	Ankylosing Spondylitis	20		-0.217243	0.172783	0.22471	0.80 (0.57-1.13)	0.0256411	0.0765809	0.737758	1.03 (0.88-1.19)	-0.0127665	0.0546093	0.815157	0.964207	0.99 (0.89-1.10)	-0.00407026	0.117591	0.972749	1.00 (0.79-1.25)	-0.0437578	0.143082	0.763064	0.96 (0.72-1.27)		TRUE	2.58989e-93	0.056623	20.7933	24.226	19	0.187625	0.0329398	0.0260592	0.22234	NA	0.215
332	CD19 on CD20- CD38-	Ankylosing Spondylitis	17		-0.17285	0.140429	0.237323	0.84 (0.64-1.11)	-0.0895412	0.0769182	0.24438	0.91 (0.79-1.06)	-0.0790135	0.0532194	0.13763	0.573497	0.92 (0.83-1.03)	-0.173712	0.121392	0.171672	0.84 (0.66-1.07)	0.0341777	0.139887	0.810086	1.03 (0.79-1.36)		TRUE	2.32076e-85	0.283465	22.3569	15.9449	16	0.45681	0.0192058	0.0265376	0.480371	NA	0.464
333	CD19 on CD24+ CD27+	Ankylosing Spondylitis	32		0.0208506	0.108624	0.849074	1.02 (0.83-1.26)	-0.0697434	0.0622303	0.262403	0.93 (0.83-1.05)	-0.0543	0.0391882	0.165863	0.596524	0.95 (0.88-1.02)	-0.0621206	0.111066	0.579968	0.94 (0.76-1.17)	-0.113495	0.116842	0.33889	0.89 (0.71-1.12)		TRUE	1.96028e-187	0.277267	24.3241	36.3835	31	0.232282	-0.0147428	0.0195895	0.457562	rs35553650	0.017
334	CD19 on IgD+ CD24+	Ankylosing Spondylitis	33		0.0014403	0.105203	0.989165	1.00 (0.81-1.23)	-0.0703401	0.0604123	0.244289	0.93 (0.83-1.05)	-0.100695	0.0395012	0.0107981	0.192522	0.90 (0.84-0.98)	-0.11834	0.0952715	0.223213	0.89 (0.74-1.07)	-0.149663	0.114397	0.200097	0.86 (0.69-1.08)		TRUE	2.82363e-189	0.703459	23.8563	38.515	32	0.198498	-0.0199072	0.0186926	0.29511	NA	0.205
335	CD19 on IgD+ CD24-	Ankylosing Spondylitis	28		0.100147	0.106404	0.355266	1.11 (0.90-1.36)	-0.00632286	0.0599761	0.91604	0.99 (0.88-1.12)	0.0117998	0.040367	0.770047	0.949044	1.01 (0.93-1.10)	0.00424698	0.0953495	0.964801	1.00 (0.83-1.21)	0.0369531	0.117527	0.755617	1.04 (0.82-1.31)		TRUE	1.57373e-155	0.0592316	23.6451	34.1941	27	0.160476	-0.0186486	0.020297	0.366653	NA	0.169
336	CD19 on IgD+ CD38-	Ankylosing Spondylitis	25		0.0100683	0.101546	0.921878	1.01 (0.83-1.23)	0.0296439	0.0613648	0.629041	1.03 (0.91-1.16)	-0.00708293	0.0453743	0.875954	0.968718	0.99 (0.91-1.09)	0.0558175	0.090656	0.543883	1.06 (0.89-1.26)	0.0355375	0.101776	0.730005	1.04 (0.85-1.26)		TRUE	5.47352e-125	0.0526455	21.4573	13.7105	24	0.95292	-0.00385692	0.0204288	0.851907	NA	0.949
337	CD19 on IgD+ CD38- naive	Ankylosing Spondylitis	16		-0.00138204	0.13101	0.991732	1.00 (0.77-1.29)	-0.00805994	0.0618229	0.896273	0.99 (0.88-1.12)	0.00385087	0.0444055	0.930894	0.974904	1.00 (0.92-1.10)	-0.0221911	0.0845493	0.796535	0.98 (0.83-1.15)	-0.019891	0.0985404	0.842741	0.98 (0.81-1.19)		TRUE	1.76816e-81	0.0509833	21.0668	18.0365	15	0.26075	0.00115933	0.026791	0.966095	rs28721574	0.016
338	CD19 on IgD+ CD38- unsw mem	Ankylosing Spondylitis	21		-0.182672	0.0653087	0.0114971	0.83 (0.73-0.95)	-0.0564678	0.0477742	0.237217	0.95 (0.86-1.04)	-0.0455741	0.032736	0.163871	0.596524	0.96 (0.90-1.02)	-0.0708895	0.0549059	0.21139	0.93 (0.84-1.04)	0.0142663	0.0676826	0.83519	1.01 (0.89-1.16)		TRUE	4.21645e-132	0.259093	24.2356	17.8176	20	0.599423	0.0528255	0.0217746	0.0253908	NA	0.63
339	CD19 on IgD+ CD38br	Ankylosing Spondylitis	24		0.0278002	0.0594918	0.644884	1.03 (0.92-1.16)	0.00718335	0.0454409	0.874393	1.01 (0.92-1.10)	-0.00919341	0.0325528	0.777625	0.949044	0.99 (0.93-1.06)	0.00791577	0.0470879	0.867969	1.01 (0.92-1.11)	0.0392973	0.0723883	0.592443	1.04 (0.90-1.20)		TRUE	3.08452e-156	0.0554084	27.2939	12.4648	23	0.962658	-0.0130617	0.0175818	0.465395	NA	0.974
340	CD19 on IgD+ CD38dim	Ankylosing Spondylitis	25		0.00463464	0.110681	0.966961	1.00 (0.81-1.25)	0.020981	0.0597057	0.725283	1.02 (0.91-1.15)	0.0450766	0.0432154	0.296917	0.727484	1.05 (0.96-1.14)	0.00854131	0.111935	0.939808	1.01 (0.81-1.26)	0.0399607	0.112772	0.726172	1.04 (0.83-1.30)		TRUE	2.08152e-142	0.183602	24.3278	21.2122	24	0.626175	0.00781756	0.0196967	0.695102	NA	0.621
341	CD19 on IgD- CD24-	Ankylosing Spondylitis	20		-0.00335317	0.145581	0.981877	1.00 (0.75-1.33)	-0.0117828	0.0716573	0.869391	0.99 (0.86-1.14)	-0.0207295	0.0469038	0.65852	0.939524	0.98 (0.89-1.07)	0.00495216	0.103761	0.962432	1.00 (0.82-1.23)	0.044763	0.140796	0.754007	1.05 (0.79-1.38)		TRUE	3.83116e-94	0.0676762	21.0784	30.0042	19	0.0517447	-0.00324491	0.024725	0.897041	NA	0.059
342	CD19 on IgD- CD27-	Ankylosing Spondylitis	22		0.0585616	0.210055	0.783267	1.06 (0.70-1.60)	0.126363	0.0711212	0.0756118	1.13 (0.99-1.30)	0.0735661	0.0518944	0.156304	0.595337	1.08 (0.97-1.19)	0.148235	0.105943	0.176351	1.16 (0.94-1.43)	0.160245	0.123378	0.208088	1.17 (0.92-1.49)		TRUE	3.60529e-107	0.337485	21.5389	26.9195	21	0.173535	0.002263	0.0303521	0.941307	NA	0.173
343	CD19 on IgD- CD38-	Ankylosing Spondylitis	21		-0.364691	0.237089	0.140487	0.69 (0.44-1.11)	-0.0614587	0.0894264	0.491923	0.94 (0.79-1.12)	-0.1104	0.0808412	0.172054	0.605854	0.90 (0.76-1.05)	0.0299155	0.13336	0.824783	1.03 (0.79-1.34)	0.235753	0.19781	0.247284	1.27 (0.86-1.87)		TRUE	2.74011e-100	0.5452	21.7421	56.7471	20	2.24197e-05	0.040491	0.0355239	0.268525	NA	0.001
344	CD19 on IgD- CD38br	Ankylosing Spondylitis	14		-0.0158587	0.10321	0.880435	0.98 (0.80-1.20)	0.0100255	0.0662641	0.879743	1.01 (0.89-1.15)	0.0315396	0.0496742	0.525474	0.85171	1.03 (0.94-1.14)	0.00438403	0.0667085	0.948601	1.00 (0.88-1.14)	-0.0308943	0.107091	0.777522	0.97 (0.79-1.20)		TRUE	4.67058e-68	0.0815487	21.927	15.6313	13	0.269612	0.0128708	0.0235417	0.59459	NA	0.384
345	CD19 on IgD- CD38dim	Ankylosing Spondylitis	30		0.0228519	0.0863952	0.793329	1.02 (0.86-1.21)	-0.0302615	0.0512774	0.555087	0.97 (0.88-1.07)	-0.0378071	0.0360215	0.293916	0.727484	0.96 (0.90-1.03)	-0.0412666	0.0722046	0.572048	0.96 (0.83-1.11)	-0.062756	0.0903787	0.492978	0.94 (0.79-1.12)		TRUE	1.62887e-168	0.150122	23.5979	29.3721	29	0.445817	-0.0127433	0.0164503	0.445035	NA	0.446
346	CD19 on memory B cell	Ankylosing Spondylitis	28		0.0505571	0.0958597	0.602383	1.05 (0.87-1.27)	-0.072457	0.0616906	0.240186	0.93 (0.82-1.05)	-0.0849407	0.0423924	0.0451047	0.359551	0.92 (0.85-1.00)	-0.0877331	0.10386	0.405687	0.92 (0.75-1.12)	-0.132852	0.112577	0.248253	0.88 (0.70-1.09)		TRUE	1.10328e-149	0.480318	22.8287	27.6691	27	0.428181	-0.0273163	0.0173329	0.12712	rs35553650	0.047
347	CD19 on naive-mature B cell	Ankylosing Spondylitis	27		0.0828506	0.108222	0.451105	1.09 (0.88-1.34)	0.0267625	0.0625235	0.668623	1.03 (0.91-1.16)	0.0539506	0.0426239	0.205608	0.640916	1.06 (0.97-1.15)	0.00400476	0.0910072	0.965237	1.00 (0.84-1.20)	0.0425663	0.113244	0.710056	1.04 (0.84-1.30)		TRUE	5.45628e-144	0.247605	22.8344	26.982	26	0.410276	-0.00600504	0.0205256	0.77227	NA	0.425
348	CD19 on unsw mem	Ankylosing Spondylitis	27		-0.0764316	0.116817	0.518903	0.93 (0.74-1.16)	-0.141987	0.0708426	0.0450426	0.87 (0.76-1.00)	-0.106984	0.0477095	0.0249356	0.27618	0.90 (0.82-0.99)	-0.151626	0.108855	0.175442	0.86 (0.69-1.06)	-0.166406	0.128083	0.20528	0.85 (0.66-1.09)		TRUE	4.74884e-151	0.667947	23.9436	31.5609	26	0.208041	-0.0057817	0.0196507	0.771016	NA	0.216
349	CD19 on PB/PC	Ankylosing Spondylitis	21		-0.0433901	0.11717	0.715241	0.96 (0.76-1.20)	0.0360893	0.0695385	0.603772	1.04 (0.90-1.19)	0.0491202	0.0498926	0.324861	0.730687	1.05 (0.95-1.16)	0.0361034	0.0937399	0.704196	1.04 (0.86-1.25)	0.0942993	0.111225	0.406567	1.10 (0.88-1.37)		TRUE	1.45983e-105	0.170906	22.0208	16.3725	20	0.693262	0.0193792	0.0222085	0.393773	NA	0.717
350	CD19 on sw mem	Ankylosing Spondylitis	30		0.0649699	0.102023	0.529416	1.07 (0.87-1.30)	-0.0320782	0.0624433	0.60745	0.97 (0.86-1.09)	-0.0692914	0.0385615	0.0723505	0.459573	0.93 (0.87-1.01)	-0.0340893	0.0805767	0.675368	0.97 (0.83-1.13)	-0.0485255	0.109246	0.660206	0.95 (0.77-1.18)		TRUE	9.45885e-164	0.373715	23.1741	39.1014	29	0.0997369	-0.0290835	0.0199461	0.155939	rs112126052	0.001
351	CD19 on IgD+	Ankylosing Spondylitis	25		0.0608232	0.102943	0.560388	1.06 (0.87-1.30)	0.0857667	0.0607017	0.157679	1.09 (0.97-1.23)	0.069348	0.0446427	0.120328	0.554187	1.07 (0.98-1.17)	0.0753895	0.0899429	0.410193	1.08 (0.90-1.29)	0.0720951	0.110136	0.518949	1.07 (0.87-1.33)		TRUE	3.80876e-135	0.360795	23.2387	20.9716	24	0.640401	0.00176454	0.0192	0.927571	NA	0.635
352	CD19 on transitional	Ankylosing Spondylitis	27		-0.00250746	0.0622598	0.968194	1.00 (0.88-1.13)	0.0130168	0.0471522	0.782502	1.01 (0.92-1.11)	-0.00434163	0.033956	0.89826	0.974904	1.00 (0.93-1.06)	0.017819	0.050334	0.726183	1.02 (0.92-1.12)	0.0732892	0.0822299	0.380957	1.08 (0.92-1.26)		TRUE	3.18357e-154	0.0512019	24.0821	18.5842	26	0.853498	-0.000506564	0.0144126	0.972241	NA	0.864
353	CD20 on B cell	Ankylosing Spondylitis	37		0.00156186	0.108392	0.988585	1.00 (0.81-1.24)	0.0202216	0.048628	0.677525	1.02 (0.93-1.12)	-0.0353194	0.0430005	0.411435	0.779059	0.97 (0.89-1.05)	0.0877392	0.0837478	0.301779	1.09 (0.93-1.29)	0.0877392	0.101816	0.394533	1.09 (0.89-1.33)		TRUE	2.36578e-238	0.169347	25.9949	69.9176	36	0.000598938	-0.00825807	0.0222273	0.712484	rs1264579, rs28752534, rs28780104, rs28986305, rs67240854, rs9277628, rs9461562	0.001
354	CD20 on CD20- CD38-	Ankylosing Spondylitis	17		0.308956	0.183083	0.112181	1.36 (0.95-1.95)	0.0938051	0.0837284	0.262564	1.10 (0.93-1.29)	0.0978713	0.0618379	0.113488	0.554187	1.10 (0.98-1.24)	0.169365	0.110456	0.14473	1.18 (0.95-1.47)	0.169365	0.130648	0.213245	1.18 (0.92-1.53)		TRUE	5.30093e-78	0.435267	20.6368	19.0754	16	0.264771	-0.0377547	0.0305148	0.235012	rs1383265, rs34280838	0.001
355	CD20 on CD24+ CD27+	Ankylosing Spondylitis	41		-0.0169825	0.12322	0.891089	0.98 (0.77-1.25)	-0.0463024	0.0533415	0.385374	0.95 (0.86-1.06)	-0.0548628	0.0485278	0.258247	0.695439	0.95 (0.86-1.04)	-0.0257895	0.0537627	0.63406	0.97 (0.88-1.08)	-0.0368679	0.069695	0.599736	0.96 (0.84-1.10)		TRUE	3.4383e-288	0.379618	27.2651	67.6122	40	0.00410643	-0.00807863	0.0241046	0.739309	rs1150769, rs28986305, rs909267	0.001
356	CD20 on IgD+ CD24+	Ankylosing Spondylitis	26		-0.0965056	0.270382	0.724269	0.91 (0.53-1.54)	0.0530401	0.0746403	0.477326	1.05 (0.91-1.22)	-0.0494296	0.0720551	0.492715	0.837615	0.95 (0.83-1.10)	0.0578264	0.0715402	0.426539	1.06 (0.92-1.22)	0.0578264	0.095635	0.550855	1.06 (0.88-1.28)		TRUE	3.9389e-149	0.205651	24.7773	48.3032	25	0.00342985	0.00751406	0.0415325	0.857949	rs1150769, rs13212200, rs28986305, rs9461562	0.001
357	CD20 on IgD+ CD24-	Ankylosing Spondylitis	29		-0.0138351	0.115299	0.905377	0.99 (0.79-1.24)	0.0619653	0.0538516	0.249869	1.06 (0.96-1.18)	-0.000427879	0.0425396	0.991975	0.996863	1.00 (0.92-1.09)	0.0947259	0.085285	0.276146	1.10 (0.93-1.30)	0.0842412	0.0977151	0.39595	1.09 (0.90-1.32)		TRUE	6.05075e-193	0.0500144	27.596	41.6862	28	0.0463993	0.00286916	0.0228673	0.901081	rs1007337, rs1264579, rs2523882, rs28752534	0.001
358	CD20 on IgD+ CD38-	Ankylosing Spondylitis	28		-0.0427074	0.112875	0.708235	0.96 (0.77-1.20)	-0.0526221	0.0603478	0.383219	0.95 (0.84-1.07)	0.0173613	0.0406268	0.669135	0.939524	1.02 (0.94-1.10)	-0.0910871	0.101992	0.379705	0.91 (0.75-1.11)	-0.119103	0.115131	0.310082	0.89 (0.71-1.11)		TRUE	5.70504e-161	0.0707658	24.2205	25.2642	27	0.559659	0.0115794	0.0203006	0.573306	rs115583841, rs1264579, rs58333539, rs7768875	0.001
359	CD20 on IgD+ CD38- naive	Ankylosing Spondylitis	19		0.0650562	0.0805024	0.430181	1.07 (0.91-1.25)	0.0294726	0.0479906	0.539127	1.03 (0.94-1.13)	0.003979	0.0337101	0.906039	0.974904	1.00 (0.94-1.07)	0.0797871	0.062226	0.216036	1.08 (0.96-1.22)	0.0721695	0.0772688	0.362662	1.07 (0.92-1.25)		TRUE	9.06806e-101	0.0512621	21.3721	20.7941	18	0.289926	-0.0187989	0.0220826	0.406436	rs1264580	0.001
360	CD20 on IgD+ CD38- unsw mem	Ankylosing Spondylitis	22		0.0337657	0.146733	0.820339	1.03 (0.78-1.38)	-0.0465657	0.0532516	0.381875	0.95 (0.86-1.06)	0.00161203	0.0367467	0.965009	0.988368	1.00 (0.93-1.08)	-0.0612089	0.0768602	0.43473	0.94 (0.81-1.09)	-0.057287	0.0901588	0.53203	0.94 (0.79-1.13)		TRUE	4.7611e-126	0.0502491	22.2958	24.2905	21	0.279198	-0.00738269	0.0323859	0.821991	rs9461562	0.021
361	CD20 on IgD+ CD38br	Ankylosing Spondylitis	33		0.0422655	0.117101	0.720598	1.04 (0.83-1.31)	0.0890612	0.0550495	0.105697	1.09 (0.98-1.22)	0.0613399	0.0443326	0.166472	0.596524	1.06 (0.97-1.16)	0.098667	0.0798864	0.225788	1.10 (0.94-1.29)	0.108747	0.103889	0.303051	1.11 (0.91-1.37)		TRUE	6.4243e-235	0.43647	28.6904	49.2827	32	0.0261056	0.00393436	0.0222974	0.861089	rs7768875	0.001
362	CD20 on IgD+ CD38dim	Ankylosing Spondylitis	46		0.016628	0.120015	0.890439	1.02 (0.80-1.29)	0.00123999	0.048345	0.979538	1.00 (0.91-1.10)	-0.0537323	0.0415422	0.195859	0.636323	0.95 (0.87-1.03)	0.0518678	0.0756314	0.496359	1.05 (0.91-1.22)	-0.167244	0.0947894	0.0844568	0.85 (0.70-1.02)		TRUE	0	0.423491	28.9013	78.0681	45	0.0016214	-0.0136155	0.0217683	0.53489	rs1264579, rs28752534, rs9461562	0.001
363	CD20 on IgD- CD24-	Ankylosing Spondylitis	30		0.19493	0.115738	0.103252	1.22 (0.97-1.52)	0.138276	0.0561068	0.0137197	1.15 (1.03-1.28)	0.052706	0.0384791	0.170771	0.605854	1.05 (0.98-1.14)	0.16689	0.0635759	0.0136823	1.18 (1.04-1.34)	0.157342	0.0844168	0.072493	1.17 (0.99-1.38)		TRUE	7.92598e-167	0.265196	23.4949	35.9352	29	0.17546	-0.0265687	0.0201254	0.197473	rs12196597, rs58333539	0.001
364	CD20 on IgD- CD27-	Ankylosing Spondylitis	26		0.230358	0.123837	0.0751602	1.26 (0.99-1.60)	0.106499	0.056727	0.0604646	1.11 (1.00-1.24)	0.0597538	0.0388619	0.124148	0.554187	1.06 (0.98-1.15)	0.113627	0.0796048	0.16584	1.12 (0.96-1.31)	0.102442	0.0916141	0.274116	1.11 (0.93-1.33)		TRUE	1.36704e-158	0.315498	25.8771	28.9455	25	0.266202	-0.0320854	0.0219829	0.157377	NA	0.303
365	CD20 on IgD- CD38-	Ankylosing Spondylitis	42		0.154304	0.126544	0.229847	1.17 (0.91-1.50)	0.0538595	0.05636	0.339257	1.06 (0.94-1.18)	-0.031212	0.0524826	0.552036	0.874589	0.97 (0.87-1.07)	0.0968113	0.0543428	0.0822405	1.10 (0.99-1.23)	0.0539426	0.0697452	0.443709	1.06 (0.92-1.21)		TRUE	6.33355e-266	0.15204	25.0575	82.8988	41	0.000117103	-0.0370381	0.0230774	0.116372	rs2073045, rs28752534, rs28780104, rs28986300, rs9461562	0.001
366	CD20 on IgD- CD38br	Ankylosing Spondylitis	11		-0.00525832	0.178664	0.977163	0.99 (0.70-1.41)	-0.0328625	0.0837592	0.694804	0.97 (0.82-1.14)	-0.0547829	0.064048	0.392362	0.768655	0.95 (0.84-1.07)	-0.0255732	0.110605	0.821812	0.97 (0.78-1.21)	-0.0570814	0.126444	0.661307	0.94 (0.74-1.21)		TRUE	8.88608e-53	0.119059	21.6947	10.2553	10	0.418392	-0.00914548	0.0305077	0.771156	NA	0.486
367	CD20 on IgD- CD38dim	Ankylosing Spondylitis	62		-0.0127923	0.112239	0.909639	0.99 (0.79-1.23)	0.0274	0.0438978	0.532511	1.03 (0.94-1.12)	-0.0148035	0.0405454	0.71503	0.939524	0.99 (0.91-1.07)	0.0429799	0.0497198	0.390731	1.04 (0.95-1.15)	0.0539065	0.071543	0.454057	1.06 (0.92-1.21)		TRUE	0	0.087211	27.7896	120.668	61	8.32082e-06	-0.00040262	0.0209254	0.984713	rs28752534, rs28780104, rs28986300, rs72843573	0.001
368	CD20 on memory B cell	Ankylosing Spondylitis	46		0.0653968	0.114649	0.571303	1.07 (0.85-1.34)	0.0426923	0.0510996	0.403453	1.04 (0.94-1.15)	-0.00388664	0.0441843	0.929905	0.974904	1.00 (0.91-1.09)	0.0676883	0.0593229	0.259899	1.07 (0.95-1.20)	-0.0061822	0.0787713	0.937792	0.99 (0.85-1.16)		TRUE	0	0.0517644	25.9128	74.5618	45	0.00365754	-0.013076	0.0199442	0.515477	rs1264579, rs145640001, rs28752534, rs28780104, rs28986305, rs909267, rs9461562	0.001
369	CD20 on naive-mature B cell	Ankylosing Spondylitis	34		0.0392853	0.111673	0.727303	1.04 (0.84-1.29)	0.0233161	0.0534127	0.662454	1.02 (0.92-1.14)	-0.01466	0.043911	0.738488	0.9451	0.99 (0.90-1.07)	0.110502	0.0748547	0.149363	1.12 (0.96-1.29)	-0.0491913	0.0962299	0.612625	0.95 (0.79-1.15)		TRUE	1.55439e-218	0.068756	26.2096	53.2173	33	0.0143522	-0.0108391	0.0205886	0.602197	rs1264579, rs2394417, rs28752534	0.001
370	CD20 on unsw mem	Ankylosing Spondylitis	38		0.131639	0.161592	0.420637	1.14 (0.83-1.57)	0.154731	0.0601398	0.0100861	1.17 (1.04-1.31)	0.0415568	0.0545368	0.446063	0.80728	1.04 (0.94-1.16)	0.185423	0.0668951	0.00867336	1.20 (1.06-1.37)	0.194578	0.0858356	0.0293338	1.21 (1.03-1.44)		TRUE	1.06479e-241	0.232281	25.6304	75.063	37	0.00021539	-0.0161831	0.027295	0.556959	rs1150769, rs28752534, rs7749924, rs909267, rs9461562	0.001
371	CD20 on sw mem	Ankylosing Spondylitis	52		0.0633846	0.100764	0.532186	1.07 (0.87-1.30)	0.0406853	0.0456856	0.37317	1.04 (0.95-1.14)	-0.0137021	0.0395102	0.728742	0.939524	0.99 (0.91-1.07)	0.0340165	0.0541894	0.53298	1.03 (0.93-1.15)	-0.0167933	0.0715911	0.81548	0.98 (0.85-1.13)		TRUE	0	0.0768166	27.9881	90.4815	51	0.000551319	-0.0173322	0.02083	0.409322	rs28752534, rs28780104, rs41286287	0.001
372	CD20 on IgD+	Ankylosing Spondylitis	31		0.04078	0.125696	0.747939	1.04 (0.81-1.33)	0.100078	0.054104	0.0643517	1.11 (0.99-1.23)	0.00445441	0.0439483	0.919268	0.974904	1.00 (0.92-1.09)	0.139496	0.0791196	0.0880692	1.15 (0.98-1.34)	0.126578	0.0852253	0.147918	1.13 (0.96-1.34)		TRUE	2.96208e-208	0.0516764	27.599	49.2452	30	0.0148371	-0.00738195	0.0238795	0.75943	rs1264579, rs2394417, rs9461562	0.001
373	CD20 on transitional	Ankylosing Spondylitis	22		0.202461	0.121025	0.109922	1.22 (0.97-1.55)	0.0676826	0.057738	0.241101	1.07 (0.96-1.20)	0.0627804	0.0408503	0.124332	0.554187	1.06 (0.98-1.15)	0.116453	0.0827006	0.173727	1.12 (0.96-1.32)	0.0431642	0.107013	0.690765	1.04 (0.85-1.29)		TRUE	5.03361e-141	0.313399	27.4488	18.728	21	0.602583	-0.0292924	0.0238907	0.234403	NA	0.612
374	CD24 on CD24+ CD27+	Ankylosing Spondylitis	40		-0.0745915	0.0568749	0.197558	0.93 (0.83-1.04)	-0.0479445	0.0447727	0.28424	0.95 (0.87-1.04)	-0.0281186	0.0289754	0.331833	0.731436	0.97 (0.92-1.03)	-0.0432278	0.0575036	0.45672	0.96 (0.86-1.07)	-0.00791667	0.084109	0.925493	0.99 (0.84-1.17)		TRUE	0	0.162073	35.9223	35.9255	39	0.610885	0.0104304	0.0109842	0.348327	NA	0.638
375	CD24 on IgD+ CD24+	Ankylosing Spondylitis	28		-1.18341e-05	0.0572712	0.999837	1.00 (0.89-1.12)	-0.0251776	0.0485427	0.603992	0.98 (0.89-1.07)	-0.0179788	0.031597	0.569353	0.887413	0.98 (0.92-1.04)	-0.0221253	0.049071	0.655675	0.98 (0.89-1.08)	-0.0221253	0.0810008	0.786817	0.98 (0.83-1.15)		TRUE	1.10085e-242	0.0804735	34.7108	27.4102	27	0.441839	-0.0047138	0.0123985	0.706891	rs28752534	0.005
376	CD24 on IgD+ CD38-	Ankylosing Spondylitis	19		-0.0793316	0.101825	0.446633	0.92 (0.76-1.13)	0.00223586	0.0610098	0.970766	1.00 (0.89-1.13)	0.0184737	0.0414142	0.655545	0.939524	1.02 (0.94-1.10)	-0.00614346	0.0715767	0.932549	0.99 (0.86-1.14)	-0.0246244	0.102348	0.812589	0.98 (0.80-1.19)		TRUE	7.03859e-113	0.0670898	25.9516	18.589	18	0.417532	0.0232737	0.0220777	0.306556	NA	0.463
377	CD24 on IgD+ CD38- unsw mem	Ankylosing Spondylitis	26		-0.000236509	0.0641779	0.99709	1.00 (0.88-1.13)	-0.00140146	0.0373952	0.970105	1.00 (0.93-1.07)	0.0043706	0.023945	0.85517	0.964703	1.00 (0.96-1.05)	-0.0135952	0.0436542	0.758057	0.99 (0.91-1.07)	-0.042951	0.0601561	0.481845	0.96 (0.85-1.08)		TRUE	1.10384e-221	0.0528382	29.4283	35.4683	25	0.0800642	0.001742	0.0216275	0.936471	rs75645526	0.003
378	CD24 on IgD+ CD38br	Ankylosing Spondylitis	25		-0.0623933	0.0866376	0.478679	0.94 (0.79-1.11)	-0.0504231	0.0615553	0.4127	0.95 (0.84-1.07)	-0.0495068	0.0378216	0.19055	0.629379	0.95 (0.88-1.02)	-0.0784816	0.0612942	0.212639	0.92 (0.82-1.04)	-0.125605	0.0941862	0.194861	0.88 (0.73-1.06)		TRUE	8.16493e-143	0.198328	24.5003	25.9946	24	0.353439	0.00290303	0.0172911	0.868136	rs3097667	0.009
379	CD24 on IgD- CD38-	Ankylosing Spondylitis	30		-0.0202866	0.0790629	0.799372	0.98 (0.84-1.14)	-0.0288495	0.0522082	0.580547	0.97 (0.88-1.08)	-0.0232286	0.033718	0.490881	0.837179	0.98 (0.91-1.04)	-0.0445782	0.0602852	0.465574	0.96 (0.85-1.08)	-0.0719551	0.0936886	0.448682	0.93 (0.77-1.12)		TRUE	2.78954e-203	0.094267	27.8194	34.6815	29	0.21519	-0.000681909	0.0161299	0.966579	NA	0.223
380	CD24 on IgD- CD38dim	Ankylosing Spondylitis	37		-0.0769568	0.059942	0.207627	0.93 (0.82-1.04)	-0.0244222	0.0472571	0.605299	0.98 (0.89-1.07)	-0.024889	0.0299469	0.405915	0.775799	0.98 (0.92-1.03)	-0.0253226	0.0477222	0.598937	0.97 (0.89-1.07)	-0.0397403	0.0761045	0.604743	0.96 (0.83-1.12)		TRUE	0	0.122788	32.2187	29.3252	36	0.776775	0.0124045	0.0123706	0.322866	NA	0.786
381	CD24 on memory B cell	Ankylosing Spondylitis	34		0.0015742	0.0665729	0.981282	1.00 (0.88-1.14)	-0.0590186	0.0486227	0.224821	0.94 (0.86-1.04)	-0.0385714	0.0327432	0.238797	0.684551	0.96 (0.90-1.03)	-0.0613549	0.0596869	0.311451	0.94 (0.84-1.06)	-0.0307471	0.0806658	0.705523	0.97 (0.83-1.14)		TRUE	6.72241e-270	0.2056	31.0507	29.5009	33	0.642081	-0.00878965	0.0126909	0.49356	NA	0.642
382	CD24 on unsw mem	Ankylosing Spondylitis	28		-0.0301588	0.0605807	0.62279	0.97 (0.86-1.09)	-0.013142	0.0472678	0.780987	0.99 (0.90-1.08)	-0.051057	0.0318684	0.109129	0.554187	0.95 (0.89-1.01)	-0.0194964	0.0516608	0.708833	0.98 (0.89-1.09)	-0.0399898	0.0827313	0.63273	0.96 (0.82-1.13)		TRUE	6.28427e-214	0.273288	31.0831	20.4961	27	0.809307	-0.00555555	0.0136963	0.688337	rs2236073, rs28752534	0.004
383	CD24 on sw mem	Ankylosing Spondylitis	44		-0.00461248	0.0588609	0.937912	1.00 (0.89-1.12)	-0.00350673	0.0419346	0.933356	1.00 (0.92-1.08)	-0.0442612	0.0276557	0.109502	0.554187	0.96 (0.91-1.01)	-0.0169862	0.0479829	0.725065	0.98 (0.89-1.08)	-0.0395036	0.0729746	0.591072	0.96 (0.83-1.11)		TRUE	0	0.305129	29.7994	42.4211	43	0.496275	-0.00867971	0.0113747	0.449686	NA	0.504
384	CD24 on transitional	Ankylosing Spondylitis	22		-0.0106811	0.119993	0.929956	0.99 (0.78-1.25)	-0.0525532	0.0591512	0.374296	0.95 (0.84-1.07)	-0.0195178	0.0439202	0.656758	0.939524	0.98 (0.90-1.07)	-0.0592064	0.0681869	0.395048	0.94 (0.82-1.08)	-0.071263	0.0834517	0.402772	0.93 (0.79-1.10)		TRUE	8.61612e-128	0.0706617	25.2627	28.043	21	0.138937	-0.00201653	0.0246774	0.935685	NA	0.173
385	CD25 on B cell	Ankylosing Spondylitis	29		-0.0679538	0.0768443	0.384338	0.93 (0.80-1.09)	-0.0607658	0.0476068	0.201811	0.94 (0.86-1.03)	-0.0156289	0.0327813	0.633532	0.931326	0.98 (0.92-1.05)	-0.0750387	0.0707796	0.298125	0.93 (0.81-1.07)	-0.0600042	0.0932454	0.52513	0.94 (0.78-1.13)		TRUE	5.77929e-300	0.0772055	39.4482	25.929	28	0.576947	0.0125754	0.0167034	0.458047	NA	0.593
386	CD25 on CD20- CD38-	Ankylosing Spondylitis	16		0.0886285	0.138608	0.532875	1.09 (0.83-1.43)	0.138148	0.0751562	0.0660414	1.15 (0.99-1.33)	0.0869737	0.0504941	0.0849877	0.513438	1.09 (0.99-1.20)	0.135619	0.114385	0.254207	1.15 (0.92-1.43)	0.0301058	0.150869	0.844513	1.03 (0.77-1.39)		TRUE	1.23148e-77	0.362045	21.8208	20.3333	15	0.159517	-0.000359914	0.0270862	0.989586	rs62066495	0.034
387	CD25 on CD24+ CD27+	Ankylosing Spondylitis	37		-0.0294618	0.0691994	0.672895	0.97 (0.85-1.11)	-0.0562287	0.0386125	0.145329	0.95 (0.88-1.02)	-0.0231927	0.0265854	0.382999	0.768655	0.98 (0.93-1.03)	-0.0495044	0.0519178	0.346688	0.95 (0.86-1.05)	-0.0550579	0.0662237	0.411233	0.95 (0.83-1.08)		TRUE	0	0.149549	50.8906	43.918	36	0.171137	0.00161562	0.016098	0.92063	NA	0.174
388	CD25 on IgD+ CD24+	Ankylosing Spondylitis	35		-0.0190064	0.0830523	0.820399	0.98 (0.83-1.15)	-0.0325718	0.0423518	0.441847	0.97 (0.89-1.05)	-0.0369661	0.0290311	0.202902	0.640916	0.96 (0.91-1.02)	-0.0324179	0.0568484	0.572256	0.97 (0.87-1.08)	-0.0160678	0.068043	0.814739	0.98 (0.86-1.12)		TRUE	0	0.248323	41.8155	42.5022	34	0.150287	-0.00421803	0.0179081	0.815247	NA	0.178
389	CD25 on IgD+ CD24-	Ankylosing Spondylitis	43		-0.0919293	0.0614703	0.14244	0.91 (0.81-1.03)	-0.0510689	0.0401686	0.203599	0.95 (0.88-1.03)	-0.0182243	0.0273579	0.50532	0.839368	0.98 (0.93-1.04)	-0.0638784	0.0557037	0.257975	0.94 (0.84-1.05)	-0.0512883	0.076701	0.507359	0.95 (0.82-1.10)		TRUE	0	0.106363	40.2408	25.6761	42	0.977725	0.0181056	0.0135222	0.187962	NA	0.983
390	CD25 on IgD+ CD38-	Ankylosing Spondylitis	30		0.00764351	0.0916457	0.934125	1.01 (0.84-1.21)	-0.0313058	0.0486307	0.51974	0.97 (0.88-1.07)	-0.0223728	0.0329475	0.497109	0.837893	0.98 (0.92-1.04)	-0.0512047	0.0720618	0.483029	0.95 (0.82-1.09)	-0.0567984	0.0839174	0.503873	0.94 (0.80-1.11)		TRUE	2.08747e-265	0.101214	34.6083	32.5048	29	0.298158	-0.00688481	0.0193873	0.725161	NA	0.321
391	CD25 on IgD+ CD38- naive	Ankylosing Spondylitis	27		-0.0339115	0.0866387	0.698808	0.97 (0.82-1.15)	0.0186706	0.0434948	0.667733	1.02 (0.94-1.11)	0.0462676	0.0304748	0.128958	0.565524	1.05 (0.99-1.11)	-0.025306	0.0786604	0.750243	0.98 (0.84-1.14)	-0.0609276	0.0919456	0.513388	0.94 (0.79-1.13)		TRUE	5.69868e-214	0.387609	27.3393	20.2495	26	0.779589	0.0213003	0.0215455	0.332322	NA	0.762
392	CD25 on IgD+ CD38- unsw mem	Ankylosing Spondylitis	29		0.0588615	0.0680416	0.394616	1.06 (0.93-1.21)	-0.00230089	0.0387515	0.952653	1.00 (0.92-1.08)	0.00326431	0.0266585	0.902543	0.974904	1.00 (0.95-1.06)	-0.0110857	0.047376	0.816692	0.99 (0.90-1.09)	-0.0297201	0.0603025	0.625962	0.97 (0.86-1.09)		TRUE	0	0.0519759	33.1982	20.8519	28	0.83147	-0.0161266	0.0181584	0.382327	NA	0.833
393	CD25 on IgD+ CD38br	Ankylosing Spondylitis	22		-0.158913	0.103919	0.141877	0.85 (0.70-1.05)	-0.0317024	0.0572038	0.579441	0.97 (0.87-1.08)	0.0333166	0.0391189	0.394395	0.768655	1.03 (0.96-1.12)	-0.0429365	0.0736498	0.566114	0.96 (0.83-1.11)	-0.08081	0.0989253	0.423168	0.92 (0.76-1.12)		TRUE	1.51053e-161	0.129711	31.0572	25.8148	21	0.213597	0.0384696	0.0191488	0.0582294	NA	0.235
394	CD25 on IgD+ CD38dim	Ankylosing Spondylitis	33		-0.0652779	0.0692864	0.353403	0.94 (0.82-1.07)	-0.0528953	0.0406301	0.192959	0.95 (0.88-1.03)	-0.00621481	0.0303935	0.83798	0.964703	0.99 (0.94-1.05)	-0.0683692	0.0688497	0.32815	0.93 (0.82-1.07)	-0.0447231	0.081885	0.588737	0.96 (0.81-1.12)		TRUE	0	0.0549633	40.1671	19.3659	32	0.961413	0.0131876	0.0139024	0.350168	NA	0.963
395	CD25 on IgD- CD24-	Ankylosing Spondylitis	35		0.00704334	0.123761	0.954959	1.01 (0.79-1.28)	-0.0270387	0.0529592	0.609661	0.97 (0.88-1.08)	-0.0309316	0.0357952	0.387518	0.768655	0.97 (0.90-1.04)	-0.0643733	0.0820036	0.437887	0.94 (0.80-1.10)	-0.0421006	0.093033	0.653759	0.96 (0.80-1.15)		TRUE	4.27219e-245	0.142731	27.87	43.9014	34	0.119032	-0.00669504	0.0205734	0.746916	NA	0.134
396	CD25 on IgD- CD27-	Ankylosing Spondylitis	22		-0.0423609	0.134704	0.756419	0.96 (0.74-1.25)	-0.0111416	0.0588058	0.84973	0.99 (0.88-1.11)	-0.0229475	0.0430708	0.594181	0.909677	0.98 (0.90-1.06)	-0.017125	0.0867162	0.845349	0.98 (0.83-1.17)	-0.0100596	0.102607	0.92283	0.99 (0.81-1.21)		TRUE	5.05705e-152	0.0832043	29.3072	19.5694	21	0.548661	0.00347754	0.022863	0.880629	NA	0.563
397	CD25 on IgD- CD38-	Ankylosing Spondylitis	26		0.00834912	0.0860124	0.923478	1.01 (0.85-1.19)	-0.040426	0.0467228	0.386912	0.96 (0.88-1.05)	-0.0243887	0.0338852	0.471683	0.817217	0.98 (0.91-1.04)	-0.0549532	0.0587485	0.358532	0.95 (0.84-1.06)	-0.0549532	0.0773075	0.483763	0.95 (0.81-1.10)		TRUE	6.9149e-262	0.109954	39.5815	26.636	25	0.374312	-0.00741292	0.0177328	0.679638	NA	0.41
398	CD25 on IgD- CD38br	Ankylosing Spondylitis	18		-0.161571	0.229627	0.49178	0.85 (0.54-1.33)	-0.159358	0.0841167	0.0581606	0.85 (0.72-1.01)	-0.123048	0.0599187	0.0400153	0.336221	0.88 (0.79-0.99)	-0.198729	0.156674	0.221742	0.82 (0.60-1.11)	-0.183104	0.171008	0.299256	0.83 (0.60-1.16)		TRUE	3.54518e-86	0.557825	21.2995	12.7562	17	0.75235	0.0057009	0.0328047	0.864216	NA	0.751
399	CD25 on IgD- CD38dim	Ankylosing Spondylitis	32		0.00436164	0.0667358	0.948323	1.00 (0.88-1.14)	-0.0605186	0.0418687	0.148335	0.94 (0.87-1.02)	-0.0214532	0.0282407	0.447461	0.80764	0.98 (0.93-1.03)	-0.0561816	0.0499661	0.269478	0.95 (0.86-1.04)	-0.0444132	0.0673611	0.514553	0.96 (0.84-1.09)		TRUE	0	0.127716	53.8962	34.0163	31	0.324397	-0.00662062	0.0152914	0.668139	NA	0.337
400	CD25 on memory B cell	Ankylosing Spondylitis	38		0.0135035	0.0643769	0.83504	1.01 (0.89-1.15)	-0.0501531	0.0388218	0.196398	0.95 (0.88-1.03)	-0.0323611	0.0270142	0.230944	0.672589	0.97 (0.92-1.02)	-0.0326997	0.0465262	0.486564	0.97 (0.88-1.06)	-0.0215303	0.0605779	0.724297	0.98 (0.87-1.10)		TRUE	0	0.243738	49.1778	42.0638	37	0.260921	-0.011375	0.0142613	0.430325	NA	0.263
401	CD25 on naive-mature B cell	Ankylosing Spondylitis	38		-0.0387874	0.0724743	0.59581	0.96 (0.83-1.11)	-0.0539921	0.0424677	0.203598	0.95 (0.87-1.03)	-0.0322077	0.0292051	0.270109	0.699416	0.97 (0.91-1.03)	-0.0666112	0.0592398	0.268071	0.94 (0.83-1.05)	-0.0555549	0.0742356	0.458975	0.95 (0.82-1.09)		TRUE	0	0.205678	39.7436	44.1703	37	0.194488	0.00144882	0.0142811	0.919756	NA	0.197
402	CD25 on unsw mem	Ankylosing Spondylitis	37		-0.0130118	0.0742223	0.861848	0.99 (0.85-1.14)	-0.0311973	0.037268	0.402532	0.97 (0.90-1.04)	-0.0080308	0.0258688	0.756224	0.946575	0.99 (0.94-1.04)	-0.0466364	0.0515415	0.37157	0.95 (0.86-1.06)	-0.0392216	0.0647084	0.548233	0.96 (0.85-1.09)		TRUE	0	0.0607772	46.7094	48.0633	36	0.0861544	0.00127814	0.0173851	0.941812	NA	0.092
403	CD25 on sw mem	Ankylosing Spondylitis	33		-0.0175969	0.0582812	0.764721	0.98 (0.88-1.10)	-0.0552297	0.0400875	0.168287	0.95 (0.87-1.02)	-0.0495207	0.0278022	0.074883	0.463894	0.95 (0.90-1.00)	-0.0463871	0.0465415	0.326396	0.95 (0.87-1.05)	-0.0141634	0.0701262	0.841218	0.99 (0.86-1.13)		TRUE	0	0.428547	48.6957	29.0251	32	0.617888	-0.00791949	0.012707	0.537687	NA	0.649
404	CD25 on IgD+	Ankylosing Spondylitis	31		-0.0594257	0.0777228	0.450695	0.94 (0.81-1.10)	-0.0592128	0.0461867	0.199831	0.94 (0.86-1.03)	-0.0185169	0.0331272	0.576187	0.890471	0.98 (0.92-1.05)	-0.0810099	0.0664782	0.232495	0.92 (0.81-1.05)	-0.0710829	0.0811956	0.388284	0.93 (0.79-1.09)		TRUE	5.19028e-292	0.0873906	35.983	20.2452	30	0.91	0.00919497	0.0158033	0.565171	NA	0.925
405	CD25 on transitional	Ankylosing Spondylitis	22		-0.0224376	0.143501	0.877318	0.98 (0.74-1.30)	0.0241828	0.0645778	0.708051	1.02 (0.90-1.16)	0.0630372	0.0467201	0.177256	0.605854	1.07 (0.97-1.17)	-0.000828154	0.0842784	0.992253	1.00 (0.85-1.18)	-0.0363587	0.11409	0.753113	0.96 (0.77-1.21)		TRUE	2.41606e-134	0.303443	26.1426	14.4096	21	0.85137	0.0160716	0.0255121	0.535852	NA	0.871
406	CD27 on CD20-	Ankylosing Spondylitis	11		-0.0404282	0.269344	0.883997	0.96 (0.57-1.63)	0.0248788	0.0885034	0.77863	1.03 (0.86-1.22)	0.0460626	0.0628681	0.46375	0.813429	1.05 (0.93-1.18)	-0.00191079	0.159581	0.990682	1.00 (0.73-1.36)	0.0193467	0.174112	0.913723	1.02 (0.72-1.43)		TRUE	6.83819e-51	0.102507	21.1252	15.4305	10	0.117138	0.0154017	0.0456974	0.743815	NA	0.118
407	CD27 on CD20- CD38-	Ankylosing Spondylitis	19		-0.149823	0.1634	0.372018	0.86 (0.62-1.19)	-0.0303977	0.0713267	0.66998	0.97 (0.84-1.12)	-0.0458462	0.0554673	0.408496	0.775799	0.96 (0.86-1.06)	-0.0247863	0.111645	0.826806	0.98 (0.78-1.21)	-0.011878	0.113722	0.917969	0.99 (0.79-1.23)		TRUE	3.72172e-94	0.135811	21.5688	6.65734	18	0.992712	0.016275	0.0240577	0.507825	NA	0.995
408	CD27 on CD24+ CD27+	Ankylosing Spondylitis	89		-0.0751908	0.0543733	0.170246	0.93 (0.83-1.03)	-0.00506238	0.0336172	0.8803	0.99 (0.93-1.06)	-0.0255189	0.0225592	0.257971	0.695439	0.97 (0.93-1.02)	-0.0451442	0.0375946	0.233045	0.96 (0.89-1.03)	-0.0949802	0.0754826	0.21161	0.91 (0.78-1.05)		TRUE	NA	0.298919	43.3842	124.296	88	0.00658416	0.0130566	0.0130044	0.318155	NA	0.008
409	CD27 on T cell	Ankylosing Spondylitis	21		-0.125521	0.117817	0.300051	0.88 (0.70-1.11)	0.0804869	0.0514779	0.117929	1.08 (0.98-1.20)	0.0389954	0.0453799	0.39017	0.768655	1.04 (0.95-1.14)	0.0840656	0.0583171	0.164912	1.09 (0.97-1.22)	0.0840656	0.0750073	0.275666	1.09 (0.94-1.26)		TRUE	5.06465e-136	0.220692	25.1185	34.78	20	0.0213078	0.0443621	0.02947	0.148682	NA	0.028
410	CD27 on IgD+ CD24+	Ankylosing Spondylitis	74		-0.0933723	0.0530784	0.0828022	0.91 (0.82-1.01)	0.00126869	0.0356373	0.971601	1.00 (0.93-1.07)	-0.00776937	0.0211999	0.714005	0.939524	0.99 (0.95-1.03)	-0.0482626	0.0437855	0.273974	0.95 (0.87-1.04)	-0.0404222	0.0757609	0.595274	0.96 (0.83-1.11)		TRUE	0	0.0661771	37.4385	87.6177	73	0.116698	0.0194755	0.0108959	0.0780778	NA	0.127
411	CD27 on IgD+ CD38- unsw mem	Ankylosing Spondylitis	57		-0.0482343	0.0512988	0.351195	0.95 (0.86-1.05)	-0.0430318	0.029537	0.14515	0.96 (0.90-1.01)	-0.0382106	0.018476	0.0386283	0.328772	0.96 (0.93-1.00)	-0.057775	0.0436919	0.191435	0.94 (0.87-1.03)	-0.0958377	0.0649518	0.145673	0.91 (0.80-1.03)		TRUE	NA	0.595281	36.5931	67.6084	56	0.137603	0.00306135	0.014365	0.832028	NA	0.143
412	CD27 on IgD- CD38-	Ankylosing Spondylitis	61		-0.0644117	0.0687587	0.352691	0.94 (0.82-1.07)	0.00409294	0.043527	0.925084	1.00 (0.92-1.09)	0.0230915	0.0288183	0.42297	0.79077	1.02 (0.97-1.08)	-0.0338741	0.0563921	0.55031	0.97 (0.87-1.08)	0.138195	0.100777	0.175391	1.15 (0.94-1.40)		TRUE	0	0.182598	39.1834	101.041	60	0.000726913	0.0204781	0.0146343	0.166952	NA	0.002
413	CD27 on IgD- CD38br	Ankylosing Spondylitis	19		0.346542	0.265495	0.209193	1.41 (0.84-2.38)	0.0769384	0.0792615	0.331702	1.08 (0.92-1.26)	0.035975	0.0550412	0.513369	0.843983	1.04 (0.93-1.15)	0.123096	0.100373	0.235853	1.13 (0.93-1.38)	0.0565679	0.136975	0.6845	1.06 (0.81-1.38)		TRUE	9.57575e-103	0.111974	23.8938	22.6555	18	0.204178	-0.0517939	0.0430925	0.24587	NA	0.202
414	CD27 on IgD- CD38dim	Ankylosing Spondylitis	86		-0.0264693	0.0484344	0.586173	0.97 (0.89-1.07)	0.00032735	0.033192	0.992131	1.00 (0.94-1.07)	-0.0323257	0.0225587	0.151869	0.589958	0.97 (0.93-1.01)	-0.0408127	0.038722	0.294874	0.96 (0.89-1.04)	0.016505	0.0701518	0.814561	1.02 (0.89-1.17)		TRUE	NA	0.433433	44.602	132.81	85	0.000706636	-0.00151622	0.0110784	0.891467	NA	0.001
415	CD27 on memory B cell	Ankylosing Spondylitis	58		-0.0626701	0.0675929	0.357817	0.94 (0.82-1.07)	0.00321134	0.0430913	0.940593	1.00 (0.92-1.09)	0.0132873	0.0286175	0.642428	0.931326	1.01 (0.96-1.07)	-0.01508	0.0534146	0.77872	0.99 (0.89-1.09)	0.0345679	0.0909432	0.70528	1.04 (0.87-1.24)		TRUE	0	0.0913927	40.5675	86.2482	57	0.0074447	0.0181934	0.0146822	0.22046	NA	0.009
416	CD27 on unsw mem	Ankylosing Spondylitis	74		-0.13209	0.0626771	0.0385594	0.88 (0.77-0.99)	-0.0138844	0.0379244	0.714285	0.99 (0.92-1.06)	-0.0278572	0.0220576	0.206614	0.640916	0.97 (0.93-1.02)	-0.0600814	0.0480489	0.215139	0.94 (0.86-1.03)	-0.105562	0.0894272	0.241662	0.90 (0.76-1.07)		TRUE	0	0.268905	38.1834	88.1618	73	0.109077	0.0243073	0.0135141	0.0762648	NA	0.122
417	CD27 on PB/PC	Ankylosing Spondylitis	20		-0.253985	0.263995	0.348757	0.78 (0.46-1.30)	-0.0184843	0.0829436	0.823649	0.98 (0.83-1.15)	-0.0165624	0.0550911	0.763692	0.949044	0.98 (0.88-1.10)	-0.0144058	0.167923	0.932533	0.99 (0.71-1.37)	-0.115368	0.160278	0.480409	0.89 (0.65-1.22)		TRUE	1.17362e-100	0.0619611	22.3079	24.867	19	0.164967	0.03855	0.0416157	0.366528	NA	0.154
418	CD27 on sw mem	Ankylosing Spondylitis	88		-0.0917046	0.0513115	0.0774262	0.91 (0.83-1.01)	0.001481	0.0355346	0.966756	1.00 (0.93-1.07)	-0.0260282	0.0217025	0.230404	0.672589	0.97 (0.93-1.02)	-0.0383837	0.0437957	0.383212	0.96 (0.88-1.05)	-0.0788537	0.0819388	0.338542	0.92 (0.79-1.09)		TRUE	NA	0.307815	43.6942	120.297	87	0.0104903	0.0174532	0.0123712	0.161914	NA	0.01
419	CD38 on CD20-	Ankylosing Spondylitis	17		0.0425716	0.167972	0.803366	1.04 (0.75-1.45)	0.000533524	0.0815648	0.994781	1.00 (0.85-1.17)	0.0188645	0.0586865	0.747873	0.9451	1.02 (0.91-1.14)	0.0107812	0.114471	0.926134	1.01 (0.81-1.27)	0.0666913	0.123589	0.596889	1.07 (0.84-1.36)		TRUE	1.81441e-81	0.0632258	21.4609	19.5822	16	0.239628	-0.00428025	0.0278099	0.879731	NA	0.274
420	CD38 on CD3- CD19-	Ankylosing Spondylitis	18		0.103042	0.0661264	0.138729	1.11 (0.97-1.26)	0.0175483	0.0486817	0.718496	1.02 (0.93-1.12)	0.0226212	0.0328691	0.491313	0.837179	1.02 (0.96-1.09)	-0.0578645	0.0785252	0.471237	0.94 (0.81-1.10)	-0.0578645	0.0854896	0.507601	0.94 (0.80-1.12)		TRUE	8.97367e-101	0.0924048	22.5606	19.0567	17	0.32529	-0.0277754	0.0196259	0.176168	NA	0.313
421	CD38 on IgD+ CD24-	Ankylosing Spondylitis	17		-0.080293	0.0802079	0.332674	0.92 (0.79-1.08)	-0.0493459	0.0622506	0.427954	0.95 (0.84-1.08)	-0.0369587	0.0432928	0.393276	0.768655	0.96 (0.89-1.05)	-0.00336428	0.0906813	0.970864	1.00 (0.83-1.19)	-0.0752633	0.108914	0.49945	0.93 (0.75-1.15)		TRUE	4.43428e-107	0.112491	27.5637	13.9945	16	0.599125	0.0112966	0.0176017	0.530693	rs78026509	0.012
422	CD38 on IgD+ CD38br	Ankylosing Spondylitis	22		-0.14242	0.074946	0.0719073	0.87 (0.75-1.00)	-0.0799098	0.0585159	0.172062	0.92 (0.82-1.04)	-0.0840555	0.0402594	0.0368113	0.323031	0.92 (0.85-0.99)	-0.0724062	0.0942866	0.451074	0.93 (0.77-1.12)	-0.0639084	0.109668	0.56627	0.94 (0.76-1.16)		TRUE	8.02371e-134	0.434249	26.1654	16.2861	21	0.753366	0.0167368	0.0181277	0.366872	NA	0.756
423	CD38 on IgD+ CD38dim	Ankylosing Spondylitis	36		-0.07883	0.0555785	0.165189	0.92 (0.83-1.03)	-0.0274242	0.043354	0.527019	0.97 (0.89-1.06)	-0.0175588	0.0283398	0.535533	0.858497	0.98 (0.93-1.04)	-0.0264809	0.0608054	0.665872	0.97 (0.86-1.10)	-0.0509257	0.0781714	0.519004	0.95 (0.82-1.11)		TRUE	4.13296e-285	0.083256	30.5648	38.2028	35	0.326026	0.0183147	0.0141128	0.203112	NA	0.308
424	CD38 on IgD- CD38br	Ankylosing Spondylitis	8		0.172233	0.305941	0.593858	1.19 (0.65-2.16)	0.119494	0.124399	0.336769	1.13 (0.88-1.44)	0.12006	0.0917559	0.190713	0.629379	1.13 (0.94-1.35)	0.267543	0.169226	0.157895	1.31 (0.94-1.82)	0.285656	0.171734	0.140188	1.33 (0.95-1.86)		TRUE	1.22764e-36	0.331413	20.702	6.33726	7	0.500967	-0.00789435	0.044051	0.863672	NA	0.524
425	CD38 on IgD- CD38dim	Ankylosing Spondylitis	25		-0.0692101	0.0807957	0.4005	0.93 (0.80-1.09)	-0.0283864	0.0564214	0.614884	0.97 (0.87-1.09)	-0.0304213	0.0371171	0.412443	0.779059	0.97 (0.90-1.04)	-0.0116036	0.0741705	0.876991	0.99 (0.85-1.14)	-0.0688393	0.106629	0.524665	0.93 (0.76-1.15)		TRUE	2.97533e-185	0.120214	30.8822	31.883	24	0.12992	0.0103621	0.0182062	0.57477	NA	0.124
426	CD38 on naive-mature B cell	Ankylosing Spondylitis	27		-0.058363	0.0645604	0.374622	0.94 (0.83-1.07)	-0.00962217	0.0477173	0.840191	0.99 (0.90-1.09)	-0.00958647	0.0327443	0.7697	0.949044	0.99 (0.93-1.06)	-0.00545863	0.063336	0.931979	0.99 (0.88-1.13)	-0.0157366	0.086204	0.856567	0.98 (0.83-1.17)		TRUE	1.04066e-181	0.0567732	27.9639	25.4598	26	0.493085	0.0120249	0.0137171	0.38903	rs78026509	0.01
427	CD38 on PB/PC	Ankylosing Spondylitis	14		0.0631728	0.160828	0.701357	1.07 (0.78-1.46)	0.0783238	0.0857157	0.360842	1.08 (0.91-1.28)	0.0185633	0.0583927	0.750557	0.9451	1.02 (0.91-1.14)	0.106529	0.101298	0.31212	1.11 (0.91-1.36)	0.14673	0.133072	0.290181	1.16 (0.89-1.50)		TRUE	1.71874e-69	0.060863	22.2978	13.8989	13	0.381004	-0.00735416	0.0244222	0.768472	NA	0.407
428	CD38 on IgD+	Ankylosing Spondylitis	16		-0.179362	0.156597	0.271258	0.84 (0.61-1.14)	-0.112406	0.0903834	0.213627	0.89 (0.75-1.07)	-0.070132	0.0624999	0.261814	0.695439	0.93 (0.82-1.05)	-0.124799	0.125368	0.335298	0.88 (0.69-1.13)	-0.0952134	0.151134	0.538177	0.91 (0.68-1.22)		TRUE	4.6554e-81	0.223753	22.717	17.9863	15	0.263386	0.0200121	0.0257227	0.449523	NA	0.25
429	CD38 on transitional	Ankylosing Spondylitis	37		-0.0592911	0.0706784	0.407227	0.94 (0.82-1.08)	-0.000681595	0.0474416	0.988537	1.00 (0.91-1.10)	-0.000327822	0.0304919	0.991422	0.996863	1.00 (0.94-1.06)	0.0078313	0.0737352	0.916007	1.01 (0.87-1.16)	0.075925	0.0912839	0.411035	1.08 (0.90-1.29)		TRUE	3.06059e-287	0.0500117	30.0279	49.486	36	0.0665604	0.0164024	0.0169555	0.339992	NA	0.069
430	IgD on IgD+ CD24+	Ankylosing Spondylitis	53		0.0016044	0.052905	0.975925	1.00 (0.90-1.11)	0.0248777	0.0389327	0.522827	1.03 (0.95-1.11)	-0.00128717	0.0242598	0.957686	0.987402	1.00 (0.95-1.05)	0.0201541	0.0370363	0.588649	1.02 (0.95-1.10)	-0.0802006	0.0749894	0.289787	0.92 (0.80-1.07)		TRUE	0	0.050295	34.9413	60.6803	52	0.191462	-0.000780128	0.0123598	0.949919	rs206018, rs3134928, rs9468541	0.001
431	IgD on IgD+ CD24-	Ankylosing Spondylitis	58		0.0238085	0.0456942	0.604394	1.02 (0.94-1.12)	0.0178664	0.0351855	0.611609	1.02 (0.95-1.09)	-0.0321754	0.0212112	0.12929	0.565524	0.97 (0.93-1.01)	0.00823784	0.0308688	0.790535	1.01 (0.95-1.07)	-0.0802438	0.0621846	0.202117	0.92 (0.82-1.04)		TRUE	0	0.254282	34.6582	67.1093	57	0.169126	-0.0154338	0.0109144	0.162873	rs13190888, rs3131095	0.001
432	IgD on IgD+ CD38-	Ankylosing Spondylitis	36		0.0784295	0.0660356	0.243188	1.08 (0.95-1.23)	0.0263872	0.0439382	0.548138	1.03 (0.94-1.12)	-0.0198814	0.0283359	0.482907	0.82865	0.98 (0.93-1.04)	0.0319209	0.0428564	0.461345	1.03 (0.95-1.12)	-0.000591597	0.071802	0.993473	1.00 (0.87-1.15)		TRUE	2.82743e-276	0.0919186	30.2022	47.4538	35	0.0779328	-0.0249999	0.0146704	0.0974868	rs17500510, rs78026509	0.001
433	IgD on IgD+ CD38- unsw mem	Ankylosing Spondylitis	33		0.0410749	0.0555745	0.465408	1.04 (0.93-1.16)	0.0218116	0.0332662	0.512038	1.02 (0.96-1.09)	0.0118743	0.0232047	0.608846	0.919559	1.01 (0.97-1.06)	0.0176091	0.0289272	0.546994	1.02 (0.96-1.08)	0.0176091	0.0482637	0.717622	1.02 (0.93-1.12)		TRUE	0	0.0779801	30.96	42.6015	32	0.0996969	-0.0104968	0.0174523	0.55191	rs206018, rs2844677, rs9262219	0.001
434	IgD on IgD+ CD38br	Ankylosing Spondylitis	68		-0.0111687	0.0447932	0.803873	0.99 (0.91-1.08)	0.0186772	0.030558	0.541065	1.02 (0.96-1.08)	-0.0180778	0.0191806	0.345936	0.74252	0.98 (0.95-1.02)	0.0216854	0.0301433	0.474391	1.02 (0.96-1.08)	0.0752875	0.0564436	0.186769	1.08 (0.97-1.20)		TRUE	0	0.12987	37.0061	82.1675	67	0.100392	-0.00205105	0.0116824	0.861171	rs7530780	0.024
435	IgD on IgD+ CD38dim	Ankylosing Spondylitis	40		0.024189	0.0572506	0.675034	1.02 (0.92-1.15)	0.0189641	0.0356366	0.594621	1.02 (0.95-1.09)	-0.0387063	0.0239871	0.106608	0.554187	0.96 (0.92-1.01)	0.0131842	0.0352503	0.710417	1.01 (0.95-1.09)	-0.0596833	0.0709299	0.405231	0.94 (0.82-1.08)		TRUE	0	0.271217	37.8229	49.6288	39	0.118445	-0.0186907	0.0150228	0.221064	rs13216484	0.001
436	IgD on unsw mem	Ankylosing Spondylitis	47		-0.00109224	0.0684615	0.987342	1.00 (0.87-1.14)	0.0211713	0.039625	0.59314	1.02 (0.95-1.10)	0.0252591	0.0331555	0.446158	0.80728	1.03 (0.96-1.09)	0.0083495	0.0340573	0.807423	1.01 (0.94-1.08)	-0.0455243	0.0578059	0.435007	0.96 (0.85-1.07)		TRUE	0	0.164074	36.5989	76.5164	46	0.00314208	0.00759871	0.0172248	0.661218	rs206018, rs2523857, rs3130286, rs3134928, rs368222119, rs73740607	0.001
437	IgD on IgD+	Ankylosing Spondylitis	42		0.0202971	0.0541576	0.709805	1.02 (0.92-1.13)	0.0209002	0.037285	0.575103	1.02 (0.95-1.10)	-0.0332165	0.0245515	0.176077	0.605854	0.97 (0.92-1.02)	0.0127165	0.0371655	0.73398	1.01 (0.94-1.09)	-0.0196717	0.0687369	0.776175	0.98 (0.86-1.12)		TRUE	0	0.205001	34.111	47.5839	41	0.222374	-0.0147571	0.0130463	0.264735	NA	0.227
438	IgD on transitional	Ankylosing Spondylitis	43		0.0173087	0.0528289	0.744854	1.02 (0.92-1.13)	0.0245159	0.0407811	0.547734	1.02 (0.95-1.11)	-0.00306462	0.0262561	0.907082	0.974904	1.00 (0.95-1.05)	0.0235441	0.0358907	0.515405	1.02 (0.95-1.10)	-0.0267152	0.0700559	0.704873	0.97 (0.85-1.12)		TRUE	0	0.0513255	34.1572	41.8591	42	0.477094	-0.00518516	0.0116365	0.658234	NA	0.508
439	BAFF-R on B cell	Ankylosing Spondylitis	219		0.0387889	0.0208393	0.0640499	1.04 (1.00-1.08)	0.0202185	0.0181712	0.265851	1.02 (0.98-1.06)	0.0296071	0.0103563	0.00425179	0.156661	1.03 (1.01-1.05)	0.0294534	0.0249676	0.23942	1.03 (0.98-1.08)	0.0626877	0.0370043	0.0916817	1.06 (0.99-1.14)		TRUE	NA	0.86505	58.9149	251.872	218	0.057446	-0.00299943	0.00575116	0.602527	NA	0.053
440	BAFF-R on CD20-	Ankylosing Spondylitis	21		-0.0541134	0.128564	0.678545	0.95 (0.74-1.22)	-0.0143826	0.0757741	0.849459	0.99 (0.85-1.14)	0.0182955	0.0472057	0.698335	0.939524	1.02 (0.93-1.12)	-0.00724615	0.0898021	0.93649	0.99 (0.83-1.18)	0.0622088	0.126544	0.628355	1.06 (0.83-1.36)		TRUE	2.05164e-152	0.0720687	31.0478	29.0183	20	0.0873995	0.0171119	0.0271463	0.535969	NA	0.085
441	CD62L on CD62L+ myeloid DC	Ankylosing Spondylitis	23		0.0794743	0.0853378	0.362287	1.08 (0.92-1.28)	0.0366429	0.0486753	0.451567	1.04 (0.94-1.14)	0.0503342	0.0349605	0.149939	0.589958	1.05 (0.98-1.13)	0.0168323	0.0617317	0.787652	1.02 (0.90-1.15)	0.0308093	0.0772263	0.693778	1.03 (0.89-1.20)		TRUE	5.1147e-176	0.298032	30.7121	22.0346	22	0.457826	-0.00739245	0.0196647	0.710743	NA	0.512
442	CD62L on CD62L+ plasmacytoid DC	Ankylosing Spondylitis	25		-0.0746793	0.0833542	0.379573	0.93 (0.79-1.09)	-0.0264937	0.0482774	0.583156	0.97 (0.89-1.07)	-0.0389163	0.0341823	0.254915	0.695439	0.96 (0.90-1.03)	-0.00104132	0.0617024	0.986675	1.00 (0.89-1.13)	-0.0119595	0.0754755	0.875424	0.99 (0.85-1.15)		TRUE	8.54506e-226	0.21466	34.5206	14.8071	24	0.926276	0.00859979	0.0182809	0.642483	NA	0.928
443	CD62L on CD62L+ DC	Ankylosing Spondylitis	28		-0.0462637	0.10154	0.652446	0.95 (0.78-1.17)	-0.0748474	0.0502806	0.136594	0.93 (0.84-1.02)	-0.074718	0.0358455	0.0371198	0.323031	0.93 (0.87-1.00)	-0.0783138	0.0815109	0.34519	0.92 (0.79-1.08)	-0.0754722	0.0898874	0.408489	0.93 (0.78-1.11)		TRUE	5.11145e-166	0.497529	24.0376	30.7058	27	0.283389	-0.00618405	0.0203856	0.764034	NA	0.285
444	CD62L on monocyte	Ankylosing Spondylitis	37		0.00948509	0.0606539	0.876632	1.01 (0.90-1.14)	0.0729274	0.0422431	0.0842806	1.08 (0.99-1.17)	0.0502144	0.0268332	0.0612964	0.418763	1.05 (1.00-1.11)	0.0863493	0.0518032	0.104218	1.09 (0.98-1.21)	0.131119	0.0732127	0.0817153	1.14 (0.99-1.32)		TRUE	0	0.459964	32.5276	34.5963	36	0.535341	0.0108415	0.0144793	0.459004	NA	0.537
445	CD62L on granulocyte	Ankylosing Spondylitis	15		-0.00550777	0.174122	0.975246	0.99 (0.71-1.40)	0.00651185	0.0762226	0.931918	1.01 (0.87-1.17)	0.0125141	0.0585109	0.830643	0.964703	1.01 (0.90-1.14)	0.0098032	0.0999645	0.923269	1.01 (0.83-1.23)	-0.0076767	0.113352	0.946963	0.99 (0.79-1.24)		TRUE	2.00608e-76	0.0565846	21.8499	3.57524	14	0.997526	0.00318479	0.0289811	0.914174	NA	0.999
446	CD66b on CD66b++ myeloid cell	Ankylosing Spondylitis	25		0.00267553	0.113022	0.981318	1.00 (0.80-1.25)	-0.0375806	0.0481531	0.435131	0.96 (0.88-1.06)	-0.0497421	0.033247	0.134618	0.573497	0.95 (0.89-1.02)	-0.0606897	0.0640855	0.353071	0.94 (0.83-1.07)	-0.0498771	0.0814607	0.546108	0.95 (0.81-1.12)		TRUE	2.53518e-155	0.382546	21.9847	32.9694	24	0.104721	-0.0152122	0.0307214	0.625182	NA	0.119
447	CD66b on Gr MDSC	Ankylosing Spondylitis	20		0.0360733	0.0765426	0.6431	1.04 (0.89-1.20)	0.0168618	0.0437305	0.699804	1.02 (0.93-1.11)	-0.0120763	0.0298163	0.685459	0.939524	0.99 (0.93-1.05)	0.029286	0.0780654	0.711706	1.03 (0.88-1.20)	0.0323147	0.0882682	0.718337	1.03 (0.87-1.23)		TRUE	1.1812e-119	0.0679897	21.5542	17.556	19	0.552254	-0.0139356	0.0204034	0.5033	NA	0.502
448	CD3 on naive CD8br	Ankylosing Spondylitis	84		0.00803253	0.0367147	0.827363	1.01 (0.94-1.08)	0.00763371	0.0282723	0.787155	1.01 (0.95-1.07)	0.0193291	0.0163965	0.238455	0.684551	1.02 (0.99-1.05)	-0.00455361	0.0387285	0.906686	1.00 (0.92-1.07)	-0.0133116	0.0604967	0.826382	0.99 (0.88-1.11)		TRUE	NA	0.222879	43.0102	89.8597	83	0.284392	0.00321572	0.00924082	0.728739	NA	0.285
449	CD3 on EM CD8br	Ankylosing Spondylitis	39		0.0153675	0.0749444	0.838655	1.02 (0.88-1.18)	0.0226112	0.0436067	0.604091	1.02 (0.94-1.11)	0.00829919	0.0288779	0.773814	0.949044	1.01 (0.95-1.07)	-0.000767336	0.053494	0.98863	1.00 (0.90-1.11)	-0.016888	0.0783654	0.830528	0.98 (0.84-1.15)		TRUE	0	0.0603431	31.0025	43.8161	38	0.238386	-0.00175755	0.0169181	0.917821	NA	0.261
450	CD3 on TD CD8br	Ankylosing Spondylitis	28		-0.172492	0.0788851	0.0379622	0.84 (0.72-0.98)	-0.0572395	0.0470904	0.224166	0.94 (0.86-1.04)	-0.0354207	0.0322888	0.272642	0.699416	0.97 (0.91-1.03)	-0.0535933	0.0597158	0.3774	0.95 (0.84-1.07)	0.00388733	0.0717619	0.957199	1.00 (0.87-1.16)		TRUE	1.33638e-170	0.157668	24.6156	29.5721	27	0.333717	0.0357944	0.0187951	0.067972	rs9267497	0.013
451	CD3 on CM CD4+	Ankylosing Spondylitis	63		-0.00753335	0.0438531	0.864174	0.99 (0.91-1.08)	0.00850506	0.0337099	0.800808	1.01 (0.94-1.08)	0.0299193	0.020178	0.138135	0.573497	1.03 (0.99-1.07)	0.0050951	0.0377488	0.89307	1.01 (0.93-1.08)	-0.00171789	0.0618067	0.977915	1.00 (0.88-1.13)		TRUE	0	0.359955	42.3295	63.3269	62	0.429312	0.010709	0.0110992	0.338429	NA	0.448
452	CD3 on Naive CD4+	Ankylosing Spondylitis	93		0.0220797	0.0338962	0.516435	1.02 (0.96-1.09)	0.0279037	0.0264733	0.291867	1.03 (0.98-1.08)	0.0267951	0.0161468	0.0970205	0.541389	1.03 (1.00-1.06)	0.0205274	0.0310788	0.510587	1.02 (0.96-1.08)	0.0256647	0.0496486	0.606447	1.03 (0.93-1.13)		TRUE	NA	0.423331	44.4098	96.1147	92	0.363948	0.0013359	0.0083738	0.873602	NA	0.384
453	CD3 on EM CD4+	Ankylosing Spondylitis	46		-0.0536759	0.0637937	0.404675	0.95 (0.84-1.07)	0.00957544	0.0406894	0.813953	1.01 (0.93-1.09)	0.0349032	0.0246733	0.157182	0.595337	1.04 (0.99-1.09)	0.0121844	0.0521377	0.81628	1.01 (0.91-1.12)	0.0406717	0.0733642	0.582064	1.04 (0.90-1.20)		TRUE	0	0.324097	37.0008	48.9923	45	0.316028	0.024561	0.0162281	0.137306	NA	0.299
454	CD3 on TD CD4+	Ankylosing Spondylitis	22		-0.00543209	0.100145	0.95728	0.99 (0.82-1.21)	0.0236515	0.0578102	0.68245	1.02 (0.91-1.15)	0.0369986	0.0413294	0.370673	0.763273	1.04 (0.96-1.13)	0.029714	0.0665114	0.659628	1.03 (0.90-1.17)	0.0376264	0.0919277	0.686461	1.04 (0.87-1.24)		TRUE	1.52252e-142	0.157843	26.8036	18.4682	21	0.619214	0.0089476	0.0192358	0.646846	NA	0.648
455	CD3 on CD45RA- CD4+	Ankylosing Spondylitis	62		-0.0346498	0.0534515	0.519297	0.97 (0.87-1.07)	0.00673146	0.0358774	0.851172	1.01 (0.94-1.08)	0.0336659	0.0214501	0.116532	0.554187	1.03 (0.99-1.08)	-0.011182	0.0436015	0.798459	0.99 (0.91-1.08)	-0.0154891	0.0701411	0.825964	0.98 (0.86-1.13)		TRUE	0	0.402632	38.4626	75.9422	61	0.0942351	0.0183457	0.0128615	0.158934	NA	0.091
456	CD3 on CM CD8br	Ankylosing Spondylitis	49		-0.0526849	0.0568251	0.358589	0.95 (0.85-1.06)	0.00676253	0.0370508	0.855174	1.01 (0.94-1.08)	0.00927378	0.0232912	0.690508	0.939524	1.01 (0.96-1.06)	0.0191607	0.0499827	0.703155	1.02 (0.92-1.12)	0.0305025	0.0707773	0.668424	1.03 (0.90-1.18)		TRUE	0	0.0687291	35.8638	51.8689	48	0.325491	0.0162914	0.0135314	0.234628	NA	0.33
457	CD3 on HLA DR+ T cell	Ankylosing Spondylitis	39		0.0466117	0.0705048	0.512635	1.05 (0.91-1.20)	0.0161023	0.041293	0.696572	1.02 (0.94-1.10)	0.0189839	0.0281283	0.499738	0.837893	1.02 (0.96-1.08)	0.0238216	0.0532685	0.65727	1.02 (0.92-1.14)	0.00752207	0.0779669	0.923648	1.01 (0.86-1.17)		TRUE	0	0.102808	30.9572	39.0978	38	0.420303	-0.00656724	0.0152927	0.670096	NA	0.416
458	CD3 on NKT	Ankylosing Spondylitis	19		-0.0232846	0.0995591	0.817874	0.98 (0.80-1.19)	-0.0547198	0.0626187	0.382196	0.95 (0.84-1.07)	-0.00492675	0.0435798	0.90999	0.974904	1.00 (0.91-1.08)	-0.101789	0.0937679	0.292009	0.90 (0.75-1.09)	-0.0924133	0.13141	0.490901	0.91 (0.70-1.18)		TRUE	4.90415e-108	0.0512991	24.497	20.5	18	0.305385	0.0047113	0.0224139	0.836014	NA	0.303
459	CD3 on HLA DR+ CD4+	Ankylosing Spondylitis	39		-0.00580277	0.0933446	0.950766	0.99 (0.83-1.19)	0.0241333	0.0442732	0.585686	1.02 (0.94-1.12)	0.0553698	0.0360177	0.124222	0.554187	1.06 (0.98-1.13)	0.034234	0.0579137	0.557939	1.03 (0.92-1.16)	0.0577761	0.0941709	0.543186	1.06 (0.88-1.27)		TRUE	0	0.546408	33.9283	67.7481	38	0.00211103	0.0141449	0.0198895	0.481437	NA	0.002
460	CD3 on HLA DR+ CD8br	Ankylosing Spondylitis	33		-0.0228297	0.101903	0.824201	0.98 (0.80-1.19)	0.023899	0.0512039	0.640685	1.02 (0.93-1.13)	0.00525422	0.0345457	0.879112	0.969278	1.01 (0.94-1.08)	0.0468059	0.0698025	0.507319	1.05 (0.91-1.20)	0.0329132	0.0805405	0.685516	1.03 (0.88-1.21)		TRUE	2.26777e-231	0.0529202	27.2058	42.8229	32	0.0957544	0.00655892	0.0218343	0.765881	NA	0.098
461	CD3 on T cell	Ankylosing Spondylitis	56		-0.0397088	0.0540834	0.465994	0.96 (0.86-1.07)	0.0154562	0.0345524	0.654639	1.02 (0.95-1.09)	0.0293326	0.0219518	0.181476	0.617019	1.03 (0.99-1.08)	0.0225675	0.0465764	0.629937	1.02 (0.93-1.12)	0.0260872	0.0643486	0.686754	1.03 (0.90-1.16)		TRUE	0	0.270329	34.5404	67.3333	55	0.12292	0.0183427	0.012868	0.159782	NA	0.129
462	CD3 on CD39+ resting Treg	Ankylosing Spondylitis	23		-0.0298697	0.108858	0.786464	0.97 (0.78-1.20)	0.00807267	0.058227	0.889734	1.01 (0.90-1.13)	-0.0437527	0.0396462	0.269776	0.699416	0.96 (0.89-1.03)	0.0494146	0.068056	0.475439	1.05 (0.92-1.20)	0.0696133	0.100126	0.494172	1.07 (0.88-1.30)		TRUE	3.35425e-170	0.226519	29.4455	18.6108	22	0.669221	-0.00319596	0.0233387	0.892384	NA	0.711
463	CD3 on activated Treg	Ankylosing Spondylitis	73		0.0407282	0.0377172	0.283873	1.04 (0.97-1.12)	0.0400816	0.0304997	0.188791	1.04 (0.98-1.11)	0.0399013	0.0179725	0.0264102	0.279795	1.04 (1.00-1.08)	0.0276082	0.0357872	0.442962	1.03 (0.96-1.10)	0.0201626	0.0527259	0.703288	1.02 (0.92-1.13)		TRUE	NA	0.629612	42.0485	68.6688	72	0.589474	-0.000243388	0.00976093	0.980177	NA	0.608
464	CD3 on CD39+ activated Treg	Ankylosing Spondylitis	70		0.0671676	0.0435482	0.127624	1.07 (0.98-1.16)	0.0317651	0.0291239	0.27541	1.03 (0.98-1.09)	0.0385576	0.0192764	0.0454732	0.359551	1.04 (1.00-1.08)	0.0253943	0.0387569	0.514504	1.03 (0.95-1.11)	0.00371435	0.0586886	0.949719	1.00 (0.89-1.13)		TRUE	0	0.550324	38.7826	65.9402	69	0.582158	-0.0078777	0.0107522	0.466284	NA	0.597
465	CD3 on secreting Treg	Ankylosing Spondylitis	66		0.00718164	0.040449	0.859639	1.01 (0.93-1.09)	0.0168795	0.0336101	0.615516	1.02 (0.95-1.09)	0.0390546	0.0192279	0.0422403	0.350883	1.04 (1.00-1.08)	0.0183212	0.0383059	0.634052	1.02 (0.94-1.10)	0.026481	0.0581569	0.650383	1.03 (0.92-1.15)		TRUE	0	0.573544	42.6436	64.3225	65	0.500426	0.00961892	0.0107397	0.373799	NA	0.507
466	CD3 on CD39+ secreting Treg	Ankylosing Spondylitis	59		0.0260698	0.0482732	0.591269	1.03 (0.93-1.13)	0.0159056	0.0340532	0.640443	1.02 (0.95-1.09)	0.0304094	0.0211489	0.15047	0.589958	1.03 (0.99-1.07)	0.036224	0.0439256	0.412939	1.04 (0.95-1.13)	0.0515042	0.0618542	0.408446	1.05 (0.93-1.19)		TRUE	0	0.307598	36.2049	50.5455	58	0.745884	0.0012202	0.0122012	0.92069	NA	0.746
467	CD3 on activated & secreting Treg	Ankylosing Spondylitis	77		0.0289614	0.0379876	0.448218	1.03 (0.96-1.11)	0.0398487	0.0312484	0.20223	1.04 (0.98-1.11)	0.040715	0.0180517	0.0241038	0.27618	1.04 (1.01-1.08)	0.0320312	0.0388574	0.412332	1.03 (0.96-1.11)	0.0320312	0.0533716	0.550188	1.03 (0.93-1.15)		TRUE	NA	0.666257	41.6839	73.8532	76	0.548376	0.00346504	0.00985371	0.726088	NA	0.555
468	CD3 on CD45RA+ CD4+	Ankylosing Spondylitis	82		0.0217321	0.034757	0.53358	1.02 (0.95-1.09)	0.0320857	0.0271716	0.237661	1.03 (0.98-1.09)	0.0249899	0.016866	0.138428	0.573497	1.03 (0.99-1.06)	0.0280386	0.0325132	0.391027	1.03 (0.96-1.10)	0.0402495	0.0489378	0.413229	1.04 (0.95-1.15)		TRUE	NA	0.341644	44.5687	73.545	81	0.709491	0.000941895	0.0087867	0.914902	NA	0.758
469	CD3 on CD8br	Ankylosing Spondylitis	45		-0.0382699	0.0661959	0.566192	0.96 (0.85-1.10)	0.0286741	0.0369549	0.437796	1.03 (0.96-1.11)	0.0345563	0.0247069	0.161918	0.596524	1.04 (0.99-1.09)	0.0233394	0.0530663	0.662224	1.02 (0.92-1.14)	0.0335712	0.0756189	0.659253	1.03 (0.89-1.20)		TRUE	0	0.320404	37.8753	54.3917	44	0.135507	0.0185983	0.0153972	0.233688	rs140965084	0.023
470	CD3 on CD39+ CD4+	Ankylosing Spondylitis	76		0.0537842	0.036593	0.145856	1.06 (0.98-1.13)	0.0205819	0.0281688	0.464986	1.02 (0.97-1.08)	0.0278442	0.0174745	0.111067	0.554187	1.03 (0.99-1.06)	0.0252362	0.033191	0.449438	1.03 (0.96-1.09)	0.0394832	0.0526681	0.455804	1.04 (0.94-1.15)		TRUE	NA	0.362165	41.4745	70.3027	75	0.631975	-0.00797902	0.00988951	0.422358	NA	0.635
471	CD3 on CD28+ CD4+	Ankylosing Spondylitis	54		-0.0723747	0.052439	0.173439	0.93 (0.84-1.03)	0.021945	0.0372416	0.555687	1.02 (0.95-1.10)	0.03387	0.0227874	0.137187	0.573497	1.03 (0.99-1.08)	0.0325728	0.0458234	0.480303	1.03 (0.94-1.13)	0.0363163	0.0622559	0.562139	1.04 (0.92-1.17)		TRUE	0	0.361548	38.2546	56.539	53	0.344273	0.0286385	0.0127307	0.0287363	NA	0.353
472	CD3 on CD28+ DN (CD4-CD8-)	Ankylosing Spondylitis	10		-0.359807	0.166241	0.0623629	0.70 (0.50-0.97)	0.0317602	0.0887318	0.720392	1.03 (0.87-1.23)	0.0668585	0.0600352	0.265427	0.699416	1.07 (0.95-1.20)	-0.0215863	0.109592	0.848227	0.98 (0.79-1.21)	0.0443434	0.142963	0.763491	1.05 (0.79-1.38)		TRUE	9.48985e-48	0.18277	21.4634	13.8073	9	0.129347	0.0882673	0.0320704	0.0249702	NA	0.146
473	CD3 on CD28+ CD45RA- CD8br	Ankylosing Spondylitis	48		-0.0343825	0.0601622	0.570445	0.97 (0.86-1.09)	0.0145558	0.0372392	0.695891	1.01 (0.94-1.09)	0.0174647	0.0236594	0.46041	0.813429	1.02 (0.97-1.07)	-0.00554024	0.0596832	0.926435	0.99 (0.88-1.12)	0.00760339	0.0800146	0.924699	1.01 (0.86-1.18)		TRUE	0	0.115819	35.1758	50.8131	47	0.325812	0.0145833	0.0154392	0.349816	NA	0.336
474	CD3 on CD28+ CD45RA+ CD8br	Ankylosing Spondylitis	79		0.0181816	0.0391796	0.643914	1.02 (0.94-1.10)	0.0097268	0.028279	0.730878	1.01 (0.96-1.07)	0.0200183	0.0170551	0.240499	0.686038	1.02 (0.99-1.05)	0.021723	0.0346793	0.532885	1.02 (0.95-1.09)	0.021723	0.059652	0.716723	1.02 (0.91-1.15)		TRUE	NA	0.229051	44.1685	88.4092	78	0.19716	0.000530361	0.0100078	0.957873	NA	0.19
475	CD3 on CD28- CD8br	Ankylosing Spondylitis	24		-0.106606	0.0899816	0.248755	0.90 (0.75-1.07)	0.0066252	0.0521974	0.898999	1.01 (0.91-1.12)	0.0244191	0.0361832	0.499756	0.837893	1.02 (0.95-1.10)	-0.0049528	0.0779425	0.949882	1.00 (0.85-1.16)	0.024572	0.0920044	0.791793	1.02 (0.86-1.23)		TRUE	4.85175e-154	0.0985949	26.3416	25.079	23	0.346225	0.0288249	0.0180861	0.125256	NA	0.315
476	CD3 on CD39+ CD8br	Ankylosing Spondylitis	36		0.0112466	0.0794425	0.888256	1.01 (0.87-1.18)	-0.00397833	0.0427425	0.925843	1.00 (0.92-1.08)	-0.00941551	0.0286577	0.742495	0.9451	0.99 (0.94-1.05)	0.0110182	0.055564	0.843959	1.01 (0.91-1.13)	0.042932	0.0815489	0.601891	1.04 (0.89-1.22)		TRUE	0	0.0626613	32.5495	33.0701	35	0.561548	-0.00542778	0.0194638	0.782037	NA	0.552
477	CD3 on CD4+	Ankylosing Spondylitis	60		-0.0674622	0.0646177	0.300808	0.93 (0.82-1.06)	0.0436917	0.0370471	0.238257	1.04 (0.97-1.12)	0.0263304	0.0234671	0.261857	0.695439	1.03 (0.98-1.08)	0.045198	0.0628344	0.474783	1.05 (0.93-1.18)	0.0221609	0.075341	0.769682	1.02 (0.88-1.19)		TRUE	0	0.220976	30.9706	76.7561	59	0.060033	0.022477	0.0141312	0.117138	NA	0.075
478	CD3 on CD4 Treg	Ankylosing Spondylitis	82		0.0209246	0.037864	0.58206	1.02 (0.95-1.10)	0.0371183	0.0295824	0.209571	1.04 (0.98-1.10)	0.0398645	0.0176825	0.024167	0.27618	1.04 (1.01-1.08)	0.023648	0.0368817	0.523214	1.02 (0.95-1.10)	0.0311145	0.0503762	0.538543	1.03 (0.93-1.14)		TRUE	NA	0.677275	41.8641	85.2481	81	0.351868	0.00553894	0.00970759	0.569885	NA	0.367
479	CD3 on resting Treg	Ankylosing Spondylitis	95		0.0185192	0.0397729	0.642573	1.02 (0.94-1.10)	0.0313634	0.0267814	0.241563	1.03 (0.98-1.09)	0.0270299	0.0173365	0.118966	0.554187	1.03 (0.99-1.06)	0.017	0.0461434	0.71339	1.02 (0.93-1.11)	0.0242223	0.0526742	0.646684	1.02 (0.92-1.14)		TRUE	NA	0.381122	36.2167	80.5133	94	0.83788	0.00235427	0.00990192	0.812591	NA	0.848
480	CD34 on HSC	Ankylosing Spondylitis	19		-0.113518	0.0662419	0.104761	0.89 (0.78-1.02)	-0.0101393	0.0411752	0.805491	0.99 (0.91-1.07)	-0.0337667	0.0280456	0.228594	0.671092	0.97 (0.92-1.02)	-0.0027207	0.056876	0.962374	1.00 (0.89-1.11)	0.0384067	0.0715806	0.598147	1.04 (0.90-1.20)		TRUE	3.2232e-183	0.211618	33.8128	13.9961	18	0.729347	0.0259113	0.019498	0.201436	NA	0.674
481	HVEM on T cell	Ankylosing Spondylitis	24		0.0471925	0.0962115	0.628631	1.05 (0.87-1.27)	0.0183232	0.0429822	0.669891	1.02 (0.94-1.11)	0.00679052	0.0281162	0.809155	0.963342	1.01 (0.95-1.06)	0.0220313	0.0690519	0.752565	1.02 (0.89-1.17)	0.0279203	0.0761133	0.717102	1.03 (0.89-1.19)		TRUE	6.90076e-160	0.0571298	22.3315	32.4514	23	0.091114	-0.0117793	0.0262416	0.65791	NA	0.086
482	HVEM on naive CD8br	Ankylosing Spondylitis	18		-0.0229194	0.0684578	0.742128	0.98 (0.85-1.12)	0.0689467	0.0444139	0.120575	1.07 (0.98-1.17)	0.00801664	0.0289861	0.782112	0.949044	1.01 (0.95-1.07)	0.0847494	0.064521	0.206461	1.09 (0.96-1.24)	0.0795821	0.0653219	0.239746	1.08 (0.95-1.23)		TRUE	9.23115e-115	0.0577781	23.2709	18.8292	17	0.338423	0.0104491	0.0205826	0.618612	NA	0.302
483	HVEM on EM CD8br	Ankylosing Spondylitis	16		-0.169819	0.0832711	0.0607552	0.84 (0.72-0.99)	0.00414386	0.0459721	0.928177	1.00 (0.92-1.10)	-0.0385852	0.0297561	0.194729	0.636323	0.96 (0.91-1.02)	0.0527572	0.0729518	0.480696	1.05 (0.91-1.22)	0.0617105	0.0779234	0.440741	1.06 (0.91-1.24)		TRUE	2.74634e-96	0.20817	22.9155	23.9169	15	0.0665177	0.0475761	0.0273471	0.103836	NA	0.051
484	HVEM on TD CD8br	Ankylosing Spondylitis	24		-0.0160162	0.0577361	0.78406	0.98 (0.88-1.10)	-0.00126497	0.0345024	0.970753	1.00 (0.93-1.07)	0.00858028	0.0244275	0.725397	0.939524	1.01 (0.96-1.06)	0.00194127	0.0540372	0.971652	1.00 (0.90-1.11)	0.0192245	0.0618881	0.758877	1.02 (0.90-1.15)		TRUE	5.47099e-151	0.060954	21.3605	24.2885	23	0.38798	0.00815888	0.0171765	0.639467	NA	0.392
485	HVEM on CD4+	Ankylosing Spondylitis	15		0.178901	0.122203	0.166961	1.20 (0.94-1.52)	0.0480791	0.0512604	0.348276	1.05 (0.95-1.16)	0.0477697	0.0343865	0.164773	0.596524	1.05 (0.98-1.12)	0.0446558	0.0746502	0.55926	1.05 (0.90-1.21)	0.0586636	0.0834272	0.493478	1.06 (0.90-1.25)		TRUE	2.95927e-95	0.312137	24.2209	19.3125	14	0.153348	-0.0385266	0.0339279	0.27665	rs56091264	0.004
486	HVEM on CM CD4+	Ankylosing Spondylitis	13		0.070597	0.0754194	0.369338	1.07 (0.93-1.24)	0.0782547	0.0479008	0.102326	1.08 (0.98-1.19)	0.0325593	0.0335403	0.331671	0.731436	1.03 (0.97-1.10)	0.0980509	0.068633	0.17862	1.10 (0.96-1.26)	0.093866	0.0828195	0.279191	1.10 (0.93-1.29)		TRUE	2.86328e-76	0.147727	23.1348	12.0235	12	0.443792	-0.0129125	0.0227555	0.581807	NA	0.408
487	HVEM on naive CD4+	Ankylosing Spondylitis	14		-0.357444	0.182614	0.0739707	0.70 (0.49-1.00)	-0.02864	0.0524205	0.584824	0.97 (0.88-1.08)	-0.0325181	0.0362711	0.369971	0.763273	0.97 (0.90-1.04)	-0.0162177	0.0765379	0.835478	0.98 (0.85-1.14)	-0.0606672	0.0977001	0.545365	0.94 (0.78-1.14)		TRUE	1.30625e-84	0.15003	23.4446	15.268	13	0.290922	0.0919232	0.0506331	0.0945055	rs56091264	0.041
488	HVEM on EM CD4+	Ankylosing Spondylitis	19		0.0532728	0.0940836	0.578638	1.05 (0.88-1.27)	0.025162	0.0458261	0.582954	1.03 (0.94-1.12)	0.0304462	0.0299893	0.309995	0.730687	1.03 (0.97-1.09)	-5.90991e-05	0.0679328	0.999315	1.00 (0.88-1.14)	-0.0312597	0.0806484	0.702854	0.97 (0.83-1.14)		TRUE	2.20289e-123	0.176782	23.3509	20.9458	18	0.282155	-0.00689439	0.0265858	0.798498	NA	0.276
489	HVEM on TD CD4+	Ankylosing Spondylitis	25		0.0316198	0.0910338	0.731493	1.03 (0.86-1.23)	-0.0133534	0.0372231	0.71979	0.99 (0.92-1.06)	-0.0218112	0.027403	0.426067	0.791151	0.98 (0.93-1.03)	-0.0153556	0.0580133	0.793508	0.98 (0.88-1.10)	-0.00930904	0.061352	0.880667	0.99 (0.88-1.12)		TRUE	1.03837e-167	0.125857	21.9847	14.5764	24	0.932544	-0.0134467	0.0218475	0.544279	NA	0.945
490	HVEM on CD45RA- CD4+	Ankylosing Spondylitis	15		0.0583072	0.0862696	0.510967	1.06 (0.90-1.26)	0.0606858	0.0494466	0.21971	1.06 (0.96-1.17)	0.0839683	0.0335828	0.0124074	0.202862	1.09 (1.02-1.16)	0.0687566	0.0695071	0.339353	1.07 (0.93-1.23)	0.120675	0.0783035	0.145582	1.13 (0.97-1.32)		TRUE	1.09205e-97	0.756655	24.7197	14.291	14	0.428261	0.00766626	0.0235476	0.749934	rs56091264	0.016
491	HVEM on CD8br	Ankylosing Spondylitis	17		0.108869	0.111426	0.34404	1.12 (0.90-1.39)	0.0367504	0.0515087	0.47555	1.04 (0.94-1.15)	0.0909136	0.0348445	0.00907744	0.189221	1.10 (1.02-1.17)	0.0332258	0.0782971	0.676957	1.03 (0.89-1.21)	0.0811258	0.0897298	0.379348	1.08 (0.91-1.29)		TRUE	1.77195e-105	0.846145	23.2021	22.7477	16	0.120648	-0.00511774	0.0293152	0.863747	NA	0.125
492	HVEM on CM CD8br	Ankylosing Spondylitis	15		0.0468438	0.110155	0.677606	1.05 (0.84-1.30)	-0.0280136	0.0447902	0.531682	0.97 (0.89-1.06)	-0.0240802	0.03124	0.440817	0.804637	0.98 (0.92-1.04)	-0.0331228	0.0660301	0.623722	0.97 (0.85-1.10)	-0.0288066	0.0720999	0.695526	0.97 (0.84-1.12)		TRUE	4.82507e-100	0.112558	25.1408	14.5272	14	0.41122	-0.0216608	0.0321482	0.512254	NA	0.405
493	CD16-CD56 on NKT	Ankylosing Spondylitis	64		-0.0240825	0.0564875	0.671342	0.98 (0.87-1.09)	-0.0472519	0.0358428	0.1874	0.95 (0.89-1.02)	-0.0529006	0.0235757	0.0248417	0.27618	0.95 (0.91-0.99)	-0.0537137	0.0473357	0.260784	0.95 (0.86-1.04)	-0.0874944	0.0655086	0.18648	0.92 (0.81-1.04)		TRUE	0	0.688254	35.6285	57.5907	63	0.668783	-0.00791217	0.0140936	0.576548	NA	0.68
494	CD16-CD56 on NK	Ankylosing Spondylitis	74		-0.00322667	0.0418502	0.938758	1.00 (0.92-1.08)	-0.0433424	0.0273964	0.113638	0.96 (0.91-1.01)	-0.0353074	0.0181168	0.0513108	0.374874	0.97 (0.93-1.00)	-0.0441492	0.0296134	0.14031	0.96 (0.90-1.01)	-0.0125017	0.0501676	0.803906	0.99 (0.90-1.09)		TRUE	NA	0.541789	49.9905	85.2475	73	0.154725	-0.0101417	0.0116877	0.388427	NA	0.174
495	CD16-CD56 on HLA DR+ NK	Ankylosing Spondylitis	24		-0.100691	0.133437	0.458492	0.90 (0.70-1.17)	-0.00848748	0.0610715	0.889469	0.99 (0.88-1.12)	-0.0138405	0.0412624	0.737303	0.9451	0.99 (0.91-1.07)	-0.0187614	0.0783453	0.812862	0.98 (0.84-1.14)	-0.0187614	0.103805	0.858158	0.98 (0.80-1.20)		TRUE	5.96607e-149	0.0642309	25.7738	33.1468	23	0.0785429	0.0159525	0.0227169	0.489899	NA	0.088
496	CD28 on CD39+ activated Treg	Ankylosing Spondylitis	30		-0.0403536	0.0655066	0.542855	0.96 (0.84-1.09)	-0.0409912	0.0529118	0.438512	0.96 (0.87-1.06)	-0.0700457	0.0320214	0.0287086	0.291046	0.93 (0.88-0.99)	0.00423185	0.0631814	0.947058	1.00 (0.89-1.14)	-0.10772	0.0984901	0.283084	0.90 (0.74-1.09)		TRUE	8.6473e-212	0.521308	27.5953	31.1471	29	0.358523	-0.00783103	0.01483	0.601622	NA	0.337
497	CD28 on secreting Treg	Ankylosing Spondylitis	22		-0.0700917	0.0979167	0.482371	0.93 (0.77-1.13)	-0.0771858	0.0551065	0.161314	0.93 (0.83-1.03)	-0.0529021	0.0360056	0.141758	0.575696	0.95 (0.88-1.02)	-0.0904906	0.0792032	0.2661	0.91 (0.78-1.07)	-0.0170692	0.100738	0.867071	0.98 (0.81-1.20)		TRUE	2.05784e-179	0.298886	32.947	26.6467	21	0.182855	0.00426506	0.0220024	0.848252	NA	0.161
498	CD28 on CD39+ secreting Treg	Ankylosing Spondylitis	38		-0.0399686	0.0738894	0.591891	0.96 (0.83-1.11)	0.0191707	0.0501816	0.702442	1.02 (0.92-1.12)	0.00562941	0.0300833	0.851561	0.964703	1.01 (0.95-1.07)	0.0323349	0.052401	0.540969	1.03 (0.93-1.14)	0.052033	0.0791929	0.515221	1.05 (0.90-1.23)		TRUE	0	0.0547352	32.2254	36.2864	37	0.502301	0.0102654	0.0151935	0.503583	NA	0.522
499	CD28 on activated & secreting Treg	Ankylosing Spondylitis	31		-0.0221631	0.079331	0.78194	0.98 (0.84-1.14)	-0.0238793	0.0529911	0.652257	0.98 (0.88-1.08)	-0.0343445	0.0345282	0.319892	0.730687	0.97 (0.90-1.03)	-0.0606937	0.08051	0.456807	0.94 (0.80-1.10)	-0.00354	0.0941305	0.97025	1.00 (0.83-1.20)		TRUE	1.5888e-241	0.184286	29.5954	28.1675	30	0.561563	-0.00295047	0.0172993	0.865759	NA	0.504
500	CD28 on CD45RA+ CD4+	Ankylosing Spondylitis	23		-0.172194	0.115617	0.151261	0.84 (0.67-1.06)	-0.087739	0.0611764	0.151516	0.92 (0.81-1.03)	-0.0596115	0.03772	0.114023	0.554187	0.94 (0.87-1.01)	-0.126004	0.099107	0.216866	0.88 (0.73-1.07)	-0.10247	0.127203	0.429118	0.90 (0.70-1.16)		TRUE	7.33965e-211	0.404604	36.0978	31.071	22	0.094672	0.0273573	0.0259089	0.303009	NA	0.081
501	CD28 on CD45RA- CD4 not Treg	Ankylosing Spondylitis	31		-0.190078	0.0760228	0.0183135	0.83 (0.71-0.96)	-0.09226	0.0500674	0.0653706	0.91 (0.83-1.01)	-0.0671781	0.0309908	0.0301829	0.291046	0.94 (0.88-0.99)	-0.10185	0.0636949	0.120293	0.90 (0.80-1.02)	-0.0352982	0.0844975	0.67911	0.97 (0.82-1.14)		TRUE	1.60408e-292	0.590343	34.4931	32.3868	30	0.349761	0.0304214	0.0171701	0.0869426	NA	0.318
502	CD28 on CD39+ CD4+	Ankylosing Spondylitis	69		-0.0387124	0.0468875	0.411936	0.96 (0.88-1.05)	-0.0203599	0.0314732	0.5177	0.98 (0.92-1.04)	-0.0544506	0.0199566	0.00636325	0.180434	0.95 (0.91-0.98)	0.00257637	0.0356824	0.942653	1.00 (0.93-1.08)	0.00661971	0.0605984	0.913335	1.01 (0.89-1.13)		TRUE	0	0.795737	38.2739	59.5019	68	0.759179	-0.00429787	0.0115866	0.711857	NA	0.735
503	CD28 on CD28+ CD45RA- CD8br	Ankylosing Spondylitis	32		-0.329558	0.107697	0.00463164	0.72 (0.58-0.89)	-0.0964167	0.056116	0.0857663	0.91 (0.81-1.01)	-0.0254641	0.0381789	0.504792	0.839368	0.97 (0.90-1.05)	-0.101234	0.0638779	0.12316	0.90 (0.80-1.02)	-0.0733159	0.101367	0.474938	0.93 (0.76-1.13)		TRUE	5.29117e-228	0.119934	27.2285	26.9442	31	0.674971	0.0619916	0.0205289	0.0051288	NA	0.707
504	CD28 on CD28+ CD4+	Ankylosing Spondylitis	38		-0.011063	0.0823201	0.893842	0.99 (0.84-1.16)	-0.0886692	0.047307	0.0608843	0.92 (0.83-1.00)	-0.0985258	0.0305617	0.00126488	0.0770525	0.91 (0.85-0.96)	-0.131774	0.0707413	0.0704508	0.88 (0.76-1.01)	-0.131774	0.0830454	0.121075	0.88 (0.74-1.03)		TRUE	0	0.906618	30.1766	40.1851	37	0.330982	-0.0202983	0.0176304	0.257189	NA	0.324
505	CD28 on CD28+ DN (CD4-CD8-)	Ankylosing Spondylitis	37		-0.0462932	0.0722309	0.525758	0.95 (0.83-1.10)	-0.0335139	0.0485219	0.489756	0.97 (0.88-1.06)	-0.0312677	0.031993	0.328406	0.731436	0.97 (0.91-1.03)	-0.0425161	0.0690433	0.541908	0.96 (0.84-1.10)	0.0201115	0.0760566	0.792958	1.02 (0.88-1.18)		TRUE	4.7809e-308	0.184491	29.8399	39.1507	36	0.330289	0.00373836	0.0158807	0.815269	NA	0.316
506	CD28 on CD28+ CD45RA+ CD8br	Ankylosing Spondylitis	28		0.127508	0.0820995	0.132492	1.14 (0.97-1.33)	0.0192715	0.0478888	0.687373	1.02 (0.93-1.12)	-0.0677006	0.0309304	0.0286112	0.291046	0.93 (0.88-0.99)	0.0558511	0.0503384	0.276994	1.06 (0.96-1.17)	-0.228079	0.107846	0.0438152	0.80 (0.64-0.98)		TRUE	4.98497e-301	0.606534	39.6655	38.7633	27	0.066565	-0.0510803	0.0195982	0.0149482	NA	0.042
507	CD28 on CD39+ CD8br	Ankylosing Spondylitis	17		0.0966925	0.115342	0.415014	1.10 (0.88-1.38)	0.0214992	0.0628912	0.732465	1.02 (0.90-1.16)	-0.00906283	0.0444363	0.838392	0.964703	0.99 (0.91-1.08)	0.0885846	0.0930263	0.355133	1.09 (0.91-1.31)	0.0539688	0.104796	0.6136	1.06 (0.86-1.30)		TRUE	9.63606e-93	0.0540531	23.6989	21.4194	16	0.162948	-0.0234884	0.0229402	0.322115	NA	0.145
508	CD28 on CD4+	Ankylosing Spondylitis	38		-0.0297802	0.0859461	0.730985	0.97 (0.82-1.15)	-0.0473916	0.0460482	0.303398	0.95 (0.87-1.04)	-0.0538353	0.0297669	0.0705196	0.456193	0.95 (0.89-1.00)	-0.0658204	0.0861996	0.449959	0.94 (0.79-1.11)	-0.00213908	0.0862792	0.980354	1.00 (0.84-1.18)		TRUE	0	0.437434	29.1715	42.4576	37	0.247503	-0.00523814	0.0173446	0.764387	NA	0.224
509	CD28 on CD4 Treg	Ankylosing Spondylitis	27		-0.0389813	0.089429	0.666657	0.96 (0.81-1.15)	-0.077421	0.0570663	0.174881	0.93 (0.83-1.04)	-0.0370683	0.0373442	0.3209	0.730687	0.96 (0.90-1.04)	-0.114798	0.109113	0.302433	0.89 (0.72-1.10)	0.142305	0.107279	0.19621	1.15 (0.93-1.42)		TRUE	5.66054e-187	0.176924	27.6032	25.7518	26	0.47681	0.000415415	0.0175896	0.981346	NA	0.435
510	CD28 on resting Treg	Ankylosing Spondylitis	47		-0.114889	0.060289	0.0630971	0.89 (0.79-1.00)	-0.0529537	0.0406405	0.192582	0.95 (0.88-1.03)	-0.0435469	0.0242313	0.0723148	0.459573	0.96 (0.91-1.00)	0.00543345	0.0569903	0.924459	1.01 (0.90-1.12)	-0.155376	0.0805247	0.0598442	0.86 (0.73-1.00)		TRUE	0	0.462735	38.8174	60.1403	46	0.0787539	0.0191635	0.0144146	0.190399	NA	0.076
511	CD28 on CD39+ resting Treg	Ankylosing Spondylitis	17		0.232953	0.163714	0.175221	1.26 (0.92-1.74)	0.122938	0.0716355	0.0861331	1.13 (0.98-1.30)	0.0238191	0.0657824	0.717285	0.939524	1.02 (0.90-1.17)	0.134758	0.0935802	0.16914	1.14 (0.95-1.37)	0.153865	0.117127	0.207487	1.17 (0.93-1.47)		TRUE	4.13845e-97	0.0834311	24.5587	28.0452	16	0.0312285	-0.041866	0.030169	0.185494	NA	0.041
512	CD28 on activated Treg	Ankylosing Spondylitis	22		-0.064543	0.0999036	0.525589	0.94 (0.77-1.14)	0.0196622	0.0577367	0.733443	1.02 (0.91-1.14)	-0.0276521	0.0384059	0.471527	0.817217	0.97 (0.90-1.05)	0.0116905	0.0942991	0.902516	1.01 (0.84-1.22)	0.0388982	0.091458	0.674936	1.04 (0.87-1.24)		TRUE	3.25392e-160	0.111516	29.8409	25.1399	21	0.241157	0.0078709	0.0192518	0.687002	NA	0.218
513	CD86 on myeloid DC	Ankylosing Spondylitis	32		-0.0793172	0.0726882	0.283873	0.92 (0.80-1.07)	0.0213434	0.0461615	0.643821	1.02 (0.93-1.12)	0.0307842	0.0308172	0.317828	0.730687	1.03 (0.97-1.10)	0.0154148	0.0643622	0.812294	1.02 (0.90-1.15)	-0.00177798	0.090185	0.984397	1.00 (0.84-1.19)		TRUE	2.33247e-292	0.184563	33.4597	30.1335	31	0.510411	0.0248025	0.01483	0.104834	NA	0.524
514	CD86 on CD62L+ myeloid DC	Ankylosing Spondylitis	19		0.0734465	0.105069	0.493988	1.08 (0.88-1.32)	0.0478553	0.0635337	0.451314	1.05 (0.93-1.19)	0.0285153	0.0448017	0.524465	0.85171	1.03 (0.94-1.12)	0.0695921	0.0824781	0.409875	1.07 (0.91-1.26)	0.0674349	0.0883762	0.455322	1.07 (0.90-1.27)		TRUE	1.98433e-95	0.0940217	21.6191	17.5208	18	0.487615	-0.00989699	0.0208941	0.641759	NA	0.51
515	CD86 on monocyte	Ankylosing Spondylitis	14		0.127882	0.100751	0.228404	1.14 (0.93-1.38)	0.0684988	0.0682537	0.315575	1.07 (0.94-1.22)	0.0266389	0.0482253	0.580685	0.895529	1.03 (0.93-1.13)	0.0950728	0.0823787	0.269238	1.10 (0.94-1.29)	0.0487702	0.111144	0.668009	1.05 (0.84-1.31)		TRUE	3.39398e-72	0.0796179	22.6595	15.3134	13	0.288199	-0.0256019	0.0218804	0.264683	NA	0.264
516	CD86 on granulocyte	Ankylosing Spondylitis	19		-0.0461133	0.110519	0.681722	0.95 (0.77-1.19)	-0.0259324	0.0607466	0.669456	0.97 (0.87-1.10)	0.00586017	0.0443839	0.894957	0.974904	1.01 (0.92-1.10)	-0.061532	0.0845615	0.476181	0.94 (0.80-1.11)	-0.0465124	0.0950431	0.630481	0.95 (0.79-1.15)		TRUE	5.68428e-108	0.0519717	23.7895	5.1901	18	0.998532	0.0110086	0.0214384	0.614214	NA	1
517	CCR7 on naive CD4+	Ankylosing Spondylitis	25		-0.01955	0.0736747	0.793099	0.98 (0.85-1.13)	-0.0398605	0.0465372	0.391705	0.96 (0.88-1.05)	0.00460316	0.0318871	0.885218	0.974539	1.00 (0.94-1.07)	-0.0352304	0.0738637	0.637701	0.97 (0.84-1.12)	-0.00926638	0.0839883	0.913066	0.99 (0.84-1.17)		TRUE	1.023e-191	0.0519842	30.3616	21.6022	24	0.602995	0.00663917	0.0182565	0.719432	NA	0.573
518	CCR7 on naive CD8br	Ankylosing Spondylitis	24		-0.0735478	0.105455	0.492836	0.93 (0.76-1.14)	-0.00242526	0.053386	0.963766	1.00 (0.90-1.11)	-0.0401308	0.0446112	0.368351	0.762789	0.96 (0.88-1.05)	0.0258926	0.0784686	0.744406	1.03 (0.88-1.20)	0.00579505	0.0941682	0.951461	1.01 (0.84-1.21)		TRUE	1.52527e-133	0.162527	23.4347	37.6343	23	0.027869	0.00804651	0.0229089	0.72875	NA	0.029
519	CD45 on CD14+ monocyte	Ankylosing Spondylitis	15		-0.0599124	0.141809	0.679574	0.94 (0.71-1.24)	-0.0815998	0.0762354	0.284454	0.92 (0.79-1.07)	-0.0614547	0.053953	0.254686	0.695439	0.94 (0.85-1.05)	-0.0946123	0.0856494	0.287936	0.91 (0.77-1.08)	-0.111951	0.11186	0.333901	0.89 (0.72-1.11)		TRUE	1.38286e-76	0.197473	22.692	20.6866	14	0.109936	-0.000348415	0.0281059	0.990297	NA	0.139
520	CD45 on B cell	Ankylosing Spondylitis	12		0.484924	0.252058	0.0832765	1.62 (0.99-2.66)	0.0913105	0.10584	0.388291	1.10 (0.89-1.35)	0.0912544	0.0741136	0.218219	0.656453	1.10 (0.95-1.27)	0.0645625	0.122344	0.608178	1.07 (0.84-1.36)	0.0459745	0.140112	0.748977	1.05 (0.80-1.38)		TRUE	9.58762e-62	0.355329	22.8691	10.1899	11	0.513388	-0.0653796	0.0400107	0.133295	rs2254847, rs5750829, rs5757603, rs9267454	0.001
521	CD45 on NK	Ankylosing Spondylitis	29		0.0247526	0.120456	0.83873	1.03 (0.81-1.30)	-0.031679	0.0577911	0.583579	0.97 (0.87-1.09)	0.00832552	0.0397302	0.834018	0.964703	1.01 (0.93-1.09)	-0.0358295	0.0983393	0.718337	0.96 (0.80-1.17)	0.0739741	0.109697	0.50562	1.08 (0.87-1.34)		TRUE	1.43496e-173	0.0557072	24.3244	25.3568	28	0.608356	-0.00311749	0.0215806	0.886212	NA	0.629
522	CD45 on HLA DR+ NK	Ankylosing Spondylitis	12		-0.150095	0.170038	0.398111	0.86 (0.62-1.20)	0.00345098	0.0823441	0.966571	1.00 (0.85-1.18)	-0.0630556	0.0595833	0.28993	0.725817	0.94 (0.84-1.06)	0.0535979	0.104457	0.618022	1.06 (0.86-1.29)	0.0461194	0.136884	0.742516	1.05 (0.80-1.37)		TRUE	1.12568e-56	0.169595	20.994	10.8043	11	0.459805	0.0173927	0.0317144	0.595436	NA	0.395
523	CD45 on granulocyte	Ankylosing Spondylitis	15		-0.0531683	0.121107	0.667857	0.95 (0.75-1.20)	-0.0121478	0.0656292	0.853153	0.99 (0.87-1.12)	0.000315742	0.0464062	0.994571	0.996863	1.00 (0.91-1.10)	-0.0401593	0.0940921	0.676009	0.96 (0.80-1.16)	-0.0351774	0.107317	0.747921	0.97 (0.78-1.19)		TRUE	4.16374e-79	0.050004	23.0989	11.7668	14	0.625022	0.0113989	0.0238412	0.640505	NA	0.631
524	CD45 on lymphocyte	Ankylosing Spondylitis	22		-0.108828	0.156361	0.494437	0.90 (0.66-1.22)	-0.0845945	0.0717445	0.238355	0.92 (0.80-1.06)	-0.070373	0.0454547	0.121574	0.554187	0.93 (0.85-1.02)	-0.123067	0.0971278	0.219005	0.88 (0.73-1.07)	0.0372437	0.153882	0.811106	1.04 (0.77-1.40)		TRUE	9.08444e-108	0.315644	21.3076	31.9582	21	0.0591232	0.00739186	0.0279609	0.794204	NA	0.058
525	CD45 on T cell	Ankylosing Spondylitis	12		0.512779	0.185598	0.0200316	1.67 (1.16-2.40)	0.124215	0.0918722	0.176361	1.13 (0.95-1.36)	0.10864	0.065094	0.0951222	0.539483	1.11 (0.98-1.27)	0.134833	0.124397	0.301598	1.14 (0.90-1.46)	0.150647	0.124889	0.253025	1.16 (0.91-1.49)		TRUE	8.61934e-59	0.46317	21.9152	11.6112	11	0.393562	-0.075187	0.0323358	0.0423958	NA	0.365
526	CD45 on CD4+	Ankylosing Spondylitis	13		-0.0757956	0.138161	0.594238	0.93 (0.71-1.22)	0.00435963	0.0812398	0.957203	1.00 (0.86-1.18)	0.0120355	0.0604525	0.842192	0.964703	1.01 (0.90-1.14)	-0.0219815	0.105151	0.837919	0.98 (0.80-1.20)	-0.0219815	0.112721	0.848649	0.98 (0.78-1.22)		TRUE	1.25042e-63	0.0547715	21.5992	8.68593	12	0.729497	0.0169757	0.0240115	0.494282	NA	0.785
527	CD45 on CD8br	Ankylosing Spondylitis	13		-0.203263	0.135316	0.161215	0.82 (0.63-1.06)	0.00866721	0.079271	0.912936	1.01 (0.86-1.18)	-0.0581172	0.0535474	0.27777	0.709965	0.94 (0.85-1.05)	0.014349	0.0955122	0.883078	1.01 (0.84-1.22)	0.0276805	0.124756	0.82814	1.03 (0.81-1.31)		TRUE	3.62441e-63	0.159111	21.7573	16.6516	12	0.16318	0.0293251	0.0243096	0.252999	NA	0.165
528	CD45 on HLA DR+ T cell	Ankylosing Spondylitis	17		-0.0116274	0.118396	0.923068	0.99 (0.78-1.25)	0.0212906	0.0641219	0.739864	1.02 (0.90-1.16)	-0.0302077	0.0453843	0.505667	0.839368	0.97 (0.89-1.06)	0.00627857	0.0924211	0.94668	1.01 (0.84-1.21)	-0.142945	0.0992832	0.169212	0.87 (0.71-1.05)		TRUE	5.50321e-100	0.0957069	25.3066	10.9406	16	0.813139	-0.00444733	0.0261743	0.867349	NA	0.764
529	CD45 on NKT	Ankylosing Spondylitis	19		0.0332313	0.0894176	0.714751	1.03 (0.87-1.23)	-0.00246777	0.0609998	0.96773	1.00 (0.89-1.12)	0.014248	0.0366374	0.697356	0.939524	1.01 (0.94-1.09)	-0.0528095	0.121283	0.668431	0.95 (0.75-1.20)	-0.0528095	0.11546	0.652866	0.95 (0.76-1.19)		TRUE	6.67664e-93	0.0597515	21.442	25.1248	18	0.121518	-0.00559312	0.0228576	0.809623	NA	0.085
530	CD45 on HLA DR+ CD4+	Ankylosing Spondylitis	15		0.0334922	0.179341	0.854738	1.03 (0.73-1.47)	0.0578091	0.0751665	0.441846	1.06 (0.91-1.23)	0.0363168	0.0558366	0.515426	0.843983	1.04 (0.93-1.16)	0.119921	0.0935921	0.220901	1.13 (0.94-1.35)	0.101073	0.107559	0.363305	1.11 (0.90-1.37)		TRUE	1.01309e-82	0.109969	24.183	15.7221	14	0.33064	0.000506598	0.0302207	0.98688	rs7763192, rs942639	0.001
531	CD45 on HLA DR+ CD8br	Ankylosing Spondylitis	12		-0.124391	0.128329	0.355246	0.88 (0.69-1.14)	-0.107342	0.0668128	0.10814	0.90 (0.79-1.02)	-0.0950389	0.049706	0.0558734	0.392217	0.91 (0.82-1.00)	-0.0879532	0.0714077	0.243742	0.92 (0.80-1.05)	-0.0408355	0.0864046	0.645731	0.96 (0.81-1.14)		TRUE	7.21467e-61	0.329147	22.6891	12.7659	11	0.308903	0.00638178	0.0251063	0.804499	NA	0.442
532	CD127 on T cell	Ankylosing Spondylitis	20		0.0332415	0.130584	0.801948	1.03 (0.80-1.34)	-0.0625867	0.0661513	0.344091	0.94 (0.83-1.07)	-0.0555109	0.0440198	0.207293	0.640916	0.95 (0.87-1.03)	-0.0668493	0.0863805	0.448517	0.94 (0.79-1.11)	-0.0747457	0.104775	0.484274	0.93 (0.76-1.14)		TRUE	4.36942e-100	0.214418	21.6423	24.9121	19	0.163455	-0.0187561	0.0254029	0.469823	NA	0.178
533	CD127 on CD45RA- CD4 not Treg	Ankylosing Spondylitis	16		0.270126	0.172886	0.140498	1.31 (0.93-1.84)	0.182317	0.0783785	0.020013	1.20 (1.03-1.40)	0.141304	0.0520938	0.00667789	0.180434	1.15 (1.04-1.28)	0.271773	0.119252	0.0377245	1.31 (1.04-1.66)	0.313152	0.140265	0.0412446	1.37 (1.04-1.80)		TRUE	2.30528e-80	0.839174	22.0418	12.5251	15	0.638927	-0.0222188	0.028433	0.447555	NA	0.635
534	CD127 on CD28+ CD4+	Ankylosing Spondylitis	21		-0.0211948	0.0973176	0.829915	0.98 (0.81-1.18)	-0.0224322	0.059317	0.7053	0.98 (0.87-1.10)	0.0547211	0.0390654	0.161287	0.596524	1.06 (0.98-1.14)	-0.0710969	0.100977	0.489493	0.93 (0.76-1.14)	-0.0542297	0.115318	0.643257	0.95 (0.76-1.19)		TRUE	1.52276e-120	0.259748	24.2357	19.0214	20	0.520438	0.0161234	0.0189304	0.404977	NA	0.494
535	CD127 on CD28+ DN (CD4-CD8-)	Ankylosing Spondylitis	22		0.0437926	0.0919375	0.639002	1.04 (0.87-1.25)	-0.0447658	0.0606282	0.460293	0.96 (0.85-1.08)	-0.0197136	0.0424645	0.642477	0.931326	0.98 (0.90-1.07)	-0.0557201	0.0729776	0.453644	0.95 (0.82-1.09)	-0.0146686	0.105778	0.891029	0.99 (0.80-1.21)		TRUE	1.47463e-109	0.072125	21.1307	15.8282	21	0.779227	-0.0153796	0.0197477	0.445212	NA	0.793
536	CD127 on granulocyte	Ankylosing Spondylitis	49		0.0170443	0.0502927	0.736193	1.02 (0.92-1.12)	0.0122315	0.0393324	0.755818	1.01 (0.94-1.09)	0.0156721	0.0252332	0.534541	0.858497	1.02 (0.97-1.07)	0.0453949	0.0674753	0.504324	1.05 (0.92-1.19)	0.0657055	0.0755878	0.389031	1.07 (0.92-1.24)		TRUE	0	0.094215	28.8499	50.9382	48	0.358774	-0.000363315	0.0113552	0.974611	NA	0.349
537	CD127 on CD8br	Ankylosing Spondylitis	23		-0.151903	0.151711	0.328097	0.86 (0.64-1.16)	-0.0783498	0.0611516	0.20011	0.92 (0.82-1.04)	-0.0391478	0.0452212	0.386656	0.768655	0.96 (0.88-1.05)	-0.0732968	0.0829236	0.386304	0.93 (0.79-1.09)	-0.126106	0.101531	0.227301	0.88 (0.72-1.08)		TRUE	4.68089e-122	0.146825	22.2342	14.313	22	0.89	0.0196159	0.0251932	0.44489	NA	0.909
538	CD127 on CD28+ CD45RA- CD8br	Ankylosing Spondylitis	16		0.0611286	0.147894	0.685628	1.06 (0.80-1.42)	0.00303619	0.0775679	0.968777	1.00 (0.86-1.17)	0.00306003	0.0486811	0.949879	0.985366	1.00 (0.91-1.10)	-0.0254156	0.10532	0.812576	0.97 (0.79-1.20)	-0.124143	0.130604	0.356907	0.88 (0.68-1.14)		TRUE	7.22489e-77	0.0503917	21.1519	20.0439	15	0.170256	-0.0149051	0.0349343	0.676115	NA	0.149
539	CD127 on CD28+ CD45RA+ CD8br	Ankylosing Spondylitis	28		0.14467	0.111627	0.206359	1.16 (0.93-1.44)	0.0384524	0.0542403	0.47837	1.04 (0.93-1.16)	0.0507263	0.0373516	0.17444	0.605854	1.05 (0.98-1.13)	0.0193834	0.0815293	0.813871	1.02 (0.87-1.20)	0.00102579	0.0960399	0.991557	1.00 (0.83-1.21)		TRUE	1.56572e-161	0.283259	23.6062	36.1439	27	0.112189	-0.0198054	0.0216864	0.369496	rs35800511	0.019
540	CD127 on CD28- CD8br	Ankylosing Spondylitis	20		-0.00818744	0.102809	0.937405	0.99 (0.81-1.21)	-0.0171278	0.0598012	0.774563	0.98 (0.87-1.11)	-0.0192146	0.0393881	0.625672	0.927344	0.98 (0.91-1.06)	-0.0392801	0.0670566	0.564921	0.96 (0.84-1.10)	0.0354722	0.0869869	0.687988	1.04 (0.87-1.23)		TRUE	3.56907e-103	0.0700238	22.1804	22.8255	19	0.245114	-0.00235275	0.0197907	0.906686	NA	0.257
541	CD127 on CD4+	Ankylosing Spondylitis	19		-0.117066	0.121531	0.348922	0.89 (0.70-1.13)	-0.0299975	0.0607128	0.621244	0.97 (0.86-1.09)	0.020698	0.0415393	0.61829	0.923461	1.02 (0.94-1.11)	-0.0608093	0.100413	0.552346	0.94 (0.77-1.15)	-0.0433214	0.109269	0.696423	0.96 (0.77-1.19)		TRUE	1.56425e-100	0.0735286	22.706	17.1924	18	0.509918	0.0273161	0.0226462	0.244255	NA	0.519
542	CD127 on CD45RA+ CD4+	Ankylosing Spondylitis	27		0.0106149	0.125024	0.933015	1.01 (0.79-1.29)	0.0118168	0.0571479	0.836186	1.01 (0.90-1.13)	0.0170059	0.0392933	0.665165	0.939524	1.02 (0.94-1.10)	0.0237112	0.0729378	0.747716	1.02 (0.89-1.18)	0.0500879	0.0775279	0.523901	1.05 (0.90-1.22)		TRUE	2.14739e-170	0.0753486	25.6106	37.7648	26	0.0636721	0.00139679	0.0252041	0.956245	rs28780106, rs3132131, rs35800511, rs4148874, rs7763192	0.001
543	CD25 on CD45RA- CD4 not Treg	Ankylosing Spondylitis	23		0.0147624	0.0871812	0.867157	1.01 (0.86-1.20)	0.0425287	0.0614655	0.488993	1.04 (0.93-1.18)	0.0183037	0.0443272	0.679664	0.939524	1.02 (0.93-1.11)	0.0332954	0.0681352	0.629914	1.03 (0.90-1.18)	0.0246683	0.0912674	0.78946	1.02 (0.86-1.23)		TRUE	5.34239e-148	0.072458	27.1246	16.8259	22	0.772895	0.000827715	0.0175467	0.962822	NA	0.822
544	CD25 on CD45RA+ CD4 not Treg	Ankylosing Spondylitis	20		0.228196	0.108023	0.04888	1.26 (1.02-1.55)	-0.0128485	0.0623551	0.836749	0.99 (0.87-1.12)	0.00800999	0.0436314	0.85434	0.964703	1.01 (0.93-1.10)	-0.0861723	0.0911949	0.35656	0.92 (0.77-1.10)	-0.121573	0.109777	0.281921	0.89 (0.71-1.10)		TRUE	5.91905e-112	0.0532796	24.1857	14.5907	19	0.74823	-0.0450903	0.0202366	0.0388602	NA	0.734
545	CD25 on CD39+ CD4 Treg	Ankylosing Spondylitis	21		0.1118	0.0789898	0.173142	1.12 (0.96-1.31)	0.012301	0.0602008	0.838093	1.01 (0.90-1.14)	0.024709	0.0380497	0.516088	0.843983	1.03 (0.95-1.10)	0.0205001	0.0587739	0.730887	1.02 (0.91-1.15)	0.0683895	0.0827053	0.418047	1.07 (0.91-1.26)		TRUE	4.38691e-114	0.0830576	23.5987	22.5634	20	0.310735	-0.0231396	0.0181294	0.21721	NA	0.376
546	CD25 on CD4 Treg	Ankylosing Spondylitis	20		-0.111447	0.133564	0.414989	0.89 (0.69-1.16)	0.00523988	0.0699872	0.940319	1.01 (0.88-1.15)	0.0112248	0.0468099	0.810489	0.963361	1.01 (0.92-1.11)	-0.000390797	0.098652	0.996881	1.00 (0.82-1.21)	-0.0325125	0.125813	0.798862	0.97 (0.76-1.24)		TRUE	9.19528e-100	0.0558675	21.8932	21.0839	19	0.332184	0.0222045	0.022466	0.336077	NA	0.365
547	CD25 on resting Treg	Ankylosing Spondylitis	22		-0.190187	0.147157	0.210948	0.83 (0.62-1.10)	-0.158711	0.0693467	0.0220991	0.85 (0.74-0.98)	-0.121549	0.0468431	0.00946444	0.189221	0.89 (0.81-0.97)	-0.156277	0.105771	0.154384	0.86 (0.70-1.05)	-0.0437188	0.120922	0.721303	0.96 (0.76-1.21)		TRUE	3.7868e-116	0.69467	23.0645	26.4199	21	0.190888	0.0128986	0.0257611	0.622048	rs3130286, rs79966773	0.001
548	CD25 on CD39+ resting Treg	Ankylosing Spondylitis	13		0.0399268	0.127902	0.760751	1.04 (0.81-1.34)	-0.0920587	0.0789944	0.243864	0.91 (0.78-1.06)	-0.0435952	0.0567656	0.442495	0.804637	0.96 (0.86-1.07)	-0.105454	0.0949889	0.288675	0.90 (0.75-1.08)	-0.101122	0.106783	0.362329	0.90 (0.73-1.11)		TRUE	1.13835e-63	0.111267	21.7618	12.0245	12	0.443713	-0.0175957	0.0240205	0.479165	NA	0.486
549	CD25 on activated Treg	Ankylosing Spondylitis	17		0.321971	0.163502	0.0676859	1.38 (1.00-1.90)	-9.65451e-05	0.0808168	0.999047	1.00 (0.85-1.17)	0.0235657	0.0569606	0.67908	0.939524	1.02 (0.92-1.14)	0.0410023	0.10149	0.691559	1.04 (0.85-1.27)	-0.0282152	0.118682	0.815103	0.97 (0.77-1.23)		TRUE	3.88976e-82	0.0721109	21.5607	21.6979	16	0.153217	-0.059071	0.030023	0.0678974	NA	0.162
550	CD25 on CD39+ activated Treg	Ankylosing Spondylitis	13		-0.0326327	0.220966	0.885266	0.97 (0.63-1.49)	0.0811511	0.0928723	0.382232	1.08 (0.90-1.30)	0.0474627	0.0651101	0.466025	0.814987	1.05 (0.92-1.19)	0.119972	0.120704	0.339874	1.13 (0.89-1.43)	0.127663	0.140746	0.382234	1.14 (0.86-1.50)		TRUE	7.02847e-69	0.128405	23.5407	9.21906	12	0.684114	0.0126923	0.0334605	0.71167	NA	0.687
551	CD25 on secreting Treg	Ankylosing Spondylitis	13		-0.122665	0.213051	0.576372	0.88 (0.58-1.34)	-0.00716466	0.0763903	0.925276	0.99 (0.85-1.15)	-0.016905	0.0579912	0.770662	0.949044	0.98 (0.88-1.10)	0.0286663	0.124139	0.821266	1.03 (0.81-1.31)	0.0352551	0.123418	0.780012	1.04 (0.81-1.32)		TRUE	2.66913e-70	0.0591936	23.8906	7.29443	12	0.837559	0.0186308	0.0361144	0.616147	NA	0.852
552	CD25 on CD39+ secreting Treg	Ankylosing Spondylitis	13		0.18599	0.180569	0.325116	1.20 (0.85-1.72)	-0.00408005	0.0779643	0.958264	1.00 (0.85-1.16)	-0.0379465	0.057497	0.509271	0.840355	0.96 (0.86-1.08)	0.0300727	0.0965518	0.76079	1.03 (0.85-1.25)	0.00998947	0.112116	0.930473	1.01 (0.81-1.26)		TRUE	4.28525e-67	0.0943941	22.9549	9.40014	12	0.668426	-0.0390996	0.0298865	0.217459	NA	0.703
553	CD25 on activated & secreting Treg	Ankylosing Spondylitis	13		0.0456587	0.127279	0.726588	1.05 (0.82-1.34)	-0.00483847	0.0772161	0.950036	1.00 (0.86-1.16)	-0.0624106	0.0543665	0.250985	0.695439	0.94 (0.84-1.05)	0.0181163	0.0906749	0.844987	1.02 (0.85-1.22)	-0.240812	0.127759	0.083886	0.79 (0.61-1.01)		TRUE	2.07789e-63	0.163693	21.7446	8.56967	12	0.73918	-0.0227362	0.0242119	0.367867	NA	0.764
554	CD123 on plasmacytoid DC	Ankylosing Spondylitis	17		0.14382	0.110353	0.212131	1.15 (0.93-1.43)	0.0831439	0.0557225	0.135671	1.09 (0.97-1.21)	0.066954	0.0396201	0.0910468	0.537011	1.07 (0.99-1.16)	0.0839287	0.0648109	0.213703	1.09 (0.96-1.23)	-0.0760499	0.0880506	0.400511	0.93 (0.78-1.10)		TRUE	2.66285e-122	0.374564	30.4227	18.3549	16	0.303531	-0.0176749	0.0233679	0.461139	NA	0.335
555	CD123 on CD62L+ plasmacytoid DC	Ankylosing Spondylitis	17		0.142523	0.110762	0.217686	1.15 (0.93-1.43)	0.0834383	0.0558948	0.135497	1.09 (0.97-1.21)	0.0668744	0.0397201	0.0922509	0.539483	1.07 (0.99-1.16)	0.0833223	0.0645643	0.215205	1.09 (0.96-1.23)	-0.0736774	0.087931	0.414429	0.93 (0.78-1.10)		TRUE	3.31934e-121	0.371371	30.1752	18.376	16	0.302345	-0.0173514	0.0233955	0.469749	NA	0.335
556	CD33 on CD14+ monocyte	Ankylosing Spondylitis	100		0.0266926	0.0215734	0.218934	1.03 (0.98-1.07)	0.0236232	0.0188658	0.210507	1.02 (0.99-1.06)	0.00855896	0.0108536	0.430358	0.794423	1.01 (0.99-1.03)	0.0152254	0.0175499	0.387741	1.02 (0.98-1.05)	0.0152254	0.033511	0.650579	1.02 (0.95-1.08)		TRUE	NA	0.129391	53.1248	84.0274	99	0.858805	-0.00767187	0.0078879	0.33314	NA	0.879
557	CD33 on CD33br HLA DR+ CD14dim	Ankylosing Spondylitis	81		0.0166005	0.0223802	0.460438	1.02 (0.97-1.06)	0.0205804	0.0187071	0.271274	1.02 (0.98-1.06)	-0.00459299	0.0115609	0.691155	0.939524	1.00 (0.97-1.02)	0.0116126	0.0192116	0.547251	1.01 (0.97-1.05)	0.000679561	0.0341366	0.984167	1.00 (0.94-1.07)		TRUE	NA	0.0677267	51.8761	76.4414	80	0.591995	-0.00916371	0.00828574	0.2721	NA	0.586
558	CD33 on CD33dim HLA DR+ CD11b+	Ankylosing Spondylitis	100		0.0406439	0.0244112	0.0991136	1.04 (0.99-1.09)	0.0233461	0.0201094	0.24566	1.02 (0.98-1.06)	0.0022903	0.0111928	0.837866	0.964703	1.00 (0.98-1.02)	0.0214774	0.0199285	0.283776	1.02 (0.98-1.06)	0.0311636	0.03118	0.320002	1.03 (0.97-1.10)		TRUE	NA	0.0555262	53.6195	116.063	99	0.115851	-0.0149878	0.00831087	0.0743995	NA	0.121
559	CD33 on CD33dim HLA DR+ CD11b-	Ankylosing Spondylitis	93		0.0348725	0.0257573	0.179124	1.04 (0.98-1.09)	0.0240212	0.0205218	0.241792	1.02 (0.98-1.07)	0.00121949	0.0117285	0.917188	0.974904	1.00 (0.98-1.02)	0.0146091	0.0200148	0.467296	1.01 (0.98-1.06)	0.0146091	0.0354792	0.681469	1.01 (0.95-1.09)		TRUE	NA	0.0514321	52.782	107.957	92	0.122415	-0.0131112	0.00874803	0.137397	NA	0.133
560	CD33 on Gr MDSC	Ankylosing Spondylitis	35		0.0191984	0.0374678	0.611785	1.02 (0.95-1.10)	0.0368798	0.0277811	0.184339	1.04 (0.98-1.10)	0.02295	0.017712	0.195069	0.636323	1.02 (0.99-1.06)	0.03543	0.0295936	0.239502	1.04 (0.98-1.10)	0.0379689	0.0474191	0.428861	1.04 (0.95-1.14)		TRUE	0	0.240621	34.9793	29.4089	34	0.692201	0.00153224	0.0134849	0.910223	NA	0.738
561	CD33 on CD66b++ myeloid cell	Ankylosing Spondylitis	51		0.00171672	0.0334642	0.959295	1.00 (0.94-1.07)	0.0269217	0.0260041	0.300535	1.03 (0.98-1.08)	0.0144814	0.0151539	0.339262	0.738097	1.01 (0.98-1.05)	0.0216013	0.0243687	0.379626	1.02 (0.97-1.07)	0.0413061	0.0441732	0.354235	1.04 (0.96-1.14)		TRUE	NA	0.168707	46.5129	54.816	50	0.296961	0.00554855	0.0127765	0.665992	NA	0.315
562	CD33 on Mo MDSC	Ankylosing Spondylitis	70		0.0250764	0.0229245	0.277873	1.03 (0.98-1.07)	0.0226969	0.0206991	0.272853	1.02 (0.98-1.07)	0.0022619	0.0124375	0.855692	0.964703	1.00 (0.98-1.03)	0.0174408	0.0189307	0.360105	1.02 (0.98-1.06)	0.0112954	0.0349847	0.747772	1.01 (0.94-1.08)		TRUE	NA	0.0537592	51.1015	54.7808	69	0.893881	-0.0096961	0.00818427	0.240251	NA	0.885
563	CD33 on CD33dim HLA DR-	Ankylosing Spondylitis	77		0.0338015	0.0240766	0.164472	1.03 (0.99-1.08)	0.0241104	0.0212219	0.255911	1.02 (0.98-1.07)	0.0117932	0.0122963	0.337515	0.736488	1.01 (0.99-1.04)	0.0273438	0.0199472	0.174469	1.03 (0.99-1.07)	0.0387204	0.0360572	0.286284	1.04 (0.97-1.12)		TRUE	NA	0.170448	50.7272	66.6292	76	0.770073	-0.00932298	0.00876873	0.291099	NA	0.793
564	CD33 on basophil	Ankylosing Spondylitis	77		0.041693	0.0236637	0.0821623	1.04 (1.00-1.09)	0.028445	0.0201957	0.158993	1.03 (0.99-1.07)	0.0123959	0.0120868	0.305093	0.730687	1.01 (0.99-1.04)	0.0274154	0.0199057	0.172473	1.03 (0.99-1.07)	0.0274154	0.0346496	0.431279	1.03 (0.96-1.10)		TRUE	NA	0.186662	52.039	61.0309	76	0.894249	-0.0122902	0.00853442	0.154007	NA	0.902
565	CD33 on Im MDSC	Ankylosing Spondylitis	73		0.032776	0.0239402	0.17529	1.03 (0.99-1.08)	0.0293987	0.0220429	0.182301	1.03 (0.99-1.08)	0.0121003	0.0124784	0.332198	0.731436	1.01 (0.99-1.04)	0.0303139	0.0194349	0.1232	1.03 (0.99-1.07)	0.0280219	0.0365844	0.446208	1.03 (0.96-1.10)		TRUE	NA	0.168831	50.094	56.7242	72	0.906495	-0.0086798	0.00857701	0.314982	NA	0.913
566	CD33 on CD33br HLA DR+	Ankylosing Spondylitis	83		0.0296368	0.0225444	0.192357	1.03 (0.99-1.08)	0.0219547	0.0200857	0.274369	1.02 (0.98-1.06)	-0.000442556	0.011622	0.969625	0.988368	1.00 (0.98-1.02)	0.0138168	0.0179035	0.44249	1.01 (0.98-1.05)	0.00823669	0.0355701	0.817455	1.01 (0.94-1.08)		TRUE	NA	0.0501713	53.0634	79.2396	82	0.565837	-0.0127623	0.00819638	0.123352	NA	0.577
567	CD33 on CD33br HLA DR+ CD14-	Ankylosing Spondylitis	79		0.0297866	0.022889	0.197019	1.03 (0.99-1.08)	0.0195961	0.0200555	0.328523	1.02 (0.98-1.06)	0.000466582	0.0117617	0.968357	0.988368	1.00 (0.98-1.02)	0.0132377	0.0182559	0.47055	1.01 (0.98-1.05)	0.00177249	0.0356521	0.960476	1.00 (0.93-1.07)		TRUE	NA	0.0501879	55.1539	74.0392	78	0.606041	-0.0128761	0.00862326	0.139476	NA	0.6
568	CD4 on monocyte	Ankylosing Spondylitis	20		0.0347302	0.113409	0.762936	1.04 (0.83-1.29)	0.0683583	0.0580459	0.238932	1.07 (0.96-1.20)	0.0258187	0.0415171	0.534021	0.858497	1.03 (0.95-1.11)	0.0668764	0.0731707	0.372182	1.07 (0.93-1.23)	0.0382137	0.101721	0.711323	1.04 (0.85-1.27)		TRUE	7.33585e-124	0.0924211	26.3229	20.0253	19	0.393055	-0.00175759	0.0206332	0.933057	NA	0.418
569	CD4 on HLA DR+ CD4+	Ankylosing Spondylitis	21		-0.044132	0.111791	0.697407	0.96 (0.77-1.19)	-0.097014	0.0645379	0.132785	0.91 (0.80-1.03)	-0.0847753	0.044626	0.0574745	0.396357	0.92 (0.84-1.00)	-0.0746192	0.0801384	0.362891	0.93 (0.79-1.09)	-0.0746192	0.106494	0.49157	0.93 (0.75-1.14)		TRUE	3.69638e-106	0.423274	21.8655	23.4272	20	0.268309	-0.00869861	0.0214694	0.689883	rs10517576, rs1264429, rs4713424, rs9267677	0.001
570	CD25 on CD4+	Ankylosing Spondylitis	15		-0.0284132	0.120626	0.817454	0.97 (0.77-1.23)	0.0484675	0.0666359	0.467013	1.05 (0.92-1.20)	0.0518142	0.0472247	0.272561	0.699416	1.05 (0.96-1.16)	0.0519984	0.0922345	0.581834	1.05 (0.88-1.26)	0.0399069	0.0999601	0.695748	1.04 (0.86-1.27)		TRUE	2.63113e-80	0.17816	23.4079	14.4681	14	0.415448	0.020429	0.0280862	0.479896	NA	0.401
571	CD25 on CD39+ CD4+	Ankylosing Spondylitis	98		0.0555238	0.0292684	0.0608263	1.06 (1.00-1.12)	0.0068628	0.0246463	0.780665	1.01 (0.96-1.06)	0.0255257	0.015107	0.0910935	0.537011	1.03 (1.00-1.06)	0.0084527	0.0247087	0.73302	1.01 (0.96-1.06)	0.033204	0.0460896	0.472997	1.03 (0.94-1.13)		TRUE	NA	0.434341	48.1733	86.8926	97	0.759349	-0.0104369	0.00872168	0.234387	NA	0.776
572	CD25 on CD28+ CD4+	Ankylosing Spondylitis	21		0.00612507	0.122792	0.960737	1.01 (0.79-1.28)	-0.0599054	0.0591326	0.311027	0.94 (0.84-1.06)	-0.0152062	0.0427523	0.72208	0.939524	0.98 (0.91-1.07)	-0.059656	0.07436	0.431833	0.94 (0.81-1.09)	-0.0148044	0.0915812	0.873201	0.99 (0.82-1.18)		TRUE	2.15214e-124	0.0648283	25.0109	24.4634	20	0.222735	-0.0044349	0.0234567	0.852045	rs112393619, rs62405787	0.001
573	FSC-A on myeloid DC	Ankylosing Spondylitis	25		0.0539305	0.0761845	0.486124	1.06 (0.91-1.23)	0.00320647	0.0428349	0.940329	1.00 (0.92-1.09)	-0.0122887	0.0311451	0.693165	0.939524	0.99 (0.93-1.05)	0.00507083	0.0484547	0.917523	1.01 (0.91-1.11)	-0.0131905	0.0676873	0.847131	0.99 (0.86-1.13)		TRUE	8.50295e-201	0.0646623	31.4546	17.1559	24	0.841937	-0.0157768	0.016565	0.350787	NA	0.864
574	FSC-A on plasmacytoid DC	Ankylosing Spondylitis	26		0.057798	0.0908204	0.53054	1.06 (0.89-1.27)	-0.0313852	0.0540066	0.561149	0.97 (0.87-1.08)	-0.0314941	0.0381114	0.408594	0.775799	0.97 (0.90-1.04)	0.0677913	0.0985749	0.497965	1.07 (0.88-1.30)	0.0110635	0.104153	0.916252	1.01 (0.82-1.24)		TRUE	9.05415e-169	0.134712	26.1074	22.5118	25	0.606049	-0.0199704	0.0184372	0.289502	NA	0.592
575	FSC-A on monocyte	Ankylosing Spondylitis	20		-0.111123	0.137454	0.429398	0.89 (0.68-1.17)	0.0453601	0.0666962	0.496441	1.05 (0.92-1.19)	0.0742474	0.0472127	0.115808	0.554187	1.08 (0.98-1.18)	0.0470684	0.0947864	0.625186	1.05 (0.87-1.26)	0.0495122	0.107761	0.651116	1.05 (0.85-1.30)		TRUE	1.381e-108	0.410725	23.0251	14.148	19	0.774998	0.0360671	0.0251171	0.168167	NA	0.773
576	FSC-A on granulocyte	Ankylosing Spondylitis	29		0.111158	0.0852207	0.203123	1.12 (0.95-1.32)	0.0926475	0.0518136	0.0737611	1.10 (0.99-1.21)	0.059219	0.0374162	0.113487	0.554187	1.06 (0.99-1.14)	0.0941636	0.0691808	0.184329	1.10 (0.96-1.26)	0.0645816	0.0791495	0.421419	1.07 (0.91-1.25)		TRUE	4.80625e-220	0.457516	29.239	21.2156	28	0.816248	-0.0122859	0.0181117	0.503329	NA	0.836
577	FSC-A on CD14+ monocyte	Ankylosing Spondylitis	20		-0.207208	0.110278	0.0765425	0.81 (0.65-1.01)	-0.0852179	0.0701222	0.22426	0.92 (0.80-1.05)	-0.0707185	0.0477815	0.138863	0.573497	0.93 (0.85-1.02)	-0.093175	0.0983976	0.355566	0.91 (0.75-1.10)	-0.111799	0.107198	0.310073	0.89 (0.72-1.10)		TRUE	6.64162e-101	0.299651	21.8047	15.7154	19	0.676171	0.0312939	0.0227876	0.186529	NA	0.677
578	FSC-A on B cell	Ankylosing Spondylitis	21		0.0786079	0.0974384	0.429797	1.08 (0.89-1.31)	0.0346834	0.056942	0.542458	1.04 (0.93-1.16)	0.0458616	0.0409358	0.262573	0.695439	1.05 (0.97-1.13)	0.0349502	0.0688897	0.617468	1.04 (0.90-1.19)	0.0195024	0.087114	0.825128	1.02 (0.86-1.21)		TRUE	3.88331e-100	0.165185	20.5806	15.1036	20	0.770452	-0.00757735	0.0204605	0.715226	NA	0.806
579	FSC-A on NK	Ankylosing Spondylitis	22		-0.0155943	0.135212	0.909332	0.98 (0.76-1.28)	-0.0298763	0.060083	0.619013	0.97 (0.86-1.09)	-0.0639993	0.0449096	0.154137	0.593022	0.94 (0.86-1.02)	-0.018954	0.0822091	0.819889	0.98 (0.84-1.15)	0.00636366	0.0994781	0.949599	1.01 (0.83-1.22)		TRUE	4.15483e-139	0.323245	26.4638	15.7675	21	0.782568	-0.00964507	0.0254126	0.708287	NA	0.824
580	FSC-A on HLA DR+ NK	Ankylosing Spondylitis	38		-0.0132464	0.0597317	0.82575	0.99 (0.88-1.11)	-0.0534603	0.0381548	0.161172	0.95 (0.88-1.02)	-0.058399	0.0259638	0.0244966	0.27618	0.94 (0.90-0.99)	-0.0455425	0.0548688	0.411848	0.96 (0.86-1.06)	-0.0537866	0.0729497	0.465583	0.95 (0.82-1.09)		TRUE	0	0.607726	39.5362	28.6968	37	0.833857	-0.0121699	0.0144989	0.406804	NA	0.841
581	FSC-A on lymphocyte	Ankylosing Spondylitis	13		-0.130805	0.242481	0.600331	0.88 (0.55-1.41)	-0.0954845	0.101806	0.34829	0.91 (0.74-1.11)	0.00175414	0.0702814	0.980088	0.993082	1.00 (0.87-1.15)	-0.0919183	0.143663	0.534316	0.91 (0.69-1.21)	-0.102442	0.152149	0.513514	0.90 (0.67-1.22)		TRUE	1.72397e-65	0.0501035	22.356	12.8059	12	0.383303	0.0205098	0.0356918	0.5771	rs3104369	0.022
582	FSC-A on T cell	Ankylosing Spondylitis	19		-0.0126858	0.133332	0.925313	0.99 (0.76-1.28)	-0.0186906	0.0750947	0.803443	0.98 (0.85-1.14)	-0.0184511	0.0476685	0.698703	0.939524	0.98 (0.89-1.08)	-0.0147976	0.0863693	0.865876	0.99 (0.83-1.17)	0.108596	0.128305	0.408447	1.11 (0.87-1.43)		TRUE	1.10745e-93	0.0660027	21.5892	24.286	18	0.145878	-0.00108857	0.0227609	0.962412	NA	0.162
583	FSC-A on CD4+	Ankylosing Spondylitis	21		-0.447974	0.268239	0.111301	0.64 (0.38-1.08)	-0.0442097	0.0820731	0.59012	0.96 (0.81-1.12)	-0.106139	0.0786846	0.177363	0.605854	0.90 (0.77-1.05)	-0.0306421	0.0899427	0.736894	0.97 (0.81-1.16)	-0.0819845	0.116223	0.488692	0.92 (0.73-1.16)		TRUE	2.24451e-108	0.59657	22.5687	39.2597	20	0.00618858	0.0569479	0.042796	0.199043	rs7745305	0.001
584	FSC-A on CD8br	Ankylosing Spondylitis	17		-0.0880012	0.166541	0.604948	0.92 (0.66-1.27)	-0.0568379	0.0890677	0.52338	0.94 (0.79-1.12)	-0.0497548	0.0676674	0.462166	0.813429	0.95 (0.83-1.09)	-0.0986258	0.0973714	0.32619	0.91 (0.75-1.10)	-0.284915	0.171331	0.115784	0.75 (0.54-1.05)		TRUE	4.90874e-84	0.15614	21.922	26.782	16	0.0439711	0.00705393	0.0278931	0.803785	NA	0.055
585	FSC-A on HLA DR+ T cell	Ankylosing Spondylitis	16		0.234925	0.27675	0.410234	1.26 (0.74-2.18)	0.0333669	0.0807677	0.679517	1.03 (0.88-1.21)	-0.0368922	0.0700134	0.598242	0.911073	0.96 (0.84-1.11)	0.0864607	0.137874	0.540022	1.09 (0.83-1.43)	0.094111	0.166166	0.579521	1.10 (0.79-1.52)		TRUE	1.18853e-77	0.10485	21.6066	26.4749	15	0.033318	-0.0435229	0.0428742	0.327267	NA	0.029
586	FSC-A on NKT	Ankylosing Spondylitis	22		-0.0681582	0.142369	0.637313	0.93 (0.71-1.23)	0.00443331	0.0791332	0.955323	1.00 (0.86-1.17)	0.0286381	0.0528362	0.587808	0.903893	1.03 (0.93-1.14)	-0.0927741	0.125312	0.467286	0.91 (0.71-1.17)	-0.102214	0.138362	0.468239	0.90 (0.69-1.18)		TRUE	5.40693e-110	0.097065	21.4163	17.4298	21	0.684748	0.0195517	0.0267031	0.472547	NA	0.665
587	FSC-A on HLA DR+ CD4+	Ankylosing Spondylitis	15		-0.0259102	0.126179	0.840484	0.97 (0.76-1.25)	-0.0570193	0.0789376	0.470089	0.94 (0.81-1.10)	-0.0722803	0.0524543	0.168213	0.599824	0.93 (0.84-1.03)	-0.123117	0.100262	0.23971	0.88 (0.73-1.08)	-0.210103	0.137986	0.150113	0.81 (0.62-1.06)		TRUE	3.86937e-76	0.253952	22.4076	15.3338	14	0.355724	-0.00981221	0.0238632	0.687634	NA	0.369
588	FSC-A on HLA DR+ CD8br	Ankylosing Spondylitis	14		0.121916	0.10992	0.289105	1.13 (0.91-1.40)	0.0277505	0.0765197	0.71686	1.03 (0.88-1.19)	0.0622142	0.0500938	0.214253	0.647186	1.06 (0.96-1.17)	0.020366	0.0733932	0.785766	1.02 (0.88-1.18)	0.0325997	0.123833	0.796481	1.03 (0.81-1.32)		TRUE	2.51111e-67	0.203659	21.5063	19.7901	13	0.10057	-0.0167626	0.0252547	0.519404	NA	0.13
589	CD16 on CD14- CD16+ monocyte	Ankylosing Spondylitis	160		-0.0440996	0.0244822	0.0735631	0.96 (0.91-1.00)	-0.0295001	0.0214431	0.168902	0.97 (0.93-1.01)	-0.0304901	0.0119027	0.0104185	0.192522	0.97 (0.95-0.99)	-0.0410274	0.0239694	0.0889095	0.96 (0.92-1.01)	-0.0246217	0.0483083	0.610983	0.98 (0.89-1.07)		TRUE	NA	0.748655	59.6005	187.318	159	0.061861	0.00451718	0.00689765	0.513493	NA	0.062
590	CD40 on CD14+ CD16- monocyte	Ankylosing Spondylitis	50		-0.00246277	0.0461776	0.957688	1.00 (0.91-1.09)	0.015323	0.0311204	0.622453	1.02 (0.96-1.08)	0.00303086	0.0199207	0.879072	0.969278	1.00 (0.96-1.04)	0.0137617	0.0284375	0.630592	1.01 (0.96-1.07)	0.0386819	0.0547735	0.483399	1.04 (0.93-1.16)		TRUE	0	0.0519844	44.7043	60.8001	49	0.120198	0.00178511	0.0131186	0.892331	NA	0.139
591	CD40 on CD14+ CD16+ monocyte	Ankylosing Spondylitis	73		0.00657274	0.0412589	0.873881	1.01 (0.93-1.09)	0.0143112	0.0303165	0.636884	1.01 (0.96-1.08)	0.00295428	0.0176546	0.867104	0.964769	1.00 (0.97-1.04)	0.00511509	0.0279245	0.855175	1.01 (0.95-1.06)	-0.0105719	0.0506823	0.835357	0.99 (0.90-1.09)		TRUE	0	0.0527674	44.8341	88.2804	72	0.0932945	-0.00114143	0.0114381	0.920791	NA	0.096
592	CCR2 on CD14- CD16+ monocyte	Ankylosing Spondylitis	20		0.192543	0.109749	0.0963709	1.21 (0.98-1.50)	0.0440755	0.0783304	0.573648	1.05 (0.90-1.22)	-0.00428402	0.0477491	0.92851	0.974904	1.00 (0.91-1.09)	0.0258581	0.0811417	0.753447	1.03 (0.88-1.20)	-0.0762978	0.133986	0.575723	0.93 (0.71-1.20)		TRUE	7.82059e-110	0.0508765	24.1382	23.8995	19	0.200036	-0.0471079	0.0234174	0.0594714	NA	0.239
593	CD14 on CD14+ CD16+ monocyte	Ankylosing Spondylitis	17		0.397632	0.245399	0.125985	1.49 (0.92-2.41)	0.000694451	0.0725246	0.99236	1.00 (0.87-1.15)	-9.70329e-05	0.0491959	0.998426	0.998426	1.00 (0.91-1.10)	0.0140616	0.117627	0.906333	1.01 (0.81-1.28)	0.0140616	0.135493	0.918633	1.01 (0.78-1.32)		TRUE	1.0154e-92	0.0500004	24.2468	20.9761	16	0.179431	-0.0680493	0.0409777	0.117539	NA	0.173
594	HLA DR on CD14- CD16+ monocyte	Ankylosing Spondylitis	53		-0.117283	0.119887	0.332551	0.89 (0.70-1.12)	-0.00392581	0.0456501	0.931468	1.00 (0.91-1.09)	-0.00548921	0.0425085	0.897253	0.974904	0.99 (0.92-1.08)	-0.00968696	0.047151	0.838026	0.99 (0.90-1.09)	0.0331373	0.0747178	0.659244	1.03 (0.89-1.20)		TRUE	0	0.0555407	35.2825	114.389	52	1.39335e-06	0.0234504	0.0235138	0.323326	rs206018, rs2072633, rs210198, rs241432, rs2844677, rs3129299, rs3134928, rs34217071, rs409687, rs4623282, rs6908726, rs6925683, rs75057504, rs76194925, rs7753826, rs9267650, rs9368481	0.001
595	CD40 on monocytes	Ankylosing Spondylitis	76		0.0160257	0.03951	0.686198	1.02 (0.94-1.10)	0.00859817	0.0276906	0.756174	1.01 (0.96-1.06)	-0.00955906	0.0192932	0.620273	0.923461	0.99 (0.95-1.03)	-0.00112259	0.0266365	0.966495	1.00 (0.95-1.05)	-0.0556716	0.0494004	0.263358	0.95 (0.86-1.04)		TRUE	0	0.0792663	43.5899	102.086	75	0.0205089	-0.00824713	0.0111037	0.459994	NA	0.021
596	CD14 on CD14+ CD16- monocyte	Ankylosing Spondylitis	17		0.211083	0.165208	0.220785	1.24 (0.89-1.71)	0.019809	0.0799794	0.804385	1.02 (0.87-1.19)	-0.0155698	0.0550461	0.777292	0.949044	0.98 (0.88-1.10)	0.0329637	0.0949137	0.732891	1.03 (0.86-1.24)	0.0480951	0.12497	0.705414	1.05 (0.82-1.34)		TRUE	1.80521e-94	0.0599539	24.601	17.8273	16	0.334106	-0.041796	0.0286513	0.165246	NA	0.336
597	CD64 on CD14+ CD16- monocyte	Ankylosing Spondylitis	105		-0.0271449	0.0304726	0.375114	0.97 (0.92-1.03)	-0.0798828	0.0240094	0.00087741	0.92 (0.88-0.97)	-0.0622049	0.0172716	0.000316312	0.028903	0.94 (0.91-0.97)	-0.0726811	0.0288914	0.0134102	0.93 (0.88-0.98)	-0.0655246	0.0464552	0.161379	0.94 (0.86-1.03)		TRUE	NA	0.962945	43.4741	140.823	104	0.00946245	-0.0120672	0.00865918	0.166447	NA	0.013
598	HLA DR on CD14+ CD16- monocyte	Ankylosing Spondylitis	54		-0.0637584	0.0792743	0.4249	0.94 (0.80-1.10)	0.0275314	0.037385	0.46147	1.03 (0.96-1.11)	-0.0166763	0.0349832	0.633578	0.931326	0.98 (0.92-1.05)	-0.0189588	0.0371391	0.611833	0.98 (0.91-1.06)	0.00105874	0.0807874	0.989593	1.00 (0.85-1.17)		TRUE	0	0.122532	49.2313	123.815	53	1.3497e-07	0.013761	0.020765	0.51045	rs1004095, rs11575840, rs13207893, rs146219611, rs17194174, rs241432, rs2844677, rs3129299, rs3129732, rs3134928, rs3134929, rs58871430, rs707935, rs76161886, rs9461932	0.001
599	CD40 on CD14- CD16+ monocyte	Ankylosing Spondylitis	90		0.0368453	0.0379875	0.334739	1.04 (0.96-1.12)	0.0140751	0.0274879	0.608617	1.01 (0.96-1.07)	-0.00374312	0.0183987	0.838787	0.964703	1.00 (0.96-1.03)	-0.00440921	0.0283309	0.876675	1.00 (0.94-1.05)	-0.00440921	0.0539258	0.935018	1.00 (0.90-1.11)		TRUE	NA	0.055515	45.3368	112.982	89	0.0439595	-0.0120597	0.00988299	0.225631	NA	0.052
600	CD64 on CD14- CD16+ monocyte	Ankylosing Spondylitis	22		0.125414	0.151802	0.418454	1.13 (0.84-1.53)	0.0327194	0.0646268	0.612659	1.03 (0.91-1.17)	0.0619271	0.0484918	0.20158	0.640916	1.06 (0.97-1.17)	0.0123878	0.0884619	0.889966	1.01 (0.85-1.20)	0.018293	0.105224	0.86365	1.02 (0.83-1.25)		TRUE	5.20889e-141	0.306849	27.1988	11.4893	21	0.952391	-0.0115053	0.0260684	0.663695	rs9467953	0.032
601	HLA DR on CD14+ monocyte	Ankylosing Spondylitis	50		-0.0536055	0.0861312	0.536644	0.95 (0.80-1.12)	0.0290941	0.0392095	0.458078	1.03 (0.95-1.11)	0.00282742	0.0382901	0.941136	0.981413	1.00 (0.93-1.08)	-0.0157342	0.0338237	0.643862	0.98 (0.92-1.05)	-0.0157342	0.0816999	0.84808	0.98 (0.84-1.16)		TRUE	0	0.0518402	47.4896	121.489	49	4.33348e-08	0.0158329	0.0216205	0.467539	rs1004095, rs13207893, rs146219611, rs241432, rs2844677, rs3129732, rs3134928, rs3134929, rs492899, rs58871430, rs707935, rs76161886, rs9461932	0.001
602	CCR2 on CD14+ CD16+ monocyte	Ankylosing Spondylitis	32		0.0953086	0.0733897	0.203954	1.10 (0.95-1.27)	0.0870975	0.0550485	0.113605	1.09 (0.98-1.22)	0.0244952	0.0330109	0.458067	0.813429	1.02 (0.96-1.09)	0.132358	0.0921432	0.160893	1.14 (0.95-1.37)	-0.0942066	0.134735	0.489639	0.91 (0.70-1.19)		TRUE	2.26519e-185	0.0983268	24.1143	41.8352	31	0.0926327	-0.0181246	0.0160422	0.26751	NA	0.072
603	PDL-1 on CD14+ CD16- monocyte	Ankylosing Spondylitis	17		-0.0899627	0.128709	0.495273	0.91 (0.71-1.18)	-0.0101379	0.0810134	0.900414	0.99 (0.84-1.16)	0.0329881	0.0570578	0.563162	0.885314	1.03 (0.92-1.16)	0.0017209	0.0830069	0.983716	1.00 (0.85-1.18)	0.10185	0.10483	0.345723	1.11 (0.90-1.36)		TRUE	1.16981e-85	0.093492	22.4261	16.8861	16	0.393001	0.0280448	0.0261684	0.300795	NA	0.459
604	CX3CR1 on CD14- CD16-	Ankylosing Spondylitis	33		0.0157075	0.10581	0.882949	1.02 (0.83-1.25)	0.0421784	0.0522889	0.419872	1.04 (0.94-1.16)	0.0420702	0.0330831	0.203496	0.640916	1.04 (0.98-1.11)	0.0559726	0.0787155	0.482189	1.06 (0.91-1.23)	-0.0761522	0.0964231	0.435475	0.93 (0.77-1.12)		TRUE	0	0.298686	39.0621	42.5712	32	0.100245	0.00562224	0.0210001	0.790685	NA	0.112
605	CX3CR1 on monocyte	Ankylosing Spondylitis	45		0.057821	0.0634213	0.367011	1.06 (0.94-1.20)	0.102978	0.0380708	0.00683229	1.11 (1.03-1.19)	0.0911836	0.0244786	0.000195294	0.0243191	1.10 (1.04-1.15)	0.098002	0.0426898	0.0265177	1.10 (1.01-1.20)	0.098002	0.0610002	0.115299	1.10 (0.98-1.24)		TRUE	0	0.9428	35.4135	52.9581	44	0.166797	0.00862595	0.0148302	0.563842	NA	0.236
606	CX3CR1 on CD14+ CD16+ monocyte	Ankylosing Spondylitis	52		0.0342261	0.0591683	0.565555	1.03 (0.92-1.16)	0.0854379	0.0371002	0.0212848	1.09 (1.01-1.17)	0.075755	0.0233944	0.00120303	0.0770525	1.08 (1.03-1.13)	0.0732285	0.0388975	0.065465	1.08 (1.00-1.16)	0.0590119	0.0629503	0.352952	1.06 (0.94-1.20)		TRUE	0	0.864266	33.7124	58.9531	51	0.207491	0.0113104	0.0145733	0.441344	NA	0.243
607	CX3CR1 on CD14+ CD16- monocyte	Ankylosing Spondylitis	51		0.0198361	0.0581136	0.734312	1.02 (0.91-1.14)	0.0950129	0.033196	0.0042074	1.10 (1.03-1.17)	0.0664737	0.0217304	0.0022207	0.113009	1.07 (1.02-1.12)	0.0824247	0.0351134	0.0229056	1.09 (1.01-1.16)	0.0824247	0.0556844	0.145091	1.09 (0.97-1.21)		TRUE	0	0.804735	38.328	65.1818	50	0.0732158	0.0123954	0.0139604	0.378934	rs67252300	0.013
608	PDL-1 on CD14+ CD16+ monocyte	Ankylosing Spondylitis	26		-0.0136627	0.107125	0.899576	0.99 (0.80-1.22)	-0.0267543	0.0554123	0.629221	0.97 (0.87-1.09)	-0.0586001	0.039675	0.139676	0.573611	0.94 (0.87-1.02)	-0.0265489	0.0686733	0.702325	0.97 (0.85-1.11)	-0.0063349	0.0874495	0.942828	0.99 (0.84-1.18)		TRUE	1.03809e-132	0.245159	21.9456	21.1912	25	0.681902	-0.00881884	0.0195279	0.655611	NA	0.719
609	PDL-1 on CD14- CD16+ monocyte	Ankylosing Spondylitis	43		0.0524356	0.0682121	0.446468	1.05 (0.92-1.20)	0.00383034	0.0424443	0.928093	1.00 (0.92-1.09)	-0.0389951	0.0259965	0.133611	0.573497	0.96 (0.91-1.01)	0.0133257	0.0510547	0.795362	1.01 (0.92-1.12)	0.0444643	0.0771815	0.567622	1.05 (0.90-1.22)		TRUE	0	0.298303	38.3575	57.0235	42	0.0608827	-0.0252111	0.0169109	0.143664	NA	0.067
610	PDL-1 on CD14- CD16-	Ankylosing Spondylitis	22		0.171293	0.144767	0.250593	1.19 (0.89-1.58)	0.0328294	0.0685902	0.632201	1.03 (0.90-1.18)	-0.00572778	0.0573428	0.920434	0.974904	0.99 (0.89-1.11)	0.0517518	0.0820611	0.535073	1.05 (0.90-1.24)	0.0380649	0.105941	0.722957	1.04 (0.84-1.28)		TRUE	1.02873e-112	0.0516113	22.6069	33.1869	21	0.0441855	-0.0356272	0.0268398	0.199329	NA	0.043
611	CD64 on CD14- CD16-	Ankylosing Spondylitis	16		0.126981	0.188853	0.512287	1.14 (0.78-1.64)	0.0135887	0.0772121	0.860301	1.01 (0.87-1.18)	-0.00772685	0.0581862	0.894355	0.974904	0.99 (0.89-1.11)	0.0193593	0.102342	0.852501	1.02 (0.83-1.25)	0.010722	0.109452	0.92326	1.01 (0.82-1.25)		TRUE	1.0293e-91	0.0523721	25.1737	9.88512	15	0.826903	-0.0234038	0.0312146	0.465807	NA	0.834
612	PDL-1 on monocyte	Ankylosing Spondylitis	15		-0.123043	0.123902	0.338803	0.88 (0.69-1.13)	-0.0202539	0.0661482	0.75946	0.98 (0.86-1.12)	-0.0717744	0.0456873	0.116184	0.554187	0.93 (0.85-1.02)	-0.0508621	0.0738317	0.502148	0.95 (0.82-1.10)	-0.117684	0.107121	0.290473	0.89 (0.72-1.10)		TRUE	1.76168e-93	0.260482	27.874	21.8435	14	0.0818883	0.0127787	0.0271933	0.646198	rs75567064	0.013
613	CCR2 on CD14- CD16-	Ankylosing Spondylitis	14		-0.00401608	0.131934	0.976216	1.00 (0.77-1.29)	-0.0305994	0.0739436	0.679005	0.97 (0.84-1.12)	-0.0797012	0.0554862	0.150884	0.589958	0.92 (0.83-1.03)	-0.0172662	0.106622	0.873845	0.98 (0.80-1.21)	-0.0271509	0.118775	0.822744	0.97 (0.77-1.23)		TRUE	1.16922e-78	0.265057	24.8723	6.68337	13	0.917723	-0.0156499	0.0247509	0.539055	NA	0.932
614	CCR2 on CD14+ CD16- monocyte	Ankylosing Spondylitis	37		-0.00184459	0.0756768	0.980692	1.00 (0.86-1.16)	0.0281201	0.0461631	0.542427	1.03 (0.94-1.13)	-0.00108236	0.0319905	0.97301	0.988368	1.00 (0.94-1.06)	0.0564095	0.0650982	0.391939	1.06 (0.93-1.20)	0.0672249	0.0891875	0.455903	1.07 (0.90-1.27)		TRUE	5.73975e-248	0.0501136	26.4984	38.8201	36	0.34376	0.000173922	0.015462	0.991089	rs62327180	0.034
615	CD16 on CD14+ CD16+ monocyte	Ankylosing Spondylitis	71		-0.0244555	0.0460966	0.597451	0.98 (0.89-1.07)	-0.0121252	0.0316595	0.701729	0.99 (0.93-1.05)	-0.0396097	0.0191575	0.0386791	0.328772	0.96 (0.93-1.00)	-0.0196434	0.0357144	0.584061	0.98 (0.91-1.05)	-0.0238245	0.0592033	0.688603	0.98 (0.87-1.10)		TRUE	NA	0.597202	56.1504	83.2201	70	0.133636	-0.00407238	0.0110249	0.712975	NA	0.129
616	CD64 on monocyte	Ankylosing Spondylitis	96		-0.0375199	0.03113	0.231127	0.96 (0.91-1.02)	-0.0845218	0.0228652	0.000218573	0.92 (0.88-0.96)	-0.0633586	0.0153815	3.80269e-05	0.00694942	0.94 (0.91-0.97)	-0.0767823	0.0314404	0.0164495	0.93 (0.87-0.98)	-0.0676627	0.0506428	0.184716	0.93 (0.85-1.03)		TRUE	NA	0.945087	41.1697	116.96	95	0.0627375	-0.00856681	0.00863144	0.323496	NA	0.066
617	HLA DR on CD14+ CD16+ monocyte	Ankylosing Spondylitis	46		-0.522369	0.141705	0.000621189	0.59 (0.45-0.78)	-0.0905752	0.0593384	0.126906	0.91 (0.81-1.03)	-0.152831	0.0565813	0.00691127	0.180434	0.86 (0.77-0.96)	-0.0659493	0.0681747	0.338536	0.94 (0.82-1.07)	-0.00844252	0.116285	0.942445	0.99 (0.79-1.25)		TRUE	0	0.999944	42.5347	161.74	45	4.47392e-15	0.0923446	0.032872	0.00738126	rs117474451, rs11966070, rs17188876, rs206018, rs2073521, rs210198, rs241432, rs2844677, rs3129299, rs3134928, rs409687, rs4711325, rs4713629, rs62395828, rs75057504, rs76194925, rs9267650, rs9393925, rs9461807	0.001
618	CCR2 on monocyte	Ankylosing Spondylitis	29		0.149118	0.0835772	0.0856356	1.16 (0.99-1.37)	0.0364446	0.052864	0.490569	1.04 (0.94-1.15)	0.0365132	0.0361946	0.31307	0.730687	1.04 (0.97-1.11)	0.043036	0.0635188	0.503628	1.04 (0.92-1.18)	0.043036	0.0910704	0.640191	1.04 (0.87-1.25)		TRUE	1.64992e-182	0.158447	26.1369	29.8282	28	0.371477	-0.028874	0.0192723	0.14568	NA	0.414
619	HLA DR on CD14- CD16-	Ankylosing Spondylitis	64		-0.393265	0.105448	0.000418051	0.67 (0.55-0.83)	-0.133285	0.046133	0.00386294	0.88 (0.80-0.96)	-0.1561	0.0448701	0.000503427	0.0408894	0.86 (0.78-0.93)	-0.0994427	0.0433038	0.0249902	0.91 (0.83-0.99)	-0.0792975	0.0862793	0.36156	0.92 (0.78-1.09)		TRUE	0	1	41.4836	186.51	63	3.76836e-14	0.0635667	0.0257865	0.0164799	rs117821, rs1345228, rs2072633, rs210198, rs2524226, rs2844677, rs28892580, rs3129299, rs3134928, rs34217071, rs362520, rs409687, rs444013, rs72860306, rs75057504, rs76116290, rs9267650, rs9268430, rs9368784, rs9393925	0.001
620	HLA DR on monocyte	Ankylosing Spondylitis	46		-0.1041	0.113823	0.365397	0.90 (0.72-1.13)	0.0281342	0.041099	0.493631	1.03 (0.95-1.11)	0.0134289	0.0484127	0.781485	0.949044	1.01 (0.92-1.11)	-0.0284344	0.0406235	0.487562	0.97 (0.90-1.05)	-0.0470806	0.0769134	0.543536	0.95 (0.82-1.11)		TRUE	0	0.0915881	49.9068	171.327	45	1.25375e-16	0.0310703	0.0272529	0.260424	rs1004095, rs210198, rs241432, rs2844677, rs3129299, rs3129732, rs3134928, rs409687, rs62397690, rs6912983, rs76161886, rs9268541, rs9461932	0.001
621	CD64 on CD14+ CD16+ monocyte	Ankylosing Spondylitis	72		-0.080072	0.0395936	0.0469629	0.92 (0.85-1.00)	-0.108155	0.0285662	0.000153029	0.90 (0.85-0.95)	-0.0700132	0.0188232	0.00019961	0.0243191	0.93 (0.90-0.97)	-0.0969479	0.0366489	0.0100417	0.91 (0.84-0.98)	-0.0544006	0.0491597	0.272199	0.95 (0.86-1.04)		TRUE	0	0.906583	38.1036	81.891	71	0.177145	0.00313487	0.0105855	0.767995	NA	0.21
622	CX3CR1 on CD14- CD16+ monocyte	Ankylosing Spondylitis	24		-0.103943	0.127002	0.421886	0.90 (0.70-1.16)	0.0342211	0.0577495	0.553463	1.03 (0.92-1.16)	0.0575188	0.0406308	0.156879	0.595337	1.06 (0.98-1.15)	0.060643	0.0941608	0.525923	1.06 (0.88-1.28)	-0.0045847	0.0968017	0.962634	1.00 (0.82-1.20)		TRUE	7.27033e-147	0.283523	26.1409	26.9594	23	0.257699	0.0287387	0.0212561	0.190106	NA	0.241
623	CCR2 on myeloid DC	Ankylosing Spondylitis	24		-0.0421563	0.094969	0.661454	0.96 (0.80-1.15)	-0.0629438	0.0440143	0.152695	0.94 (0.86-1.02)	-0.0475288	0.0312859	0.128718	0.565524	0.95 (0.90-1.01)	-0.0839285	0.052591	0.124168	0.92 (0.83-1.02)	-0.0815773	0.0629815	0.208082	0.92 (0.81-1.04)		TRUE	3.63084e-252	0.317783	39.5271	24.6637	23	0.367854	-0.00143787	0.0238207	0.952412	NA	0.384
624	CCR2 on CD62L+ myeloid DC	Ankylosing Spondylitis	29		-0.0372712	0.0835443	0.659064	0.96 (0.82-1.13)	-0.0362251	0.0435002	0.404982	0.96 (0.89-1.05)	-0.011343	0.0295978	0.701544	0.939524	0.99 (0.93-1.05)	-0.0529875	0.0489133	0.287919	0.95 (0.86-1.04)	-0.0399189	0.0701979	0.574118	0.96 (0.84-1.10)		TRUE	6.8828e-264	0.0656343	33.8366	37.7673	28	0.102884	0.00723045	0.0211634	0.73526	rs9470090	0.002
625	CCR2 on plasmacytoid DC	Ankylosing Spondylitis	33		0.0230177	0.0829224	0.783177	1.02 (0.87-1.20)	-0.0681515	0.0465156	0.142885	0.93 (0.85-1.02)	-0.000706884	0.030003	0.981203	0.993082	1.00 (0.94-1.06)	-0.073165	0.0539281	0.184367	0.93 (0.84-1.03)	-0.0578832	0.0837794	0.49461	0.94 (0.80-1.11)		TRUE	0	0.0500701	34.6431	37.3741	32	0.235822	-0.0054939	0.0176271	0.757375	NA	0.247
626	CCR2 on CD62L+ plasmacytoid DC	Ankylosing Spondylitis	33		0.0211934	0.0830895	0.800356	1.02 (0.87-1.20)	-0.0683173	0.0466619	0.143169	0.93 (0.85-1.02)	-0.000999406	0.0300805	0.973496	0.988368	1.00 (0.94-1.06)	-0.0721235	0.0537204	0.188858	0.93 (0.84-1.03)	-0.0606373	0.0844936	0.478176	0.94 (0.80-1.11)		TRUE	0	0.0501398	34.5796	37.3735	32	0.235841	-0.00512669	0.0176171	0.772985	NA	0.247
627	CCR2 on monocyte	Ankylosing Spondylitis	40		-0.0261143	0.0683626	0.704592	0.97 (0.85-1.11)	0.0317382	0.0366286	0.386223	1.03 (0.96-1.11)	-0.00310624	0.0257988	0.904164	0.974904	1.00 (0.95-1.05)	0.0375601	0.0500565	0.457545	1.04 (0.94-1.15)	0.0142362	0.0636348	0.824145	1.01 (0.90-1.15)		TRUE	0	0.0514533	30.1065	42.3031	39	0.330332	0.00657234	0.0179193	0.715821	NA	0.358
628	CCR2 on granulocyte	Ankylosing Spondylitis	16		0.160739	0.160602	0.333883	1.17 (0.86-1.61)	0.0644971	0.0722435	0.371978	1.07 (0.93-1.23)	0.0377539	0.0513512	0.462211	0.813429	1.04 (0.94-1.15)	0.0940126	0.102491	0.37351	1.10 (0.90-1.34)	-0.0376643	0.114943	0.747684	0.96 (0.77-1.21)		TRUE	1.01912e-97	0.130978	26.2247	14.8715	15	0.460712	-0.0244476	0.0302237	0.432113	NA	0.459
629	CD14 on Mo MDSC	Ankylosing Spondylitis	20		-0.206841	0.0989658	0.0510777	0.81 (0.67-0.99)	-0.0462319	0.0444529	0.29833	0.95 (0.88-1.04)	-0.018173	0.0323902	0.574753	0.890136	0.98 (0.92-1.05)	-0.044431	0.0521068	0.404452	0.96 (0.86-1.06)	-0.044431	0.0684212	0.52387	0.96 (0.84-1.09)		TRUE	2.68315e-112	0.0824638	21.5805	17.9319	19	0.526992	0.0550864	0.0273041	0.0588041	NA	0.562
630	CD14 on CD33br HLA DR+ CD14dim	Ankylosing Spondylitis	18		0.0680488	0.0854772	0.437624	1.07 (0.91-1.27)	0.00639842	0.0461086	0.889633	1.01 (0.92-1.10)	-0.0185901	0.0328002	0.570872	0.887888	0.98 (0.92-1.05)	0.0143103	0.0562855	0.802356	1.01 (0.91-1.13)	0.0342037	0.07049	0.633708	1.03 (0.90-1.19)		TRUE	5.4143e-101	0.0810723	22.0716	22.8398	17	0.154539	-0.0275205	0.0243657	0.275347	NA	0.178
631	CD14 on CD33dim HLA DR+ CD11b+	Ankylosing Spondylitis	18		0.179797	0.0934398	0.0723029	1.20 (1.00-1.44)	0.0177722	0.0407883	0.663042	1.02 (0.94-1.10)	0.0311901	0.0311201	0.316224	0.730687	1.03 (0.97-1.10)	-0.0144854	0.0627368	0.820155	0.99 (0.87-1.11)	-0.0350994	0.0742859	0.642585	0.97 (0.83-1.12)		TRUE	3.63684e-114	0.150373	24.4761	8.33614	17	0.958821	-0.044113	0.0261534	0.111058	NA	0.946
632	CD4 on CD4+	Ankylosing Spondylitis	24		0.16404	0.132177	0.227653	1.18 (0.91-1.53)	0.112754	0.0559025	0.0436979	1.12 (1.00-1.25)	0.0167598	0.0458642	0.714797	0.939524	1.02 (0.93-1.11)	0.155811	0.092109	0.10423	1.17 (0.98-1.40)	0.152393	0.108702	0.174287	1.16 (0.94-1.44)		TRUE	5.58461e-136	0.070373	23.8479	40.0387	23	0.0152165	-0.031541	0.0265794	0.248015	rs3130215	0.001
633	CD4 on CM CD4 +	Ankylosing Spondylitis	17		0.238098	0.159185	0.155466	1.27 (0.93-1.73)	0.128026	0.0619863	0.0388865	1.14 (1.01-1.28)	0.10272	0.0426542	0.0160316	0.23763	1.11 (1.02-1.20)	0.140797	0.0682279	0.0556649	1.15 (1.01-1.32)	0.116871	0.0853287	0.18971	1.12 (0.95-1.33)		TRUE	1.20251e-102	0.656843	26.2344	24.1154	16	0.087014	-0.028939	0.032111	0.381715	NA	0.121
634	CD4 on naive CD4+	Ankylosing Spondylitis	29		-0.0358898	0.11319	0.753626	0.96 (0.77-1.20)	-0.0506094	0.0502896	0.314242	0.95 (0.86-1.05)	-0.0471344	0.03583	0.188342	0.629379	0.95 (0.89-1.02)	-0.0483315	0.0707785	0.50031	0.95 (0.83-1.09)	-0.058506	0.0809533	0.47585	0.94 (0.80-1.11)		TRUE	4.30488e-187	0.256604	25.6714	32.1174	28	0.269761	-0.00230859	0.0218106	0.916486	rs9267502	0.001
635	CD4 on EM CD4+	Ankylosing Spondylitis	19		-0.311751	0.166917	0.0791423	0.73 (0.53-1.02)	-0.0852692	0.0687824	0.215088	0.92 (0.80-1.05)	-0.107166	0.0465968	0.0214565	0.264076	0.90 (0.82-0.98)	-0.0497638	0.102134	0.63197	0.95 (0.78-1.16)	-0.0332968	0.115834	0.777048	0.97 (0.77-1.21)		TRUE	8.65327e-95	0.573268	21.6877	21.0752	18	0.275635	0.035718	0.0278287	0.216539	rs11615628, rs148242149, rs3998113, rs76918333	0.001
636	CD4 on TD CD4+	Ankylosing Spondylitis	24		-0.0286088	0.0838395	0.736166	0.97 (0.82-1.15)	0.0176231	0.0578041	0.760461	1.02 (0.91-1.14)	-0.0243731	0.037759	0.518608	0.844327	0.98 (0.91-1.05)	0.0806163	0.0737129	0.285429	1.08 (0.94-1.25)	0.0749099	0.103323	0.475759	1.08 (0.88-1.32)		TRUE	2.48538e-129	0.089611	22.4965	19.8578	23	0.650476	0.000936543	0.0165513	0.955387	NA	0.613
637	CD4 on CD45RA+ CD4+	Ankylosing Spondylitis	25		-0.0509583	0.108374	0.642633	0.95 (0.77-1.18)	0.0816208	0.055327	0.140147	1.09 (0.97-1.21)	-0.00170027	0.035803	0.962123	0.988368	1.00 (0.93-1.07)	0.0989743	0.0753373	0.201351	1.10 (0.95-1.28)	0.0656399	0.103849	0.533315	1.07 (0.87-1.31)		TRUE	2.43959e-147	0.0502175	24.5071	35.2515	24	0.0647584	0.0114607	0.0230341	0.623522	rs76918333	0.013
638	CD19 on B cell	Ankylosing Spondylitis	20		0.0956717	0.117672	0.42682	1.10 (0.87-1.39)	-0.0836157	0.0672524	0.213753	0.92 (0.81-1.05)	-0.0400852	0.0493455	0.416597	0.780852	0.96 (0.87-1.06)	-0.117544	0.10807	0.290349	0.89 (0.72-1.10)	-0.12132	0.129025	0.358873	0.89 (0.69-1.14)		TRUE	1.07261e-103	0.132877	22.3513	17.102	19	0.582958	-0.0261327	0.0205635	0.219969	NA	0.605
639	CD39 on CD39+ CD8br	Ankylosing Spondylitis	49		0.00515076	0.0682812	0.940189	1.01 (0.88-1.15)	0.0340533	0.0385334	0.37684	1.03 (0.96-1.12)	-0.0267286	0.025762	0.299493	0.727484	0.97 (0.93-1.02)	0.0402039	0.0510429	0.434774	1.04 (0.94-1.15)	-0.0301777	0.0703899	0.670043	0.97 (0.85-1.11)		TRUE	0	0.172865	27.9308	55.0242	48	0.226037	-0.007715	0.0150932	0.611633	NA	0.25
640	CD39 on CD39+ activated Treg	Ankylosing Spondylitis	233		-0.0117792	0.0178291	0.509483	0.99 (0.95-1.02)	-0.00216763	0.0149012	0.884342	1.00 (0.97-1.03)	-0.00121857	0.00905733	0.892976	0.974904	1.00 (0.98-1.02)	-0.000662853	0.0172669	0.969411	1.00 (0.97-1.03)	-0.000662853	0.0284988	0.981464	1.00 (0.95-1.06)		TRUE	NA	0.0523563	58.868	209.882	232	0.848537	0.0039703	0.00577359	0.492354	NA	0.868
641	CD39 on CD39+ secreting Treg	Ankylosing Spondylitis	161		-0.0224827	0.0257746	0.384372	0.98 (0.93-1.03)	0.00480225	0.0183254	0.793279	1.00 (0.97-1.04)	0.000699999	0.0118197	0.952774	0.985366	1.00 (0.98-1.02)	-0.0113612	0.0263221	0.666598	0.99 (0.94-1.04)	-0.00634274	0.0391785	0.871594	0.99 (0.92-1.07)		TRUE	NA	0.0504567	47.9683	144.876	160	0.798448	0.00765694	0.00756514	0.313012	NA	0.817
642	CD39 on CD39+ CD4+	Ankylosing Spondylitis	170		-0.00533777	0.0251532	0.8322	0.99 (0.95-1.04)	0.00125505	0.0173816	0.942438	1.00 (0.97-1.04)	-0.00409124	0.0116745	0.726007	0.939524	1.00 (0.97-1.02)	-0.0107954	0.0271644	0.691567	0.99 (0.94-1.04)	0.0135821	0.0333732	0.684542	1.01 (0.95-1.08)		TRUE	NA	0.0660661	46.5732	132.391	169	0.982977	0.000405894	0.00725471	0.955449	NA	0.985
643	CD39 on granulocyte	Ankylosing Spondylitis	25		0.029576	0.110583	0.791502	1.03 (0.83-1.28)	0.0392969	0.0549535	0.474551	1.04 (0.93-1.16)	0.0207857	0.0404847	0.607657	0.919559	1.02 (0.94-1.11)	0.0839159	0.0947447	0.384565	1.09 (0.90-1.31)	-0.067948	0.10489	0.523261	0.93 (0.76-1.15)		TRUE	3.11098e-142	0.0823831	23.4508	18.509	24	0.777641	-0.00185412	0.0217056	0.932666	NA	0.786
644	CD39 on monocyte	Ankylosing Spondylitis	16		-0.108176	0.110631	0.344763	0.90 (0.72-1.11)	-0.112898	0.0714182	0.113922	0.89 (0.78-1.03)	-0.104214	0.0467197	0.0257058	0.279795	0.90 (0.82-0.99)	-0.157274	0.0793624	0.066144	0.85 (0.73-1.00)	-0.199699	0.105839	0.0786947	0.82 (0.67-1.01)		TRUE	2.30725e-86	0.5139	23.4847	12.3924	15	0.649121	0.000919365	0.023272	0.969045	NA	0.649
645	CD80 on myeloid DC	Ankylosing Spondylitis	32		-0.0665234	0.0810104	0.418027	0.94 (0.80-1.10)	-0.00821911	0.0455175	0.856705	0.99 (0.91-1.08)	-0.00859291	0.0328508	0.79365	0.955421	0.99 (0.93-1.06)	0.00013641	0.0711714	0.998483	1.00 (0.87-1.15)	0.0115655	0.0797328	0.885608	1.01 (0.87-1.18)		TRUE	1.24572e-276	0.0592362	31.5567	23.9656	31	0.811944	0.0123184	0.0157462	0.440165	NA	0.822
646	CD80 on CD62L+ myeloid DC	Ankylosing Spondylitis	28		0.0292707	0.065677	0.65952	1.03 (0.91-1.17)	0.0158782	0.0455697	0.727511	1.02 (0.93-1.11)	0.000651362	0.033921	0.98468	0.993082	1.00 (0.94-1.07)	0.0318796	0.0622619	0.612797	1.03 (0.91-1.17)	0.0170756	0.0731261	0.817127	1.02 (0.88-1.17)		TRUE	2.29694e-225	0.0500452	30.6088	12.5139	27	0.992014	-0.00754413	0.0148247	0.615123	NA	0.993
647	CD80 on plasmacytoid DC	Ankylosing Spondylitis	20		0.127293	0.14029	0.376206	1.14 (0.86-1.50)	0.0559094	0.0570792	0.32733	1.06 (0.95-1.18)	0.0430918	0.041703	0.301463	0.729701	1.04 (0.96-1.13)	0.0438592	0.0772927	0.577057	1.04 (0.90-1.22)	-0.0206396	0.0920945	0.825061	0.98 (0.82-1.17)		TRUE	4.40471e-132	0.189911	27.5202	16.9726	19	0.591727	-0.0157232	0.0250127	0.537501	NA	0.624
648	CD80 on CD62L+ plasmacytoid DC	Ankylosing Spondylitis	20		0.126842	0.141319	0.381268	1.14 (0.86-1.50)	0.0553616	0.0571651	0.33282	1.06 (0.94-1.18)	0.0430788	0.0418398	0.303192	0.730687	1.04 (0.96-1.13)	0.0144704	0.0782267	0.855205	1.01 (0.87-1.18)	-0.0209301	0.0937073	0.825642	0.98 (0.81-1.18)		TRUE	4.37304e-131	0.188883	27.3342	16.9802	19	0.591212	-0.0155843	0.0251138	0.542675	NA	0.624
649	CD80 on monocyte	Ankylosing Spondylitis	55		0.0305629	0.0453377	0.503167	1.03 (0.94-1.13)	0.00932171	0.0337991	0.782703	1.01 (0.94-1.08)	0.027156	0.021825	0.213405	0.647186	1.03 (0.98-1.07)	0.0117795	0.042416	0.782292	1.01 (0.93-1.10)	0.033529	0.0631903	0.597869	1.03 (0.91-1.17)		TRUE	0	0.278641	42.2391	65.9748	54	0.127192	-0.000963038	0.0108107	0.929352	NA	0.137
650	CD80 on granulocyte	Ankylosing Spondylitis	35		-0.0592408	0.0729364	0.422483	0.94 (0.82-1.09)	-0.104248	0.0448263	0.0200396	0.90 (0.83-0.98)	-0.10679	0.0320334	0.000856962	0.0626439	0.90 (0.84-0.96)	-0.135627	0.0678216	0.0535668	0.87 (0.76-1.00)	-0.110652	0.0836487	0.194724	0.90 (0.76-1.05)		TRUE	2.65423e-230	0.881969	25.0036	23.4361	34	0.913298	-0.0109726	0.0151208	0.473162	NA	0.922
651	CD45 on lymphocyte	Ankylosing Spondylitis	16		0.0483047	0.104857	0.652107	1.05 (0.85-1.29)	-0.00726421	0.0530595	0.891104	0.99 (0.89-1.10)	-0.00135168	0.0400253	0.97306	0.988368	1.00 (0.92-1.08)	-0.0159007	0.0687067	0.820109	0.98 (0.86-1.13)	-0.030336	0.0826453	0.7187	0.97 (0.83-1.14)		TRUE	1.58605e-86	0.0501386	21.6881	9.56207	15	0.846346	-0.0137294	0.0267963	0.616386	rs62397690, rs79267062	0.003
652	CD45 on CD33br HLA DR+ CD14-	Ankylosing Spondylitis	18		-0.0610913	0.115279	0.603428	0.94 (0.75-1.18)	-0.0670682	0.0472814	0.156048	0.94 (0.85-1.03)	-0.0652081	0.0351724	0.0637453	0.426698	0.94 (0.87-1.00)	-0.0937327	0.0765617	0.237544	0.91 (0.78-1.06)	-0.100418	0.076465	0.20655	0.90 (0.78-1.05)		TRUE	5.22192e-105	0.433795	22.6504	9.09351	17	0.937282	-0.00100498	0.0267995	0.97055	NA	0.933
653	CD45 on CD33br HLA DR+ CD14dim	Ankylosing Spondylitis	13		0.0174935	0.157961	0.913813	1.02 (0.75-1.39)	-0.0462574	0.0618492	0.454517	0.95 (0.85-1.08)	-0.00871952	0.0406086	0.829985	0.964703	0.99 (0.92-1.07)	-0.0646023	0.0899188	0.486233	0.94 (0.79-1.12)	-0.0461862	0.0937615	0.63119	0.95 (0.79-1.15)		TRUE	8.57704e-66	0.0546971	21.0779	19.7834	12	0.0712967	-0.00597671	0.0338143	0.862916	NA	0.063
654	CD45 on CD33dim HLA DR+ CD11b-	Ankylosing Spondylitis	11		-0.0520888	0.154732	0.744107	0.95 (0.70-1.29)	0.0950572	0.0698344	0.173457	1.10 (0.96-1.26)	0.11453	0.0498299	0.0215376	0.264076	1.12 (1.02-1.24)	0.106662	0.0810129	0.217347	1.11 (0.95-1.30)	0.0995461	0.0951294	0.319997	1.10 (0.92-1.33)		TRUE	4.72289e-56	0.732567	21.5695	10.3656	10	0.409028	0.0364999	0.0320775	0.28456	NA	0.44
655	CD45 on CD33- HLA DR-	Ankylosing Spondylitis	14		0.136715	0.0820452	0.121513	1.15 (0.98-1.35)	0.0792716	0.0577293	0.169702	1.08 (0.97-1.21)	0.076428	0.0391712	0.0510419	0.374874	1.08 (1.00-1.17)	0.162578	0.0827404	0.0711623	1.18 (1.00-1.38)	-0.0265913	0.105495	0.804934	0.97 (0.79-1.20)		TRUE	1.20462e-86	0.536234	25.0635	12.6731	13	0.473366	-0.0213016	0.0254721	0.419343	NA	0.425
656	CD45 on CD33- HLA DR+	Ankylosing Spondylitis	20		-0.052464	0.0924845	0.577535	0.95 (0.79-1.14)	-0.0146741	0.0473344	0.756554	0.99 (0.90-1.08)	0.0252285	0.0323917	0.436064	0.800911	1.03 (0.96-1.09)	-0.0367915	0.0628012	0.564877	0.96 (0.85-1.09)	-0.024902	0.0868645	0.777463	0.98 (0.82-1.16)		TRUE	3.74537e-137	0.125523	25.6775	19.3323	19	0.435713	0.0213948	0.0238085	0.380718	NA	0.426
657	CD45 on Gr MDSC	Ankylosing Spondylitis	18		-0.177081	0.119975	0.159357	0.84 (0.66-1.06)	-0.022818	0.0474037	0.630263	0.98 (0.89-1.07)	-0.00608137	0.032883	0.853276	0.964703	0.99 (0.93-1.06)	-0.0124655	0.0663424	0.853183	0.99 (0.87-1.12)	-0.0062599	0.0685624	0.92832	0.99 (0.87-1.14)		TRUE	2.5085e-103	0.0540779	21.4479	23.8601	17	0.123286	0.0498135	0.0331892	0.152858	NA	0.107
658	CD45 on CD66b++ myelod cell	Ankylosing Spondylitis	15		-0.0588664	0.11642	0.621575	0.94 (0.75-1.18)	0.00331716	0.0582294	0.954571	1.00 (0.90-1.12)	-0.00567685	0.0453202	0.900317	0.974904	0.99 (0.91-1.09)	-0.0103458	0.0830378	0.902619	0.99 (0.84-1.16)	-0.0115497	0.0964757	0.906409	0.99 (0.82-1.19)		TRUE	1.02979e-82	0.0525525	21.7353	3.73903	14	0.996842	0.0150544	0.0303515	0.628173	NA	0.999
659	CD45 on Mo MDSC	Ankylosing Spondylitis	16		-0.0248896	0.0791113	0.757694	0.98 (0.84-1.14)	0.0260079	0.0465929	0.576712	1.03 (0.94-1.12)	0.0133687	0.0314977	0.671248	0.939524	1.01 (0.95-1.08)	0.0125582	0.0474625	0.794925	1.01 (0.92-1.11)	0.000292393	0.0693769	0.996693	1.00 (0.87-1.15)		TRUE	9.43778e-83	0.0639285	20.9227	20.3918	15	0.157412	0.0157993	0.028742	0.591191	NA	0.195
660	CD45 on CD33dim HLA DR-	Ankylosing Spondylitis	17		0.106884	0.0898873	0.252888	1.11 (0.93-1.33)	0.000102341	0.0482787	0.998309	1.00 (0.91-1.10)	0.00645188	0.0343979	0.851217	0.964703	1.01 (0.94-1.08)	-0.0654071	0.0682583	0.352204	0.94 (0.82-1.07)	-0.0682055	0.0726871	0.362017	0.93 (0.81-1.08)		TRUE	8.16188e-90	0.0534356	20.9785	13.0571	16	0.668579	-0.0343212	0.0283795	0.245238	NA	0.683
661	CD45 on basophil	Ankylosing Spondylitis	17		0.201519	0.0839565	0.0298088	1.22 (1.04-1.44)	-0.00174697	0.0482371	0.97111	1.00 (0.91-1.10)	0.0297215	0.0328569	0.365691	0.760352	1.03 (0.97-1.10)	-0.0874629	0.0961974	0.376736	0.92 (0.76-1.11)	-0.0841635	0.0962672	0.394905	0.92 (0.76-1.11)		TRUE	4.03728e-92	0.129125	21.4751	14.8428	16	0.536179	-0.0562513	0.0252972	0.0419575	NA	0.452
662	CD45 on Im MDSC	Ankylosing Spondylitis	19		-0.0215438	0.0660242	0.748179	0.98 (0.86-1.11)	-0.0764566	0.0410421	0.062479	0.93 (0.85-1.00)	-0.068437	0.0286009	0.016719	0.23964	0.93 (0.88-0.99)	-0.081152	0.0392309	0.0532619	0.92 (0.85-1.00)	-0.0531844	0.0719761	0.469484	0.95 (0.82-1.09)		TRUE	4.09712e-218	0.702939	38.8646	16.9763	18	0.524735	-0.0173064	0.021962	0.441537	NA	0.577
663	CD45 on CD33br HLA DR+	Ankylosing Spondylitis	14		-0.15999	0.128777	0.237827	0.85 (0.66-1.10)	-0.0686041	0.0591598	0.246195	0.93 (0.83-1.05)	-0.0394479	0.0428517	0.357277	0.754825	0.96 (0.88-1.05)	-0.0788811	0.0920786	0.407141	0.92 (0.77-1.11)	-0.0807216	0.0937334	0.404742	0.92 (0.77-1.11)		TRUE	7.56918e-77	0.160088	22.1896	6.10803	13	0.942133	0.0307948	0.0310236	0.340488	NA	0.959
664	CD8 on CM CD8br	Ankylosing Spondylitis	29		0.0262136	0.12008	0.828836	1.03 (0.81-1.30)	0.0552728	0.0551723	0.31643	1.06 (0.95-1.18)	-0.00884865	0.0475389	0.852339	0.964703	0.99 (0.90-1.09)	0.0580181	0.0761453	0.452467	1.06 (0.91-1.23)	0.0986565	0.103473	0.34852	1.10 (0.90-1.35)		TRUE	2.2353e-228	0.0584685	30.4858	55.9259	28	0.00131337	-0.00904886	0.0283705	0.752216	rs3131290, rs6911571, rs9260013	0.001
665	CD8 on naive CD8br	Ankylosing Spondylitis	37		0.146879	0.0826201	0.0841339	1.16 (0.99-1.36)	0.0563249	0.0446237	0.20687	1.06 (0.97-1.15)	0.0337466	0.040043	0.399363	0.768655	1.03 (0.96-1.12)	0.0836623	0.0447561	0.0697337	1.09 (1.00-1.19)	0.170642	0.0871209	0.0579325	1.19 (1.00-1.41)		TRUE	0	0.268979	39.0936	68.4556	36	0.000883639	-0.0323999	0.0208172	0.128611	rs13008291, rs6912077, rs9260013	0.001
666	CD8 on EM CD8br	Ankylosing Spondylitis	26		0.285933	0.0973744	0.00721399	1.33 (1.10-1.61)	0.0768083	0.0613396	0.210504	1.08 (0.96-1.22)	0.104572	0.0451621	0.0205867	0.264016	1.11 (1.02-1.21)	0.0552248	0.0584291	0.353624	1.06 (0.94-1.19)	-0.0238413	0.0890273	0.791052	0.98 (0.82-1.16)		TRUE	1.3259e-159	0.833666	25.2824	39.219	25	0.0350199	-0.0456838	0.0220734	0.049416	rs17200740, rs259942, rs4782640, rs542052021, rs56026300, rs62408571	0.001
667	CD8 on TD CD8br	Ankylosing Spondylitis	14		0.316687	0.199887	0.139105	1.37 (0.93-2.03)	0.0463442	0.0872638	0.595362	1.05 (0.88-1.24)	0.024581	0.0771479	0.750014	0.9451	1.02 (0.88-1.19)	0.0145212	0.111632	0.898494	1.01 (0.82-1.26)	0.0266111	0.130707	0.841823	1.03 (0.79-1.33)		TRUE	2.46592e-70	0.0742356	22.3351	22.6278	13	0.0463659	-0.0564297	0.0359372	0.142342	rs114373132, rs62407528, rs9258405	0.001
668	CD8 on CD8br	Ankylosing Spondylitis	40		0.0857641	0.109743	0.43935	1.09 (0.88-1.35)	0.0206523	0.0555652	0.710133	1.02 (0.92-1.14)	0.00868065	0.0481645	0.856973	0.964703	1.01 (0.92-1.11)	0.0158743	0.059764	0.791934	1.02 (0.90-1.14)	0.0279178	0.103139	0.788063	1.03 (0.84-1.26)		TRUE	0	0.0611771	31.9431	78.6	39	0.000176291	-0.0190868	0.0243874	0.438683	rs1345228, rs17179851, rs2859379, rs3131290, rs9262463, rs9266728	0.001
669	CD8 on NKT	Ankylosing Spondylitis	21		0.019506	0.137123	0.888379	1.02 (0.78-1.33)	0.0574291	0.0607651	0.344608	1.06 (0.94-1.19)	0.0577103	0.0425596	0.175103	0.605854	1.06 (0.97-1.15)	0.0441902	0.0790403	0.582311	1.05 (0.90-1.22)	0.0184871	0.097528	0.851567	1.02 (0.84-1.23)		TRUE	1.43732e-113	0.261686	23.2811	25.1743	20	0.194843	0.00803931	0.0269597	0.768789	rs35571040, rs9348832	0.001
670	CD8 on HLA DR+ CD8br	Ankylosing Spondylitis	20		-0.161575	0.155566	0.31273	0.85 (0.63-1.15)	0.0212169	0.0666666	0.750292	1.02 (0.90-1.16)	0.0106805	0.0454597	0.814251	0.964207	1.01 (0.92-1.10)	0.0373891	0.0854992	0.666822	1.04 (0.88-1.23)	0.0590377	0.102588	0.571718	1.06 (0.87-1.30)		TRUE	5.44998e-110	0.0564484	23.7348	27.0634	19	0.103184	0.0343844	0.0291439	0.253432	rs2523882, rs3131290, rs495089	0.001
671	CD4 on CD39+ CD4+	Ankylosing Spondylitis	83		-0.00391572	0.0442861	0.929762	1.00 (0.91-1.09)	0.0154657	0.0312293	0.620439	1.02 (0.96-1.08)	-0.00139655	0.0215444	0.948316	0.985366	1.00 (0.96-1.04)	0.0221741	0.0326033	0.498346	1.02 (0.96-1.09)	0.0221741	0.0556122	0.691131	1.02 (0.92-1.14)		TRUE	NA	0.0507314	37.576	114.285	82	0.0107061	0.000760219	0.0116541	0.94815	rs35404844	0.001
672	CD4 on CD28+ CD4+	Ankylosing Spondylitis	19		-0.242276	0.144727	0.112426	0.78 (0.59-1.04)	-0.124915	0.066077	0.0586981	0.88 (0.78-1.00)	-0.0715142	0.0474025	0.131386	0.568305	0.93 (0.85-1.02)	-0.149414	0.0880202	0.106824	0.86 (0.72-1.02)	-0.15571	0.0901714	0.10132	0.86 (0.72-1.02)		TRUE	5.85747e-98	0.314513	22.361	24.3839	18	0.142847	0.0367229	0.0288552	0.22027	NA	0.16
673	CD4 on CD4 Treg	Ankylosing Spondylitis	22		0.312776	0.116801	0.0144613	1.37 (1.09-1.72)	0.138336	0.0616179	0.0247644	1.15 (1.02-1.30)	0.0869355	0.0437289	0.0468054	0.363987	1.09 (1.00-1.19)	0.1459	0.0788745	0.0784708	1.16 (0.99-1.35)	0.1459	0.104508	0.177279	1.16 (0.94-1.42)		TRUE	4.73474e-121	0.568769	23.3907	27.2839	21	0.161654	-0.0515973	0.024508	0.0481023	rs12039573, rs495089	0.001
674	CD4 on resting Treg	Ankylosing Spondylitis	9		-0.216632	0.195802	0.305128	0.81 (0.55-1.18)	0.17371	0.0934379	0.0630131	1.19 (0.99-1.43)	0.113685	0.0700359	0.104538	0.554187	1.12 (0.98-1.29)	0.199569	0.152711	0.227578	1.22 (0.91-1.65)	0.188229	0.151541	0.249378	1.21 (0.90-1.62)		TRUE	1.28824e-47	0.443077	23.591	7.27433	8	0.507345	0.0609279	0.0337268	0.113794	NA	0.535
675	CD4 on CD39+ resting Treg	Ankylosing Spondylitis	12		0.095714	0.118407	0.4377	1.10 (0.87-1.39)	0.0729436	0.0772088	0.344783	1.08 (0.92-1.25)	0.0648057	0.0570069	0.25562	0.695439	1.07 (0.95-1.19)	0.0925465	0.0987011	0.368559	1.10 (0.90-1.33)	0.0952767	0.111998	0.413072	1.10 (0.88-1.37)		TRUE	1.082e-60	0.220182	22.102	7.82977	11	0.728467	-0.00784288	0.0263342	0.771935	NA	0.759
676	CD4 on activated Treg	Ankylosing Spondylitis	21		0.174724	0.152414	0.265872	1.19 (0.88-1.61)	0.0117142	0.0704628	0.867963	1.01 (0.88-1.16)	-0.029212	0.0639601	0.647871	0.93411	0.97 (0.86-1.10)	0.0986627	0.0849173	0.258968	1.10 (0.93-1.30)	0.119947	0.117809	0.320768	1.13 (0.89-1.42)		TRUE	3.9692e-115	0.101858	23.5889	39.6814	20	0.00547951	-0.0477503	0.0325798	0.1591	rs117190770, rs2854047, rs3131290, rs495089	0.001
677	CD4 on CD39+ activated Treg	Ankylosing Spondylitis	22		0.18126	0.2064	0.390264	1.20 (0.80-1.80)	-0.118458	0.0866174	0.171437	0.89 (0.75-1.05)	-0.109775	0.0669036	0.100839	0.554187	0.90 (0.79-1.02)	-0.153996	0.0908966	0.105011	0.86 (0.72-1.02)	-0.19885	0.140075	0.170401	0.82 (0.62-1.08)		TRUE	2.11023e-118	0.682168	23.1281	40.5352	21	0.00639738	-0.0715327	0.0481442	0.152926	rs117190770, rs1264429, rs1264580, rs148242149, rs2854047, rs375244, rs6913664	0.001
678	CD4 on secreting Treg	Ankylosing Spondylitis	25		0.0250209	0.0946061	0.79377	1.03 (0.85-1.23)	-0.030527	0.0550649	0.579317	0.97 (0.87-1.08)	0.00938344	0.0370917	0.800284	0.959029	1.01 (0.94-1.09)	-0.052246	0.095592	0.589732	0.95 (0.79-1.14)	-0.0288014	0.0933966	0.760456	0.97 (0.81-1.17)		TRUE	1.0141e-135	0.0562227	22.6657	28.1283	24	0.254666	-0.00407258	0.0222064	0.856094	NA	0.243
679	CD4 on CD39+ secreting Treg	Ankylosing Spondylitis	27		-0.00533475	0.107501	0.960816	0.99 (0.81-1.23)	0.018893	0.0642395	0.76868	1.02 (0.90-1.16)	0.00920308	0.0388652	0.812816	0.964207	1.01 (0.94-1.09)	0.00664028	0.0685932	0.923622	1.01 (0.88-1.15)	-0.0420379	0.0988337	0.674089	0.96 (0.79-1.16)		TRUE	1.82737e-179	0.0576036	26.7883	34.5171	26	0.122493	0.00313587	0.0209942	0.882461	rs3134932, rs9267676	0.001
680	CD4 on activated & secreting Treg	Ankylosing Spondylitis	24		0.244437	0.106097	0.031052	1.28 (1.04-1.57)	0.0209179	0.061533	0.733897	1.02 (0.91-1.15)	0.0454299	0.0424214	0.284205	0.71938	1.05 (0.96-1.14)	-0.0029273	0.0714581	0.967677	1.00 (0.87-1.15)	0.146911	0.0921507	0.124532	1.16 (0.97-1.39)		TRUE	1.49494e-130	0.203405	22.8222	25.573	23	0.321436	-0.0466513	0.0227968	0.052851	rs117190770, rs12039573, rs495089	0.001
681	SSC-A on myeloid DC	Ankylosing Spondylitis	29		-0.158272	0.118817	0.193972	0.85 (0.68-1.08)	0.0385891	0.0576478	0.503244	1.04 (0.93-1.16)	0.0438224	0.0383389	0.253028	0.695439	1.04 (0.97-1.13)	0.14145	0.0941033	0.144001	1.15 (0.96-1.39)	-0.0929746	0.109615	0.403525	0.91 (0.74-1.13)		TRUE	8.99846e-191	0.250589	26.0554	35.3008	28	0.161279	0.0414565	0.0228469	0.0807225	rs28772303	0.004
682	SSC-A on plasmacytoid DC	Ankylosing Spondylitis	34		0.123814	0.115876	0.293287	1.13 (0.90-1.42)	0.052795	0.0533407	0.322286	1.05 (0.95-1.17)	0.00339445	0.037603	0.928072	0.974904	1.00 (0.93-1.08)	0.0898528	0.081414	0.277727	1.09 (0.93-1.28)	0.100122	0.0974737	0.31181	1.11 (0.91-1.34)		TRUE	8.25166e-211	0.0511842	24.0755	38.7671	33	0.225623	-0.0244209	0.0220087	0.27544	NA	0.229
683	SSC-A on monocyte	Ankylosing Spondylitis	86		0.0327848	0.0334322	0.329588	1.03 (0.97-1.10)	0.0409478	0.0242957	0.0919124	1.04 (0.99-1.09)	0.0289808	0.0157099	0.0650749	0.428556	1.03 (1.00-1.06)	0.044819	0.0300509	0.139549	1.05 (0.99-1.11)	0.055902	0.0468783	0.236387	1.06 (0.96-1.16)		TRUE	NA	0.472213	45.8422	100.208	85	0.124304	-0.00124955	0.0094254	0.894849	NA	0.151
684	SSC-A on CD14+ monocyte	Ankylosing Spondylitis	62		0.0485967	0.0415399	0.246675	1.05 (0.97-1.14)	0.0422414	0.0326015	0.195083	1.04 (0.98-1.11)	0.0400403	0.0207605	0.0537717	0.381623	1.04 (1.00-1.08)	0.0387148	0.0382665	0.31567	1.04 (0.96-1.12)	0.0544573	0.0582618	0.353628	1.06 (0.94-1.18)		TRUE	0	0.556085	43.935	64.1151	61	0.367862	-0.00244113	0.0101489	0.810738	NA	0.369
685	SSC-A on B cell	Ankylosing Spondylitis	13		0.117916	0.145841	0.435924	1.13 (0.85-1.50)	0.00593148	0.0767498	0.938398	1.01 (0.87-1.17)	0.0167656	0.0532478	0.752867	0.9451	1.02 (0.92-1.13)	-0.0112649	0.0798422	0.89014	0.99 (0.85-1.16)	-0.0673635	0.106294	0.538137	0.93 (0.76-1.15)		TRUE	2.93777e-64	0.0594737	21.9328	12.0755	12	0.439639	-0.0220888	0.0295472	0.470396	NA	0.489
686	SSC-A on NK	Ankylosing Spondylitis	24		0.0332685	0.104922	0.754173	1.03 (0.84-1.27)	-0.0121131	0.0548097	0.82509	0.99 (0.89-1.10)	-0.0368623	0.038753	0.341497	0.740755	0.96 (0.89-1.04)	-0.0159108	0.0682623	0.817759	0.98 (0.86-1.13)	-0.031646	0.0872304	0.720077	0.97 (0.82-1.15)		TRUE	3.56554e-152	0.149092	26.25	18.0073	23	0.757095	-0.0136963	0.019042	0.479546	NA	0.774
687	SSC-A on HLA DR+ NK	Ankylosing Spondylitis	47		0.0295946	0.0603038	0.625982	1.03 (0.92-1.16)	-0.00590052	0.0415362	0.887035	0.99 (0.92-1.08)	-0.0506173	0.0260265	0.0517952	0.374874	0.95 (0.90-1.00)	-0.0111171	0.0570771	0.846428	0.99 (0.88-1.11)	0.0209791	0.0821412	0.799551	1.02 (0.87-1.20)		TRUE	0	0.557369	37.4671	51.626	46	0.26333	-0.0195218	0.0130972	0.143062	NA	0.284
688	SSC-A on granulocyte	Ankylosing Spondylitis	40		-0.0220193	0.0734516	0.765979	0.98 (0.85-1.13)	0.0600333	0.0416751	0.149724	1.06 (0.98-1.15)	0.029993	0.0301246	0.319428	0.730687	1.03 (0.97-1.09)	0.0744896	0.0605304	0.225837	1.08 (0.96-1.21)	0.0590181	0.0701725	0.405451	1.06 (0.92-1.22)		TRUE	0	0.186711	30.6188	32.548	39	0.757589	0.0125621	0.0161795	0.442307	NA	0.801
689	SSC-A on lymphocyte	Ankylosing Spondylitis	23		-0.230249	0.320578	0.48053	0.79 (0.42-1.49)	-0.0392916	0.0862649	0.648767	0.96 (0.81-1.14)	-0.0587417	0.0718981	0.413921	0.779836	0.94 (0.82-1.09)	-0.117871	0.154226	0.452824	0.89 (0.66-1.20)	-0.0217655	0.148318	0.884666	0.98 (0.73-1.31)		TRUE	8.20046e-119	0.255024	22.3302	40.6239	22	0.00913238	0.0250185	0.0455331	0.588488	rs9266801	0.001
690	SSC-A on T cell	Ankylosing Spondylitis	21		-0.0408024	0.29045	0.889759	0.96 (0.54-1.70)	0.0144502	0.0876007	0.868979	1.01 (0.85-1.20)	-0.0215998	0.0783769	0.782864	0.949044	0.98 (0.84-1.14)	0.0719987	0.136237	0.60298	1.07 (0.82-1.40)	0.0585754	0.163564	0.724006	1.06 (0.77-1.46)		TRUE	8.38821e-106	0.074732	22	36.494	20	0.0134473	0.00297021	0.0431705	0.945866	rs17839989, rs9266801	0.001
691	SSC-A on CD4+	Ankylosing Spondylitis	32		-0.389994	0.101953	0.00061583	0.68 (0.55-0.83)	-0.106897	0.0611681	0.0805349	0.90 (0.80-1.01)	-0.135816	0.0532196	0.010711	0.192522	0.87 (0.79-0.97)	-0.174777	0.0814629	0.0398581	0.84 (0.72-0.99)	-0.190391	0.104146	0.0771696	0.83 (0.67-1.01)		TRUE	6.45265e-182	0.936956	23.336	56.7861	31	0.00316758	0.0532921	0.0188504	0.00828417	rs7745305, rs78026509, rs9468613	0.001
692	SSC-A on CD8br	Ankylosing Spondylitis	14		0.132713	0.221704	0.560566	1.14 (0.74-1.76)	0.103634	0.107504	0.335049	1.11 (0.90-1.37)	0.0538606	0.0755684	0.476007	0.821668	1.06 (0.91-1.22)	0.112232	0.113717	0.341684	1.12 (0.90-1.40)	0.139026	0.151807	0.376444	1.15 (0.85-1.55)		TRUE	9.13162e-71	0.166226	22.4227	15.3251	13	0.287498	-0.0144064	0.0374197	0.706977	rs13019266, rs3025651, rs9266801	0.001
693	SSC-A on HLA DR+ T cell	Ankylosing Spondylitis	22		0.197614	0.119281	0.113185	1.22 (0.96-1.54)	0.0548704	0.0571221	0.336762	1.06 (0.94-1.18)	0.00736459	0.0412611	0.85834	0.964703	1.01 (0.93-1.09)	0.0719912	0.0699714	0.315248	1.07 (0.94-1.23)	0.0719912	0.0873096	0.418895	1.07 (0.91-1.28)		TRUE	1.01988e-124	0.0533968	24.0144	22.4736	21	0.372672	-0.039175	0.0230454	0.104649	rs184003	0.002
694	SSC-A on NKT	Ankylosing Spondylitis	16		-0.368963	0.209727	0.100359	0.69 (0.46-1.04)	0.081891	0.0762311	0.282712	1.09 (0.93-1.26)	0.0448721	0.0529304	0.396574	0.768655	1.05 (0.94-1.16)	0.116768	0.115993	0.330052	1.12 (0.90-1.41)	0.130606	0.115983	0.277828	1.14 (0.91-1.43)		TRUE	5.19894e-85	0.144478	23.3233	17.0167	15	0.317866	0.0688736	0.0337744	0.0607695	NA	0.337
695	SSC-A on HLA DR+ CD4+	Ankylosing Spondylitis	18		-0.085841	0.153951	0.584845	0.92 (0.68-1.24)	-0.0418161	0.0699417	0.549927	0.96 (0.84-1.10)	-0.0769145	0.0461988	0.0959408	0.539483	0.93 (0.85-1.01)	-0.0674766	0.0826012	0.425288	0.93 (0.80-1.10)	-0.169046	0.100476	0.110758	0.84 (0.69-1.03)		TRUE	1.47706e-88	0.316858	21.6705	24.7824	17	0.0996867	0.00194954	0.0311905	0.950935	NA	0.124
696	SSC-A on HLA DR+ CD8br	Ankylosing Spondylitis	18		0.0081672	0.108722	0.94105	1.01 (0.81-1.25)	-0.0871171	0.06957	0.210489	0.92 (0.80-1.05)	-0.0243536	0.0485636	0.616034	0.923461	0.98 (0.89-1.07)	-0.137045	0.0973116	0.177064	0.87 (0.72-1.06)	-0.0767337	0.115593	0.515704	0.93 (0.74-1.16)		TRUE	1.47134e-89	0.0770625	21.7496	20.0541	17	0.271472	-0.00715848	0.02075	0.734597	rs3025651	0.022
697	CD11c on myeloid DC	Ankylosing Spondylitis	45		0.102496	0.0962022	0.292632	1.11 (0.92-1.34)	-0.0396051	0.0455568	0.384652	0.96 (0.88-1.05)	-0.0235772	0.030192	0.434856	0.800704	0.98 (0.92-1.04)	-0.0140594	0.0564218	0.804378	0.99 (0.88-1.10)	0.0139428	0.0766502	0.856496	1.01 (0.87-1.18)		TRUE	0	0.141844	29.0238	59.8433	44	0.0559627	-0.0260653	0.0185405	0.166952	rs35661204	0.008
698	CD11c on CD62L+ myeloid DC	Ankylosing Spondylitis	35		0.0456616	0.0962911	0.638478	1.05 (0.87-1.26)	-0.0325187	0.0472821	0.491605	0.97 (0.88-1.06)	-0.010691	0.0323851	0.741309	0.9451	0.99 (0.93-1.05)	-0.0249273	0.0539415	0.64694	0.98 (0.88-1.08)	0.0146478	0.0833746	0.861582	1.01 (0.86-1.19)		TRUE	2.36487e-299	0.0652768	30.8284	45.2553	34	0.0939272	-0.01359	0.0213684	0.529172	rs117031341, rs12529747, rs35661204	0.001
699	CD11c on monocyte	Ankylosing Spondylitis	22		0.134463	0.1179	0.267558	1.14 (0.91-1.44)	-0.0540025	0.0577771	0.349959	0.95 (0.85-1.06)	0.0244137	0.0367405	0.506377	0.839368	1.02 (0.95-1.10)	-0.090811	0.0704231	0.211244	0.91 (0.80-1.05)	-0.0303741	0.120005	0.802647	0.97 (0.77-1.23)		TRUE	4.13324e-163	0.102257	30.2418	32.1639	21	0.0563497	-0.0249764	0.0246905	0.323822	NA	0.04
700	CD11c on granulocyte	Ankylosing Spondylitis	34		0.0235667	0.0967424	0.809094	1.02 (0.85-1.24)	-0.00666057	0.0490977	0.89209	0.99 (0.90-1.09)	-0.0255674	0.0308512	0.407255	0.775799	0.97 (0.92-1.04)	0.0171168	0.0651033	0.794248	1.02 (0.90-1.16)	0.0455018	0.0859163	0.59993	1.05 (0.88-1.24)		TRUE	9.9435e-269	0.132084	29.145	37.1678	33	0.282905	-0.0100679	0.0186268	0.592592	NA	0.294
701	CD11b on CD14+ monocyte	Ankylosing Spondylitis	30		0.0073939	0.0531252	0.890305	1.01 (0.91-1.12)	-0.0365401	0.0306879	0.233771	0.96 (0.91-1.02)	-0.0567663	0.0209713	0.00679243	0.180434	0.94 (0.91-0.98)	-0.0358316	0.0311024	0.258709	0.96 (0.91-1.03)	-0.0112837	0.0473801	0.813438	0.99 (0.90-1.09)		TRUE	0	0.668259	34.3106	35.4566	29	0.189938	-0.0229923	0.0171819	0.191608	NA	0.237
702	CD11b on Gr MDSC	Ankylosing Spondylitis	8		-0.335916	0.201321	0.146247	0.71 (0.48-1.06)	0.0322845	0.072042	0.654057	1.03 (0.90-1.19)	-0.0166353	0.0527297	0.752395	0.9451	0.98 (0.89-1.09)	0.0728111	0.0955389	0.470888	1.08 (0.89-1.30)	0.0838082	0.117818	0.499886	1.09 (0.86-1.37)		TRUE	3.2272e-42	0.0638677	22.0448	9.00169	7	0.252535	0.0774141	0.0470503	0.151	NA	0.27
703	CD11b on CD66b++ myeloid cell	Ankylosing Spondylitis	17		0.0656653	0.0820791	0.436184	1.07 (0.91-1.25)	0.0280626	0.04658	0.546867	1.03 (0.94-1.13)	0.0140056	0.034994	0.688989	0.939524	1.01 (0.95-1.09)	0.0221063	0.05728	0.704629	1.02 (0.91-1.14)	0.0143326	0.0689063	0.837853	1.01 (0.89-1.16)		TRUE	2.09354e-93	0.0678061	21.3713	7.93117	16	0.950889	-0.0164378	0.0236244	0.497197	NA	0.961
704	CD11b on Mo MDSC	Ankylosing Spondylitis	18		-0.143011	0.0721209	0.0648135	0.87 (0.75-1.00)	-0.0737736	0.0381103	0.0528932	0.93 (0.86-1.00)	-0.0513681	0.0265279	0.0528212	0.378552	0.95 (0.90-1.00)	-0.0734796	0.0406844	0.0886411	0.93 (0.86-1.01)	-0.0640522	0.0539503	0.251456	0.94 (0.84-1.04)		TRUE	7.00761e-140	0.361101	29.2251	22.7591	17	0.157259	0.0301868	0.0216229	0.181767	NA	0.202
705	CD11b on CD33dim HLA DR-	Ankylosing Spondylitis	23		0.123421	0.094951	0.207744	1.13 (0.94-1.36)	0.0224152	0.0440638	0.610964	1.02 (0.94-1.11)	-0.0131791	0.0359103	0.713618	0.939524	0.99 (0.92-1.06)	0.0194891	0.0593045	0.745545	1.02 (0.91-1.15)	-0.00538707	0.081394	0.947828	0.99 (0.85-1.17)		TRUE	8.83058e-163	0.0730425	25.3057	35.1739	22	0.0371539	-0.0421594	0.0272628	0.136944	NA	0.034
706	CD11b on basophil	Ankylosing Spondylitis	21		0.141915	0.0890096	0.127352	1.15 (0.97-1.37)	0.0275149	0.0482933	0.56885	1.03 (0.94-1.13)	0.0115751	0.0309751	0.708634	0.939524	1.01 (0.95-1.07)	0.047279	0.0630751	0.462242	1.05 (0.93-1.19)	0.145068	0.0969211	0.150071	1.16 (0.96-1.40)		TRUE	9.96459e-149	0.0669622	25.893	28.8248	20	0.0912675	-0.0386719	0.0241768	0.126196	NA	0.085
707	CD11b on CD33br HLA DR+ CD14dim	Ankylosing Spondylitis	22		-0.090388	0.0670249	0.192548	0.91 (0.80-1.04)	-0.0566049	0.0392346	0.149097	0.94 (0.88-1.02)	-0.0416149	0.0274827	0.12997	0.565524	0.96 (0.91-1.01)	-0.053332	0.0477986	0.277129	0.95 (0.86-1.04)	-0.0185929	0.064374	0.775546	0.98 (0.87-1.11)		TRUE	7.74387e-180	0.29789	28.9116	17.0749	21	0.706557	0.0170477	0.0213673	0.434334	NA	0.703
708	CD45RA on naive CD4+	Ankylosing Spondylitis	123		0.0131297	0.0345769	0.704815	1.01 (0.95-1.08)	-0.0243666	0.0247991	0.325824	0.98 (0.93-1.02)	-0.025203	0.0155556	0.105192	0.554187	0.98 (0.95-1.01)	-0.0239872	0.0418658	0.56773	0.98 (0.90-1.06)	-0.0388895	0.0588535	0.509996	0.96 (0.86-1.08)		TRUE	NA	0.395257	35.3785	137.186	122	0.164331	-0.0107053	0.00849276	0.209905	NA	0.156
709	CD4RA on TD CD4+	Ankylosing Spondylitis	30		-0.00745572	0.072226	0.918518	0.99 (0.86-1.14)	-0.0144811	0.0462241	0.754067	0.99 (0.90-1.08)	0.0279452	0.0314774	0.374656	0.768655	1.03 (0.97-1.09)	-0.040398	0.0728839	0.583638	0.96 (0.83-1.11)	-0.0545768	0.0783848	0.491804	0.95 (0.81-1.10)		TRUE	5.04088e-180	0.123663	23.8988	22.501	29	0.798867	0.00847908	0.01557	0.590354	NA	0.794
710	CD45RA on naive CD8br	Ankylosing Spondylitis	38		-0.0479378	0.0855255	0.578604	0.95 (0.81-1.13)	-0.0175454	0.0456622	0.700798	0.98 (0.90-1.07)	-0.0219171	0.0315278	0.486951	0.833632	0.98 (0.92-1.04)	-0.030389	0.0672079	0.653791	0.97 (0.85-1.11)	-0.114863	0.0869754	0.194733	0.89 (0.75-1.06)		TRUE	1.94869e-250	0.105863	24.6392	31.1938	37	0.737362	0.00585601	0.0178921	0.74534	NA	0.76
711	CD45RA on TD CD8br	Ankylosing Spondylitis	20		0.0914579	0.130526	0.492456	1.10 (0.85-1.42)	-0.0541667	0.0652185	0.406232	0.95 (0.83-1.08)	-0.0680234	0.0475021	0.152142	0.589958	0.93 (0.85-1.03)	-0.0541603	0.119247	0.654842	0.95 (0.75-1.20)	-0.0435463	0.117902	0.715957	0.96 (0.76-1.21)		TRUE	5.27728e-123	0.340595	25.7265	10.5178	19	0.938997	-0.0343928	0.0262182	0.206076	NA	0.897
712	CD45RA on resting Treg	Ankylosing Spondylitis	62		0.0553388	0.0438504	0.211836	1.06 (0.97-1.15)	0.0367174	0.0331493	0.268018	1.04 (0.97-1.11)	-0.0153173	0.0212744	0.471533	0.817217	0.98 (0.94-1.03)	0.0808657	0.0573844	0.163856	1.08 (0.97-1.21)	0.084676	0.0806045	0.297627	1.09 (0.93-1.27)		TRUE	0	0.110289	33.479	73.4577	61	0.131666	-0.0222126	0.0117622	0.0637988	NA	0.111
713	CD45RA on CD39+ resting Treg	Ankylosing Spondylitis	21		0.122074	0.0785867	0.136833	1.13 (0.97-1.32)	0.0515998	0.0626995	0.410526	1.05 (0.93-1.19)	0.0542674	0.0408095	0.183593	0.621327	1.06 (0.97-1.14)	0.146683	0.086019	0.103634	1.16 (0.98-1.37)	0.0317142	0.10928	0.774643	1.03 (0.83-1.28)		TRUE	7.90161e-113	0.261916	22.5964	22.4114	20	0.318613	-0.0213865	0.0207202	0.314958	NA	0.301
714	HLA DR on myeloid DC	Ankylosing Spondylitis	63		-0.335151	0.0960361	0.000903848	0.72 (0.59-0.86)	-0.173761	0.036842	2.40078e-06	0.84 (0.78-0.90)	-0.199432	0.0339744	4.35609e-09	1.59215e-06	0.82 (0.77-0.88)	-0.224157	0.0811033	0.00751149	0.80 (0.68-0.94)	-0.291153	0.0845564	0.00103531	0.75 (0.63-0.88)		TRUE	NA	1	53.1723	167.255	62	1.30791e-11	0.0380215	0.0252009	0.136529	rs11551421, rs11754075, rs11966070, rs206018, rs2229527, rs2844677, rs3117136, rs3129299, rs34217071, rs34697429, rs4711325, rs55844831, rs613281, rs9267650, rs9393925, rs9468693	0.001
715	HLA DR on plasmacytoid DC	Ankylosing Spondylitis	81		-0.246263	0.0746875	0.00146478	0.78 (0.68-0.90)	-0.0858459	0.0360386	0.0172164	0.92 (0.86-0.98)	-0.151689	0.0344708	1.07998e-05	0.00263154	0.86 (0.80-0.92)	-0.0613574	0.0492125	0.216114	0.94 (0.85-1.04)	0.00518217	0.106932	0.961469	1.01 (0.82-1.24)		TRUE	NA	1	45.0397	294.603	80	2.57339e-26	0.0312546	0.0219342	0.158118	rs1063478, rs113119046, rs188373122, rs210198, rs241432, rs2760126, rs2772372, rs28381339, rs2844677, rs28892580, rs3129299, rs3134928, rs3134929, rs4713424, rs74334317, rs80197836, rs9267650, rs9393735, rs9393925	0.001
716	HLA DR on DC	Ankylosing Spondylitis	71		-0.397994	0.08807	2.50262e-05	0.67 (0.57-0.80)	-0.202147	0.0402291	5.03681e-07	0.82 (0.76-0.88)	-0.264621	0.0353049	6.61388e-14	4.83475e-11	0.77 (0.72-0.82)	-0.288694	0.0827457	0.000843	0.75 (0.64-0.88)	-0.372209	0.112045	0.00142324	0.69 (0.55-0.86)		TRUE	NA	1	43.1711	220.927	70	1.52398e-17	0.0394511	0.0239207	0.103644	rs210199, rs2760118, rs28724898, rs3129299, rs3134928, rs3134929, rs3134932, rs34481210, rs4711325, rs55844831, rs7769158, rs9268498, rs9393925, rs9468693	0.001
717	HLA DR on HSC	Ankylosing Spondylitis	39		0.0567519	0.0763967	0.462259	1.06 (0.91-1.23)	0.0336425	0.0335667	0.316218	1.03 (0.97-1.10)	-0.0417558	0.0341675	0.221673	0.661399	0.96 (0.90-1.03)	0.0145736	0.0305919	0.636525	1.01 (0.96-1.08)	-0.0501639	0.0577202	0.390256	0.95 (0.85-1.06)		TRUE	0	0.524449	33.5675	103.727	38	5.19994e-08	-0.032489	0.0226128	0.159191	rs12386522, rs13207893, rs13214027, rs2534820, rs2844677, rs2857604, rs3134928, rs7749924, rs9268430	0.001
718	HLA DR on CD33br HLA DR+ CD14-	Ankylosing Spondylitis	50		-0.167531	0.0916634	0.0738181	0.85 (0.71-1.01)	0.0175581	0.0333373	0.598416	1.02 (0.95-1.09)	-0.0763574	0.0382216	0.0457431	0.359551	0.93 (0.86-1.00)	-0.0201489	0.0287205	0.486278	0.98 (0.93-1.04)	-0.106295	0.0576768	0.0713922	0.90 (0.80-1.01)		TRUE	NA	0.993561	37.9623	165.176	49	1.66859e-14	0.0341581	0.0312269	0.279472	rs11575849, rs1383265, rs206018, rs2072633, rs2844677, rs3129299, rs3131335, rs3134928, rs376510, rs409687, rs4713629, rs499606, rs6925683, rs73410773, rs7769158, rs9267650, rs9268430, rs9268627, rs9271364	0.001
719	HLA DR on CD33br HLA DR+ CD14dim	Ankylosing Spondylitis	30		0.0711448	0.0881904	0.426628	1.07 (0.90-1.28)	0.046661	0.0411363	0.256668	1.05 (0.97-1.14)	0.0181138	0.0270003	0.502301	0.839368	1.02 (0.97-1.07)	0.0319498	0.0430021	0.463469	1.03 (0.95-1.12)	0.0260378	0.054138	0.634159	1.03 (0.92-1.14)		TRUE	2.5618e-272	0.114099	27.6462	37.0501	29	0.144948	-0.0148856	0.0231924	0.526205	rs145458341, rs206018, rs2072633, rs241432, rs2844677, rs3134928, rs376510, rs409687, rs499606, rs6925683, rs9267650, rs9268430, rs9268627	0.001
720	HLA DR on CD33dim HLA DR+ CD11b+	Ankylosing Spondylitis	37		0.0507174	0.100405	0.616635	1.05 (0.86-1.28)	0.102877	0.037359	0.00589184	1.11 (1.03-1.19)	0.0846079	0.0419907	0.0439129	0.35667	1.09 (1.00-1.18)	0.0996362	0.0356064	0.00820144	1.10 (1.03-1.18)	0.131339	0.0550707	0.0224713	1.14 (1.02-1.27)		TRUE	0	0.982425	30.3381	105.736	36	8.83259e-09	0.0108816	0.0292073	0.71172	rs206018, rs2072633, rs2516486, rs2844677, rs2854050, rs3129299, rs3134928, rs409687, rs4711369, rs75057504, rs9266515, rs9267650, rs9468693	0.001
721	HLA DR on CD33dim HLA DR+ CD11b-	Ankylosing Spondylitis	34		-0.0687282	0.147939	0.645385	0.93 (0.70-1.25)	0.106766	0.0463736	0.0213188	1.11 (1.02-1.22)	0.0504122	0.0484602	0.29821	0.727484	1.05 (0.96-1.16)	0.0474121	0.0421713	0.269008	1.05 (0.97-1.14)	0.0832606	0.0649835	0.209034	1.09 (0.96-1.23)		TRUE	0	0.61969	29.8816	90.7275	33	2.73725e-07	0.0317214	0.0371973	0.400116	rs206018, rs2072633, rs2844677, rs3129299, rs3134928, rs34217071, rs409687, rs446287, rs4947327, rs6925683, rs75057504, rs9267650	0.001
722	HLA DR on CD33- HLA DR+	Ankylosing Spondylitis	35		-0.257548	0.116579	0.0342114	0.77 (0.62-0.97)	-0.0786275	0.0492951	0.110704	0.92 (0.84-1.02)	-0.109951	0.0469258	0.0191247	0.252317	0.90 (0.82-0.98)	-0.062356	0.0412128	0.139515	0.94 (0.87-1.02)	-0.0970699	0.0752946	0.206031	0.91 (0.78-1.05)		TRUE	0	0.99875	34.7019	104.639	34	4.0695e-09	0.0482284	0.034958	0.176984	rs11551421, rs11576012, rs117821, rs12528906, rs2844677, rs3129299, rs3134928, rs3134929, rs373700947, rs4711325, rs73743305, rs76161886, rs9267650, rs9368784	0.001
723	HLA DR on HLA DR+ T cell	Ankylosing Spondylitis	18		0.00186747	0.156075	0.990601	1.00 (0.74-1.36)	0.0387601	0.0689907	0.574241	1.04 (0.91-1.19)	0.0397469	0.0470613	0.398347	0.768655	1.04 (0.95-1.14)	-0.0116162	0.0970534	0.906133	0.99 (0.82-1.20)	0.039277	0.134509	0.773818	1.04 (0.80-1.35)		TRUE	7.74515e-101	0.137619	24.3147	20.7132	17	0.23938	0.00705355	0.0273065	0.799461	NA	0.245
724	HLA DR on HLA DR+ CD4+	Ankylosing Spondylitis	19		-0.0179687	0.0992697	0.858501	0.98 (0.81-1.19)	0.0339445	0.0608368	0.576872	1.03 (0.92-1.17)	0.0190618	0.0437957	0.663387	0.939524	1.02 (0.94-1.11)	0.03037	0.0856895	0.727143	1.03 (0.87-1.22)	0.0274926	0.10472	0.795891	1.03 (0.84-1.26)		TRUE	3.70063e-95	0.0681176	21.6822	15.8896	18	0.600254	0.00920548	0.0221462	0.682852	NA	0.631
725	HLA DR on HLA DR+ CD8br	Ankylosing Spondylitis	20		-0.112171	0.109002	0.317076	0.89 (0.72-1.11)	-0.0224043	0.0680187	0.741865	0.98 (0.86-1.12)	-0.0284187	0.0463159	0.53949	0.86199	0.97 (0.89-1.06)	-0.0075132	0.0896954	0.934121	0.99 (0.83-1.18)	0.0251217	0.109278	0.820635	1.03 (0.83-1.27)		TRUE	5.12299e-99	0.0904617	21.4394	19.9388	19	0.398269	0.0171873	0.0201048	0.40385	NA	0.424
726	HLA DR on B cell	Ankylosing Spondylitis	55		0.00504546	0.0588927	0.93205	1.01 (0.90-1.13)	0.0236791	0.0349606	0.49821	1.02 (0.96-1.10)	-0.00191135	0.0315575	0.951704	0.985366	1.00 (0.94-1.06)	0.0261954	0.0362531	0.473061	1.03 (0.96-1.10)	0.0436395	0.0697168	0.533982	1.04 (0.91-1.20)		TRUE	0	0.0509749	42.2195	116.648	54	1.67192e-06	-0.00212997	0.0151672	0.888851	rs1063478, rs17213281, rs61203056, rs6457503, rs6913664, rs6922051, rs9268557, rs9348660	0.001
727	HLA DR on HLA DR+ NK	Ankylosing Spondylitis	45		-0.0926229	0.088444	0.300836	0.91 (0.77-1.08)	-0.0394937	0.0427496	0.355571	0.96 (0.88-1.05)	-0.0431758	0.0355576	0.224652	0.665753	0.96 (0.89-1.03)	-0.0581254	0.0468857	0.221648	0.94 (0.86-1.03)	-0.0489017	0.0721908	0.501702	0.95 (0.83-1.10)		TRUE	0	0.395962	34.3817	74.315	44	0.00288125	0.0116897	0.019118	0.544122	rs2072633, rs2499732, rs3134928, rs34217071, rs499606, rs73747332, rs9260918, rs9267650, rs9268628, rs9784876	0.001
728	CD8 on CD28+ CD45RA- CD8br	Ankylosing Spondylitis	38		0.198267	0.126994	0.127217	1.22 (0.95-1.56)	0.077295	0.0500296	0.12235	1.08 (0.98-1.19)	0.12615	0.0441157	0.00424276	0.156661	1.13 (1.04-1.24)	0.0889302	0.0619191	0.159338	1.09 (0.97-1.23)	0.0639224	0.0711205	0.374577	1.07 (0.93-1.23)		TRUE	9.76204e-291	0.994975	28.0081	64.9966	37	0.00300189	-0.0154957	0.0255571	0.548108	rs1150769, rs1264429, rs3025645, rs56262516, rs62408691, rs7749924, rs9260729, rs9500976	0.001
729	CD8 on CD28+ CD45RA+ CD8br	Ankylosing Spondylitis	60		0.104166	0.0655752	0.11761	1.11 (0.98-1.26)	0.0509348	0.0311369	0.101875	1.05 (0.99-1.12)	0.0552754	0.0324708	0.0886967	0.531453	1.06 (0.99-1.13)	0.056687	0.028397	0.0505302	1.06 (1.00-1.12)	0.132439	0.0525164	0.0143932	1.14 (1.03-1.27)		TRUE	0	0.867199	46.6078	143.852	59	4.82788e-09	-0.0148507	0.0172926	0.393993	rs17193739, rs3131290, rs4148874, rs4713424, rs55777621, rs76951402, rs7749924	0.001
730	CD8 on CD28- CD8br	Ankylosing Spondylitis	31		0.242573	0.157261	0.133798	1.27 (0.94-1.73)	-0.0258406	0.059679	0.665019	0.97 (0.87-1.10)	-0.0553702	0.0522889	0.289632	0.725817	0.95 (0.85-1.05)	-0.000173348	0.0739359	0.998145	1.00 (0.86-1.16)	-0.0118968	0.0971386	0.903342	0.99 (0.82-1.20)		TRUE	3.80429e-192	0.34056	24.7947	56.9652	30	0.00211158	-0.061075	0.0305734	0.0552113	rs12210887, rs1233405, rs3131290, rs56262516, rs78689026	0.001
731	CD8 on CD39+ CD8br	Ankylosing Spondylitis	34		0.119044	0.0830164	0.161278	1.13 (0.96-1.33)	0.0354103	0.0488697	0.468706	1.04 (0.94-1.14)	0.0116176	0.0332737	0.726974	0.939524	1.01 (0.95-1.08)	0.0312713	0.0556647	0.578062	1.03 (0.93-1.15)	0.0569662	0.0770291	0.464807	1.06 (0.91-1.23)		TRUE	2.6393e-231	0.0650128	26.0564	43.1272	33	0.111577	-0.0268665	0.0185331	0.156887	rs1150769, rs1264429, rs7739491, rs9260729, rs9500976	0.001

## Sheet: Sheet3
Supplementary Table 3: Comprehensive result of MR analysis between 1,400 serum metabolites and AS. Screening criteria: P=1e-5，R²=0.1，kb=500
	Data				Mendelian Randomization Analysis																						Sensitive analysis
	Populations				MR.Egger				Weighted.median				Inverse.variance.weighted.					Weighted.mode				Simple.mode					Steiger Test			F-statistic	Heterogeneity test (IVW)			Pleiotropy test			MR-PRESSO
	Exposure	Outcome	Nsnp		Beta	Se	P_value	OR(-95％CI__95％CI)	Beta	Se	P_value	OR(-95％CI__95％CI)	Beta	Se	P_value	P_value(FDR)	OR(-95％CI__95％CI)	Beta	Se	P_value	OR(-95％CI__95％CI)	Beta	Se	P_value	OR(-95％CI__95％CI)		Correct_causal_direction	Steiger_P_value	Value_Power	F	Heterogeneity（Q_IVW）	Heterogeneity（df_IVW）	Heterogeneity（P_value_IVW）	Pleiotropy （egger_intercept）	Se	P_value	Outliers	Global_test_p
1	Carnitine levels	Ankylosing Spondylitis	48		-0.00116392	0.0697267	0.986754	1.00 (0.87-1.15)	0.017951	0.057877	0.756441	1.02 (0.91-1.14)	-0.00594099	0.0367451	0.871557	0.977708	0.99 (0.93-1.07)	0.021706	0.0572273	0.706178	1.02 (0.91-1.14)	-0.159048	0.0885126	0.0787799	0.85 (0.72-1.01)		TRUE	0	0.0537088	50.8655	29.8859	47	0.97557	-0.000951961	0.0118089	0.936099	NA	0.97
2	Benzoate levels	Ankylosing Spondylitis	18		-0.00259584	0.0611752	0.966679	1.00 (0.88-1.12)	-0.00168156	0.0590779	0.977293	1.00 (0.89-1.12)	0.0311376	0.0465064	0.503155	0.89054	1.03 (0.94-1.13)	0.00330291	0.0558443	0.953526	1.00 (0.90-1.12)	0.0424021	0.127105	0.742763	1.04 (0.81-1.34)		TRUE	4.88094e-80	0.068944	21.0662	15.0836	17	0.589462	0.0148187	0.0174589	0.408526	NA	0.551
3	Maltotriose levels	Ankylosing Spondylitis	25		-0.0322562	0.111075	0.774113	0.97 (0.78-1.20)	-0.0446732	0.0701739	0.52438	0.96 (0.83-1.10)	-0.061379	0.0529701	0.246559	0.720631	0.94 (0.85-1.04)	-0.0507949	0.105349	0.634063	0.95 (0.77-1.17)	-0.0442958	0.113029	0.698592	0.96 (0.77-1.19)		TRUE	4.30405e-123	0.20881	21.827	15.2417	24	0.913487	-0.00497681	0.0166843	0.768158	NA	0.929
4	Hippurate levels	Ankylosing Spondylitis	19		-0.314934	0.210877	0.153648	0.73 (0.48-1.10)	-0.125478	0.112201	0.263424	0.88 (0.71-1.10)	-0.121164	0.0809168	0.134292	0.600251	0.89 (0.76-1.04)	-0.099553	0.135305	0.471351	0.91 (0.69-1.18)	-0.0934517	0.157309	0.559862	0.91 (0.67-1.24)		TRUE	4.62232e-82	0.293526	21.1612	27.5322	18	0.0695403	0.0242043	0.0232025	0.311476	NA	0.083
5	Methionine sulfoxide levels	Ankylosing Spondylitis	28		0.0927387	0.140896	0.516192	1.10 (0.83-1.45)	0.0382765	0.0891565	0.667692	1.04 (0.87-1.24)	-0.0147095	0.0647556	0.820304	0.97216	0.99 (0.87-1.12)	0.067476	0.151078	0.658705	1.07 (0.80-1.44)	0.0920346	0.187956	0.62833	1.10 (0.76-1.58)		TRUE	8.68406e-129	0.0556876	21.6553	20.1323	27	0.825158	-0.0144941	0.0168798	0.398372	NA	0.827
6	Xanthurenate levels	Ankylosing Spondylitis	30		-0.344181	0.161306	0.0417656	0.71 (0.52-0.97)	-0.21407	0.0883435	0.0153862	0.81 (0.68-0.96)	-0.184654	0.0591561	0.00179949	0.118348	0.83 (0.74-0.93)	-0.222835	0.139124	0.120062	0.80 (0.61-1.05)	-0.120082	0.177656	0.504443	0.89 (0.63-1.26)		TRUE	3.32223e-168	0.848261	26.3917	31.9615	29	0.321567	0.0209705	0.0195785	0.293271	NA	0.336
7	N-alpha-acetylornithine levels	Ankylosing Spondylitis	22		-0.0957648	0.120653	0.436675	0.91 (0.72-1.15)	-0.091247	0.0846745	0.281203	0.91 (0.77-1.08)	-0.096621	0.0577982	0.0945843	0.527897	0.91 (0.81-1.02)	-0.128432	0.132716	0.3442	0.88 (0.68-1.14)	-0.1066	0.153868	0.496022	0.90 (0.66-1.22)		TRUE	1.13686e-121	0.369402	25.2124	18.1155	21	0.641687	-0.000178086	0.022028	0.99363	NA	0.628
8	3-methylhistidine levels	Ankylosing Spondylitis	30		0.0986902	0.150234	0.516603	1.10 (0.82-1.48)	0.0283886	0.102345	0.781487	1.03 (0.84-1.26)	0.0191363	0.0652227	0.769217	0.963568	1.02 (0.90-1.16)	0.017699	0.123084	0.886656	1.02 (0.80-1.30)	-0.0269733	0.165355	0.871553	0.97 (0.70-1.35)		TRUE	8.08255e-134	0.0604893	21.365	36.5804	29	0.157264	-0.0110553	0.0181644	0.547679	NA	0.182
9	Glycerophosphorylcholine (GPC) levels	Ankylosing Spondylitis	31		-0.103494	0.127735	0.424409	0.90 (0.70-1.16)	0.0254333	0.0897189	0.776811	1.03 (0.86-1.22)	0.0218461	0.0621071	0.725027	0.959694	1.02 (0.90-1.15)	0.182338	0.177347	0.312101	1.20 (0.85-1.70)	0.228931	0.189384	0.236174	1.26 (0.87-1.82)		TRUE	1.78545e-143	0.0646579	21.8591	28.914	30	0.522116	0.018392	0.0163787	0.270681	rs16973477	0.038
10	Phenylacetate levels	Ankylosing Spondylitis	27		-0.00368888	0.110664	0.973673	1.00 (0.80-1.24)	-0.0197857	0.0824554	0.810364	0.98 (0.83-1.15)	-0.0175822	0.0570207	0.757817	0.961848	0.98 (0.88-1.10)	-0.00608521	0.109185	0.955981	0.99 (0.80-1.23)	-0.112252	0.144692	0.444867	0.89 (0.67-1.19)		TRUE	2.12242e-137	0.0600171	23.7437	29.3033	26	0.297471	-0.00268384	0.0177458	0.881002	NA	0.306
11	3-methyl-2-oxovalerate levels	Ankylosing Spondylitis	18		0.0760639	0.230614	0.745806	1.08 (0.69-1.70)	-0.0535115	0.127641	0.675046	0.95 (0.74-1.22)	-0.00197666	0.0968031	0.983709	0.991499	1.00 (0.83-1.21)	-0.118573	0.195329	0.551846	0.89 (0.61-1.30)	-0.0940225	0.212075	0.663107	0.91 (0.60-1.38)		TRUE	3.98444e-87	0.0500698	22.7428	8.7248	17	0.948502	-0.0107438	0.0288161	0.71416	NA	0.948
12	Tartarate levels	Ankylosing Spondylitis	22		0.152217	0.134861	0.272384	1.16 (0.89-1.52)	0.129871	0.101839	0.202217	1.14 (0.93-1.39)	0.0939386	0.0692063	0.174664	0.642446	1.10 (0.96-1.26)	0.254096	0.143573	0.0912792	1.29 (0.97-1.71)	0.293154	0.197075	0.151738	1.34 (0.91-1.97)		TRUE	2.57758e-99	0.295895	21.3962	22.3212	21	0.381207	-0.00978502	0.0190784	0.61365	NA	0.386
13	Suberate (C8-DC) levels	Ankylosing Spondylitis	28		-0.110993	0.0802333	0.178313	0.89 (0.76-1.05)	-0.025108	0.0681661	0.712622	0.98 (0.85-1.11)	-0.0712401	0.0486579	0.143167	0.600641	0.93 (0.85-1.02)	-0.103089	0.0762187	0.187421	0.90 (0.78-1.05)	0.11146	0.123898	0.376282	1.12 (0.88-1.43)		TRUE	2.38984e-129	0.205909	21.3002	16.0451	27	0.952083	0.008953	0.0143677	0.538624	NA	0.935
14	5-hydroxylysine levels	Ankylosing Spondylitis	55		0.0244678	0.0616737	0.69316	1.02 (0.91-1.16)	0.0279112	0.0439816	0.525682	1.03 (0.94-1.12)	0.0136401	0.0313472	0.663468	0.942044	1.01 (0.95-1.08)	0.0238077	0.0426945	0.579402	1.02 (0.94-1.11)	0.0238077	0.0818801	0.772346	1.02 (0.87-1.20)		TRUE	0	0.0749035	54.6381	71.4819	54	0.0557627	-0.00264143	0.0121475	0.828695	NA	0.075
15	3-phenylpropionate hydrocinnamate levels	Ankylosing Spondylitis	29		0.107585	0.0895172	0.239864	1.11 (0.93-1.33)	0.0442766	0.0790317	0.575317	1.05 (0.90-1.22)	0.030681	0.0520792	0.55578	0.911115	1.03 (0.93-1.14)	0.0384976	0.083708	0.649137	1.04 (0.88-1.22)	0.0478333	0.122538	0.699227	1.05 (0.83-1.33)		TRUE	1.33419e-137	0.0791318	22.3588	27.3677	28	0.498299	-0.0159883	0.0151369	0.300216	NA	0.529
16	Kynurenine levels	Ankylosing Spondylitis	32		0.201802	0.170683	0.246364	1.22 (0.88-1.71)	0.128212	0.0795901	0.107202	1.14 (0.97-1.33)	0.0608783	0.0542108	0.261441	0.737939	1.06 (0.96-1.18)	0.126289	0.112591	0.270619	1.13 (0.91-1.41)	-0.0804512	0.155179	0.607832	0.92 (0.68-1.25)		TRUE	2.97425e-215	0.230137	30.9597	33.81	31	0.333305	-0.0173478	0.0198124	0.388201	NA	0.347
17	N-acetylglutamate levels	Ankylosing Spondylitis	21		-0.22836	0.206272	0.282076	0.80 (0.53-1.19)	-0.0130769	0.109455	0.904901	0.99 (0.80-1.22)	-0.117214	0.0802506	0.144126	0.60158	0.89 (0.76-1.04)	0.112594	0.203084	0.585437	1.12 (0.75-1.67)	0.145601	0.215168	0.506358	1.16 (0.76-1.76)		TRUE	2.48044e-103	0.34311	23.2473	15.1519	20	0.767653	0.012744	0.0217877	0.565484	NA	0.778
18	Glycerol 3-phosphate levels	Ankylosing Spondylitis	46		0.0356098	0.106718	0.740206	1.04 (0.84-1.28)	-0.00718085	0.0597635	0.904361	0.99 (0.88-1.12)	-0.0443582	0.0503872	0.378671	0.803794	0.96 (0.87-1.06)	0.0144273	0.0671007	0.830731	1.01 (0.89-1.16)	-0.00699272	0.105805	0.947599	0.99 (0.81-1.22)		TRUE	0	0.183184	33.3262	71.1011	45	0.00784322	-0.0145216	0.017068	0.399483	NA	0.01
19	Imidazole lactate levels	Ankylosing Spondylitis	74		-0.0145658	0.0515545	0.778347	0.99 (0.89-1.09)	0.0150162	0.0411665	0.715285	1.02 (0.94-1.10)	0.0374768	0.0271757	0.167878	0.636087	1.04 (0.98-1.09)	0.00628775	0.0430468	0.88427	1.01 (0.92-1.09)	0.0656028	0.0766105	0.394625	1.07 (0.92-1.24)		TRUE	0	0.334259	58.739	39.0005	73	0.999627	0.0108174	0.00910628	0.238775	NA	1
20	4-guanidinobutanoate levels	Ankylosing Spondylitis	51		0.0171117	0.0625453	0.785551	1.02 (0.90-1.15)	-0.0450334	0.0531122	0.396498	0.96 (0.86-1.06)	-0.0681187	0.0328663	0.0382095	0.384996	0.93 (0.88-1.00)	-0.0597664	0.0519529	0.255453	0.94 (0.85-1.04)	-0.113651	0.098981	0.256346	0.89 (0.74-1.08)		TRUE	0	0.581367	56.9874	42.8061	50	0.754762	-0.0177885	0.0111063	0.11566	NA	0.767
21	Glucuronate levels	Ankylosing Spondylitis	16		-0.174162	0.170392	0.32406	0.84 (0.60-1.17)	-0.200588	0.117285	0.0872164	0.82 (0.65-1.03)	-0.122334	0.0846376	0.148349	0.602685	0.88 (0.75-1.04)	-0.228511	0.165798	0.188339	0.80 (0.57-1.10)	-0.181858	0.208103	0.395957	0.83 (0.55-1.25)		TRUE	1.21483e-70	0.263839	20.9625	9.07113	15	0.873769	0.00733607	0.0209326	0.73121	NA	0.858
22	Ribitol levels	Ankylosing Spondylitis	44		0.0491661	0.0511091	0.341564	1.05 (0.95-1.16)	0.0507066	0.0434736	0.243461	1.05 (0.97-1.15)	0.0753258	0.0305346	0.0136289	0.237604	1.08 (1.02-1.14)	0.0653408	0.0385572	0.0973741	1.07 (0.99-1.15)	0.0716792	0.0878173	0.418867	1.07 (0.90-1.28)		TRUE	0	0.483763	35.6629	58.5373	43	0.0573076	0.00801641	0.011169	0.476893	NA	0.089
23	Glycodeoxycholate levels	Ankylosing Spondylitis	20		-0.146967	0.186076	0.439914	0.86 (0.60-1.24)	-0.0262145	0.106631	0.805804	0.97 (0.79-1.20)	-0.0686369	0.0748778	0.359325	0.803369	0.93 (0.81-1.08)	-0.0174596	0.159581	0.914025	0.98 (0.72-1.34)	0.0298396	0.173805	0.865501	1.03 (0.73-1.45)		TRUE	3.17078e-90	0.153419	21.4025	22.2292	19	0.272998	0.010293	0.0219035	0.644052	NA	0.286
24	Theobromine levels	Ankylosing Spondylitis	28		0.0230927	0.196555	0.907377	1.02 (0.70-1.50)	-0.118909	0.102354	0.24534	0.89 (0.73-1.09)	-0.0896708	0.0674207	0.183512	0.642446	0.91 (0.80-1.04)	-0.158014	0.168065	0.355454	0.85 (0.61-1.19)	-0.158014	0.20009	0.436575	0.85 (0.58-1.26)		TRUE	2.68348e-135	0.273333	22.9883	30.7844	27	0.280081	-0.0123527	0.0199991	0.542169	NA	0.289
25	Quinate levels	Ankylosing Spondylitis	21		0.0248926	0.0731548	0.737384	1.03 (0.89-1.18)	-0.0679926	0.082786	0.411473	0.93 (0.79-1.10)	-0.005585	0.052036	0.914528	0.980706	0.99 (0.90-1.10)	-0.0293185	0.0752795	0.70105	0.97 (0.84-1.13)	-0.102656	0.13775	0.464799	0.90 (0.69-1.18)		TRUE	2.09468e-97	0.0506313	21.9848	15.0617	20	0.772868	-0.00978774	0.0165129	0.560348	NA	0.751
26	Gentisate levels	Ankylosing Spondylitis	28		0.139557	0.132557	0.302116	1.15 (0.89-1.49)	0.0845231	0.0982133	0.389454	1.09 (0.90-1.32)	0.0311132	0.066877	0.641767	0.93106	1.03 (0.90-1.18)	0.1377	0.140532	0.335859	1.15 (0.87-1.51)	0.173846	0.166026	0.304337	1.19 (0.86-1.65)		TRUE	4.05573e-129	0.0780442	21.9187	30.1563	27	0.307175	-0.0173826	0.017967	0.342221	NA	0.307
27	Theophylline levels	Ankylosing Spondylitis	26		0.264026	0.153682	0.0986727	1.30 (0.96-1.76)	0.0437084	0.096269	0.649812	1.04 (0.87-1.26)	-0.00235916	0.0688975	0.972685	0.991167	1.00 (0.87-1.14)	0.095261	0.16153	0.560656	1.10 (0.80-1.51)	0.101437	0.165144	0.544612	1.11 (0.80-1.53)		TRUE	1.79078e-117	0.0501427	21.3954	24.0726	25	0.515181	-0.0371349	0.0191502	0.0643276	NA	0.52
28	1,5-anhydroglucitol (1,5-ag) levels	Ankylosing Spondylitis	42		-0.0438966	0.0745853	0.559477	0.96 (0.83-1.11)	-0.0551773	0.0623806	0.376412	0.95 (0.84-1.07)	-0.0670054	0.0419657	0.110339	0.564876	0.94 (0.86-1.02)	-0.0574815	0.0771327	0.460385	0.94 (0.81-1.10)	-0.030844	0.116131	0.79188	0.97 (0.77-1.22)		TRUE	2.56228e-265	0.286769	28.526	42.9251	41	0.388674	-0.00425335	0.0111654	0.705262	NA	0.395
29	1-stearoyl-2-arachidonoyl-GPI (18:0/20:4) levels	Ankylosing Spondylitis	39		-0.0969954	0.0686858	0.166259	0.91 (0.79-1.04)	-0.020938	0.0573162	0.714882	0.98 (0.88-1.10)	-0.0191201	0.0388541	0.622648	0.925883	0.98 (0.91-1.06)	-0.0478469	0.0571403	0.407627	0.95 (0.85-1.07)	0.0135368	0.11032	0.902987	1.01 (0.82-1.26)		TRUE	2.31213e-302	0.0714791	34.3734	34.7169	38	0.62206	0.0143168	0.0104129	0.177427	NA	0.606
30	Indolelactate levels	Ankylosing Spondylitis	31		-0.212766	0.147235	0.159158	0.81 (0.61-1.08)	-0.130012	0.0970277	0.180263	0.88 (0.73-1.06)	-0.0669359	0.0657322	0.30853	0.762218	0.94 (0.82-1.06)	-0.151453	0.126076	0.239041	0.86 (0.67-1.10)	-0.147467	0.161236	0.36769	0.86 (0.63-1.18)		TRUE	5.21529e-177	0.208378	26.3502	19.1823	30	0.936109	0.0175054	0.015815	0.277441	NA	0.954
31	Docosahexaenoate DHA; 22:6n3 levels	Ankylosing Spondylitis	22		-0.162327	0.136079	0.246873	0.85 (0.65-1.11)	-0.168302	0.104654	0.107798	0.85 (0.69-1.04)	-0.0527972	0.0700145	0.450795	0.865232	0.95 (0.83-1.09)	-0.208453	0.12893	0.120848	0.81 (0.63-1.05)	-0.208453	0.1961	0.299857	0.81 (0.55-1.19)		TRUE	1.22371e-100	0.107525	21.998	23.8131	21	0.302203	0.0154596	0.0160555	0.347103	NA	0.303
32	1-stearoyl-2-oleoyl-GPS (18:0/18:1) levels	Ankylosing Spondylitis	21		-0.364976	0.243985	0.151106	0.69 (0.43-1.12)	-0.0469198	0.118232	0.691482	0.95 (0.76-1.20)	-0.030193	0.0761875	0.691885	0.957789	0.97 (0.84-1.13)	-0.0591494	0.180926	0.747121	0.94 (0.66-1.34)	-0.0339273	0.212523	0.874766	0.97 (0.64-1.47)		TRUE	2.92693e-102	0.0698412	23.5546	30.6992	20	0.0592888	0.0488467	0.0329889	0.155079	NA	0.05
33	1-myristoyl-2-palmitoyl-gpc (14:0/16:0) levels	Ankylosing Spondylitis	17		0.00167027	0.186829	0.992985	1.00 (0.69-1.44)	0.104964	0.113445	0.354838	1.11 (0.89-1.39)	-0.0172419	0.0866151	0.842213	0.977415	0.98 (0.83-1.16)	0.141351	0.164529	0.402958	1.15 (0.83-1.59)	0.121818	0.193911	0.538729	1.13 (0.77-1.65)		TRUE	1.54163e-77	0.0546902	21.5451	9.22937	16	0.903668	-0.00247679	0.0216793	0.910557	NA	0.903
34	Paraxanthine levels in elite athletes	Ankylosing Spondylitis	35		-0.0578761	0.124113	0.644051	0.94 (0.74-1.20)	0.0761009	0.0855162	0.37352	1.08 (0.91-1.28)	-0.0163212	0.0577166	0.777345	0.964789	0.98 (0.88-1.10)	0.112941	0.133281	0.402703	1.12 (0.86-1.45)	0.0815878	0.187815	0.66674	1.09 (0.75-1.57)		TRUE	1.22087e-164	0.0593294	21.9477	32.9956	34	0.516697	0.00550905	0.0145666	0.707705	NA	0.526
35	4-methyl-2-oxopentanoate levels	Ankylosing Spondylitis	13		0.16508	0.286714	0.576365	1.18 (0.67-2.07)	0.0879301	0.133076	0.508773	1.09 (0.84-1.42)	0.0431193	0.0997416	0.665516	0.943039	1.04 (0.86-1.27)	0.222759	0.215706	0.322111	1.25 (0.82-1.91)	0.214758	0.214335	0.336133	1.24 (0.81-1.89)		TRUE	9.73926e-66	0.0764487	23.6242	4.5251	12	0.971994	-0.014409	0.031758	0.658858	NA	0.98
36	3-indoxyl sulfate levels	Ankylosing Spondylitis	19		-0.0225983	0.1445	0.877568	0.98 (0.74-1.30)	0.102457	0.11152	0.358234	1.11 (0.89-1.38)	-0.0236835	0.0788743	0.763972	0.961848	0.98 (0.84-1.14)	0.203158	0.203194	0.330648	1.23 (0.82-1.82)	0.18216	0.237333	0.452717	1.20 (0.75-1.91)		TRUE	8.52103e-86	0.0598871	21.5328	14.9713	18	0.663934	-0.000153515	0.0171282	0.992953	rs651578	0.034
37	Sphingosine 1-phosphate levels	Ankylosing Spondylitis	19		-0.219815	0.129551	0.107977	0.80 (0.62-1.03)	-0.173011	0.100745	0.0859193	0.84 (0.69-1.02)	-0.0616842	0.0706032	0.382296	0.803876	0.94 (0.82-1.08)	-0.150999	0.119231	0.221499	0.86 (0.68-1.09)	0.0337193	0.161434	0.836892	1.03 (0.75-1.42)		TRUE	2.68804e-89	0.119613	22.5878	19.3997	18	0.367607	0.0228134	0.0156243	0.162491	NA	0.412
38	Alpha-hydroxyisocaproate levels	Ankylosing Spondylitis	23		0.0541939	0.205439	0.794508	1.06 (0.71-1.58)	-0.0392878	0.111311	0.724122	0.96 (0.77-1.20)	-0.0837069	0.0748722	0.263568	0.738352	0.92 (0.79-1.07)	-0.0127417	0.173627	0.942163	0.99 (0.70-1.39)	-0.0184022	0.192779	0.924816	0.98 (0.67-1.43)		TRUE	1.69383e-106	0.203217	22.3313	27.9968	22	0.175786	-0.0156659	0.021229	0.468711	NA	0.202
39	1-stearoyl-GPI (18:0) levels	Ankylosing Spondylitis	19		0.189775	0.210281	0.379411	1.21 (0.80-1.83)	-0.0130736	0.109112	0.904627	0.99 (0.80-1.22)	0.0325231	0.082395	0.693048	0.957789	1.03 (0.88-1.21)	-0.0920235	0.189971	0.633939	0.91 (0.63-1.32)	-0.0777299	0.193595	0.692773	0.93 (0.63-1.35)		TRUE	1.94545e-88	0.0703026	22.1156	13.6387	18	0.75232	-0.01886	0.0232034	0.427563	NA	0.765
40	1,2-dipalmitoyl-gpc (16:0/16:0) levels	Ankylosing Spondylitis	31		0.0123889	0.0875871	0.888495	1.01 (0.85-1.20)	0.0347147	0.0706887	0.623361	1.04 (0.90-1.19)	0.0610501	0.0480432	0.203824	0.666892	1.06 (0.97-1.17)	0.0206484	0.0724051	0.777466	1.02 (0.89-1.18)	0.0852376	0.132033	0.523461	1.09 (0.84-1.41)		TRUE	1.09788e-182	0.20511	27.5381	31.3418	30	0.398745	0.00757847	0.0112472	0.505767	rs1061808, rs379464, rs77524031	0.001
41	Maleate levels	Ankylosing Spondylitis	25		0.0791103	0.16723	0.640626	1.08 (0.78-1.50)	0.0363232	0.108044	0.736727	1.04 (0.84-1.28)	0.00781346	0.0727578	0.91448	0.980706	1.01 (0.87-1.16)	0.00839771	0.19635	0.96624	1.01 (0.69-1.48)	0.169819	0.214445	0.436177	1.19 (0.78-1.80)		TRUE	1.14568e-114	0.0514858	21.8298	23.4194	24	0.495169	-0.00973533	0.02054	0.63999	NA	0.471
42	Isovalerate (i5:0) levels	Ankylosing Spondylitis	17		-0.0767144	0.236068	0.749694	0.93 (0.58-1.47)	-0.0733214	0.116508	0.529136	0.93 (0.74-1.17)	-0.00887038	0.0829685	0.914858	0.980706	0.99 (0.84-1.17)	-0.102833	0.200128	0.614391	0.90 (0.61-1.34)	-0.125449	0.220263	0.576899	0.88 (0.57-1.36)		TRUE	7.26219e-76	0.0513185	21.6203	22.9904	16	0.113992	0.0104802	0.0328594	0.75417	NA	0.113
43	4-acetylphenol sulfate levels	Ankylosing Spondylitis	20		-0.21723	0.125297	0.100063	0.80 (0.63-1.03)	-0.135272	0.0947214	0.153261	0.87 (0.73-1.05)	-0.150757	0.0653852	0.0211291	0.297436	0.86 (0.76-0.98)	-0.147898	0.107292	0.184076	0.86 (0.70-1.06)	-0.142387	0.151692	0.359687	0.87 (0.64-1.17)		TRUE	5.96799e-90	0.489444	21.527	21.4872	19	0.310517	0.0105097	0.0163623	0.528767	NA	0.385
44	Phenyllactate (PLA) levels in elite athletes	Ankylosing Spondylitis	37		-0.0111175	0.106352	0.917342	0.99 (0.80-1.22)	-0.0661635	0.0779248	0.395843	0.94 (0.80-1.09)	-0.0708323	0.0509563	0.16451	0.630999	0.93 (0.84-1.03)	-0.0483406	0.0947077	0.612874	0.95 (0.79-1.15)	-0.0483406	0.137244	0.726724	0.95 (0.73-1.25)		TRUE	1.53758e-290	0.328813	34.9626	25.3646	36	0.907075	-0.00827782	0.0129405	0.526543	NA	0.932
45	N-acetylaspartate (naa) levels	Ankylosing Spondylitis	21		0.0726126	0.0973944	0.465062	1.08 (0.89-1.30)	0.0353345	0.0812806	0.663764	1.04 (0.88-1.21)	0.0417791	0.0652634	0.522068	0.896803	1.04 (0.92-1.18)	0.0541025	0.0758658	0.484002	1.06 (0.91-1.22)	0.0190117	0.153731	0.902812	1.02 (0.75-1.38)		TRUE	4.50493e-90	0.0861677	20.9481	31.6293	20	0.0474126	-0.00735666	0.0169489	0.669141	NA	0.069
46	Palmitoylcarnitine levels (Metabolon platform)	Ankylosing Spondylitis	31		-0.160436	0.146186	0.281461	0.85 (0.64-1.13)	-0.00158854	0.0841255	0.984934	1.00 (0.85-1.18)	-0.0698702	0.0563668	0.215137	0.679605	0.93 (0.83-1.04)	0.0278502	0.136789	0.840041	1.03 (0.79-1.34)	0.0754161	0.166281	0.653419	1.08 (0.78-1.49)		TRUE	7.90955e-157	0.207315	24.1194	43.4496	30	0.0534529	0.0118232	0.016865	0.488862	NA	0.05
47	Erythritol levels in elite athletes	Ankylosing Spondylitis	28		0.00674093	0.0440848	0.879651	1.01 (0.92-1.10)	-0.00882862	0.0471811	0.851565	0.99 (0.90-1.09)	0.0480409	0.0341825	0.159895	0.628023	1.05 (0.98-1.12)	0.00575739	0.0383069	0.881648	1.01 (0.93-1.08)	0.0735356	0.132874	0.584528	1.08 (0.83-1.40)		TRUE	4.1319e-165	0.136066	27.7002	31.3767	27	0.255955	0.0162036	0.0100851	0.120202	rs115524104, rs150074699	0.014
48	Hexanoylcarnitine levels (Biocrates platform)	Ankylosing Spondylitis	46		-0.105174	0.065743	0.116806	0.90 (0.79-1.02)	-0.0135964	0.0569064	0.811164	0.99 (0.88-1.10)	-0.0651707	0.0358638	0.0691907	0.476447	0.94 (0.87-1.01)	-0.030364	0.0557248	0.588518	0.97 (0.87-1.08)	-0.237844	0.109642	0.0353833	0.79 (0.64-0.98)		TRUE	0	0.492151	55.2734	51.7211	45	0.227986	0.00891433	0.0118534	0.456027	NA	0.222
49	Acetylcarnitine levels (Biocrates platform)	Ankylosing Spondylitis	30		0.0613719	0.199528	0.760674	1.06 (0.72-1.57)	0.0426693	0.0994798	0.667978	1.04 (0.86-1.27)	0.0159161	0.0670752	0.812433	0.969892	1.02 (0.89-1.16)	0.0300399	0.114456	0.794825	1.03 (0.82-1.29)	-0.0150071	0.160946	0.926352	0.99 (0.72-1.35)		TRUE	1.596e-183	0.0597114	28.6907	39.59	29	0.0908667	-0.00641176	0.0258035	0.805573	NA	0.1
50	Iminodiacetate (IDA) levels	Ankylosing Spondylitis	18		-0.150038	0.167205	0.382847	0.86 (0.62-1.19)	-0.144022	0.102078	0.158274	0.87 (0.71-1.06)	-0.119562	0.0750419	0.111101	0.564876	0.89 (0.77-1.03)	-0.153337	0.134462	0.269945	0.86 (0.66-1.12)	-0.142907	0.166118	0.401609	0.87 (0.63-1.20)		TRUE	1.43695e-79	0.275344	21.0732	11.1134	17	0.850608	0.00429287	0.0210469	0.840951	NA	0.863
51	Cysteine s-sulfate levels	Ankylosing Spondylitis	17		0.130047	0.180962	0.483407	1.14 (0.80-1.62)	0.062847	0.121929	0.606245	1.06 (0.84-1.35)	0.0834831	0.0857821	0.330454	0.783501	1.09 (0.92-1.29)	0.0477392	0.156843	0.764765	1.05 (0.77-1.43)	0.0477392	0.186318	0.801043	1.05 (0.73-1.51)		TRUE	6.10972e-78	0.179158	21.7747	10.6468	16	0.830744	-0.00686676	0.0234976	0.774112	NA	0.837
52	Oxalate (ethanedioate) levels	Ankylosing Spondylitis	25		0.0512739	0.0971173	0.602585	1.05 (0.87-1.27)	0.0383413	0.0873338	0.660646	1.04 (0.88-1.23)	-0.0257061	0.058443	0.660046	0.941002	0.97 (0.87-1.09)	0.0603987	0.0980964	0.543883	1.06 (0.88-1.29)	0.110939	0.16162	0.499027	1.12 (0.81-1.53)		TRUE	4.33823e-124	0.0668339	23.4421	20.8269	24	0.648916	-0.0140821	0.014189	0.331295	NA	0.638
53	DHEAS levels	Ankylosing Spondylitis	47		-0.0143245	0.100386	0.887168	0.99 (0.81-1.20)	0.0153865	0.0896672	0.863756	1.02 (0.85-1.21)	0.0209847	0.0524799	0.689259	0.957789	1.02 (0.92-1.13)	0.0518083	0.0944855	0.586123	1.05 (0.88-1.27)	0.090346	0.154401	0.561315	1.09 (0.81-1.48)		TRUE	3.91398e-255	0.0732249	24.7529	51.9092	46	0.254505	0.00495076	0.0116578	0.673098	NA	0.291
54	3-hydroxymyristate levels	Ankylosing Spondylitis	22		-0.22737	0.207467	0.286129	0.80 (0.53-1.20)	0.00447897	0.11971	0.970154	1.00 (0.79-1.27)	-0.0610834	0.0870597	0.482912	0.880948	0.94 (0.79-1.12)	0.0152206	0.196919	0.939122	1.02 (0.69-1.49)	0.0211499	0.205543	0.919021	1.02 (0.68-1.53)		TRUE	7.16833e-96	0.123415	20.9061	21.0247	21	0.457434	0.0191129	0.0216178	0.387134	NA	0.482
55	Homoarginine levels	Ankylosing Spondylitis	56		0.0275605	0.071462	0.701258	1.03 (0.89-1.18)	0.0881057	0.0560507	0.115976	1.09 (0.98-1.22)	0.0649449	0.0375537	0.0837394	0.511944	1.07 (0.99-1.15)	0.0795817	0.0581904	0.176997	1.08 (0.97-1.21)	0.038827	0.105856	0.715183	1.04 (0.84-1.28)		TRUE	0	0.506946	41.3805	41.0168	55	0.919481	0.00632529	0.010287	0.541215	NA	0.928
56	1-oleoylglycerol (18:1) levels	Ankylosing Spondylitis	31		0.0489513	0.133149	0.715809	1.05 (0.81-1.36)	0.0659538	0.0817716	0.41992	1.07 (0.91-1.25)	0.0239774	0.0572303	0.675243	0.952472	1.02 (0.92-1.15)	0.0786248	0.102774	0.450231	1.08 (0.88-1.32)	0.179395	0.134108	0.19105	1.20 (0.92-1.56)		TRUE	1.58995e-153	0.0689721	23.4278	35.1348	30	0.237768	-0.00414048	0.0194527	0.832934	NA	0.261
57	3-methyl-2-oxobutyrate levels	Ankylosing Spondylitis	23		-0.00629289	0.156536	0.968313	0.99 (0.73-1.35)	-0.0902584	0.0940199	0.337059	0.91 (0.76-1.10)	0.0105887	0.0671346	0.874675	0.978853	1.01 (0.89-1.15)	-0.0931231	0.154142	0.551931	0.91 (0.67-1.23)	-0.128129	0.175676	0.473481	0.88 (0.62-1.24)		TRUE	4.67224e-115	0.0526962	23.6171	16.9798	22	0.764477	0.0025815	0.021624	0.906108	NA	0.788
58	Tartronate (hydroxymalonate) levels	Ankylosing Spondylitis	22		0.0746301	0.0694703	0.295491	1.08 (0.94-1.23)	0.0408393	0.0742758	0.582434	1.04 (0.90-1.20)	-0.0168747	0.0514753	0.743047	0.959694	0.98 (0.89-1.09)	0.048599	0.068954	0.488677	1.05 (0.92-1.20)	0.0214296	0.141413	0.880997	1.02 (0.77-1.35)		TRUE	9.8629e-108	0.0563623	23.1386	16.387	21	0.74753	-0.024804	0.0126459	0.0639006	NA	0.747
59	2,3-dihydroxypyridine levels	Ankylosing Spondylitis	21		-0.282606	0.252527	0.277043	0.75 (0.46-1.24)	-0.0762206	0.107448	0.478095	0.93 (0.75-1.14)	-0.0760007	0.0764456	0.320135	0.775096	0.93 (0.80-1.08)	-0.066688	0.178005	0.71187	0.94 (0.66-1.33)	-0.0875571	0.181772	0.635258	0.92 (0.64-1.31)		TRUE	7.40174e-95	0.18946	21.1633	19.0461	20	0.518831	0.0244039	0.0284286	0.401357	NA	0.523
60	3-hydroxyoctanoate levels	Ankylosing Spondylitis	22		-0.0685887	0.131991	0.609012	0.93 (0.72-1.21)	-0.0725212	0.0984849	0.461507	0.93 (0.77-1.13)	-0.0578741	0.0678501	0.393676	0.80577	0.94 (0.83-1.08)	-0.101424	0.121327	0.41259	0.90 (0.71-1.15)	-0.0460334	0.163348	0.780846	0.96 (0.69-1.32)		TRUE	9.00358e-111	0.124708	23.4765	9.0979	21	0.988423	0.00152558	0.01612	0.925543	NA	0.983
61	2-hydroxyoctanoate levels	Ankylosing Spondylitis	24		0.203011	0.0836222	0.0238297	1.23 (1.04-1.44)	0.14052	0.0829438	0.0902343	1.15 (0.98-1.35)	0.151741	0.0498685	0.00234368	0.118348	1.16 (1.06-1.28)	0.151083	0.0720561	0.0472116	1.16 (1.01-1.34)	-0.0632208	0.147379	0.671938	0.94 (0.70-1.25)		TRUE	2.03905e-146	0.761455	29.062	26.2189	23	0.29064	-0.0115046	0.0143904	0.432567	rs183489175	0.027
62	Homocitrulline levels	Ankylosing Spondylitis	39		-0.0973657	0.101407	0.343212	0.91 (0.74-1.11)	-0.00178981	0.0731696	0.980485	1.00 (0.86-1.15)	-0.048557	0.0472673	0.304287	0.761282	0.95 (0.87-1.05)	-0.000672295	0.0846667	0.993706	1.00 (0.85-1.18)	-0.0170974	0.124006	0.891067	0.98 (0.77-1.25)		TRUE	1.30348e-281	0.183839	32.3844	40.6702	38	0.353632	0.00746164	0.0135426	0.584962	NA	0.378
63	Indoleacetate levels	Ankylosing Spondylitis	30		0.184067	0.144058	0.211837	1.20 (0.91-1.59)	0.121796	0.0897639	0.17483	1.13 (0.95-1.35)	0.0997851	0.0626935	0.111467	0.564876	1.10 (0.98-1.25)	0.146784	0.155077	0.351702	1.16 (0.85-1.57)	0.107788	0.160233	0.506466	1.11 (0.81-1.52)		TRUE	1.11008e-150	0.409034	23.6285	26.0809	29	0.621161	-0.0114632	0.0176405	0.521104	NA	0.641
64	1-linoleoylglycerol (18:2) levels	Ankylosing Spondylitis	20		0.0996987	0.192663	0.611124	1.10 (0.76-1.61)	0.103257	0.116184	0.374144	1.11 (0.88-1.39)	0.0882461	0.0866324	0.30838	0.762218	1.09 (0.92-1.29)	0.149656	0.172162	0.395546	1.16 (0.83-1.63)	0.0884093	0.186022	0.640018	1.09 (0.76-1.57)		TRUE	1.11178e-88	0.217575	21.2151	16.7409	19	0.607418	-0.00158578	0.0238278	0.947672	NA	0.634
65	2-linoleoylglycerol (18:2) levels	Ankylosing Spondylitis	23		0.000795133	0.179535	0.996508	1.00 (0.70-1.42)	-0.0116956	0.0943457	0.901343	0.99 (0.82-1.19)	0.00557391	0.068238	0.934898	0.982626	1.01 (0.88-1.15)	-0.0314305	0.173312	0.857751	0.97 (0.69-1.36)	-0.0131316	0.177813	0.941797	0.99 (0.70-1.40)		TRUE	2.68242e-102	0.0508488	20.8549	25.3405	22	0.281068	0.000764305	0.0260919	0.976908	NA	0.3
66	Indolepropionate levels	Ankylosing Spondylitis	25		-0.00194512	0.12928	0.988125	1.00 (0.77-1.29)	0.0206472	0.0898036	0.818158	1.02 (0.86-1.22)	0.086995	0.0579637	0.133394	0.600251	1.09 (0.97-1.22)	-0.0899463	0.132737	0.504489	0.91 (0.70-1.19)	0.338787	0.198164	0.100235	1.40 (0.95-2.07)		TRUE	1.57621e-164	0.347803	30.9255	30.5308	24	0.167777	0.0146533	0.0183272	0.432158	NA	0.168
67	Threonate levels	Ankylosing Spondylitis	26		0.0217412	0.119972	0.857717	1.02 (0.81-1.29)	-0.125151	0.0871712	0.151089	0.88 (0.74-1.05)	-0.116238	0.0586508	0.0474943	0.400408	0.89 (0.79-1.00)	-0.281488	0.157429	0.0858983	0.75 (0.55-1.03)	-0.281488	0.16183	0.0942643	0.75 (0.55-1.04)		TRUE	2.48357e-121	0.378583	22.4309	30.8058	25	0.19553	-0.029106	0.021402	0.18648	NA	0.207
68	N-acetylglycine levels	Ankylosing Spondylitis	46		0.0151608	0.102565	0.883163	1.02 (0.83-1.24)	-0.0166721	0.0695076	0.810438	0.98 (0.86-1.13)	-0.0755941	0.0493482	0.125559	0.595874	0.93 (0.84-1.02)	0.0154305	0.0727136	0.832902	1.02 (0.88-1.17)	0.102869	0.144979	0.481648	1.11 (0.83-1.47)		TRUE	0	0.488928	40.835	65.8487	45	0.0229668	-0.0145319	0.014398	0.318348	NA	0.034
69	Glycolithocholate levels	Ankylosing Spondylitis	24		-0.0331761	0.107495	0.760506	0.97 (0.78-1.19)	-0.116211	0.092677	0.209867	0.89 (0.74-1.07)	-0.0242366	0.0580409	0.676255	0.952472	0.98 (0.87-1.09)	-0.164471	0.112303	0.156588	0.85 (0.68-1.06)	-0.171921	0.169119	0.319934	0.84 (0.60-1.17)		TRUE	1.11754e-108	0.0649599	21.3483	23.4995	23	0.431941	0.00160799	0.0160467	0.921087	NA	0.422
70	EDTA levels	Ankylosing Spondylitis	16		0.131131	0.228122	0.574528	1.14 (0.73-1.78)	-0.0561463	0.126322	0.656702	0.95 (0.74-1.21)	-0.021777	0.0899726	0.808749	0.969892	0.98 (0.82-1.17)	-0.0624406	0.192029	0.749549	0.94 (0.64-1.37)	-0.0559025	0.194057	0.777234	0.95 (0.65-1.38)		TRUE	2.7832e-69	0.0568765	21.0223	19.6504	15	0.185757	-0.0210786	0.0279538	0.463314	NA	0.211
71	1-methylhistidine levels	Ankylosing Spondylitis	35		-0.027375	0.177677	0.878491	0.97 (0.69-1.38)	0.00752875	0.0892151	0.932747	1.01 (0.85-1.20)	-0.00888017	0.0570896	0.876389	0.979089	0.99 (0.89-1.11)	-0.0420784	0.158945	0.792812	0.96 (0.70-1.31)	-0.0341935	0.197391	0.8635	0.97 (0.66-1.42)		TRUE	6.21631e-200	0.0532073	26.6827	47.6963	34	0.0596666	0.00233134	0.0206591	0.910834	NA	0.061
72	Citramalate levels	Ankylosing Spondylitis	25		0.120434	0.113594	0.300054	1.13 (0.90-1.41)	-0.0951779	0.0840223	0.257311	0.91 (0.77-1.07)	-0.0392687	0.0594687	0.509045	0.890826	0.96 (0.86-1.08)	-0.108236	0.117098	0.364522	0.90 (0.71-1.13)	-0.100947	0.143244	0.487765	0.90 (0.68-1.20)		TRUE	4.70008e-113	0.0908446	21.2568	23.2488	24	0.505156	-0.0261512	0.0158482	0.112513	NA	0.53
73	3-hydroxydecanoate levels	Ankylosing Spondylitis	21		0.0247421	0.136057	0.857625	1.03 (0.79-1.34)	0.0245992	0.0959774	0.797718	1.02 (0.85-1.24)	-0.0158475	0.0657402	0.809507	0.969892	0.98 (0.87-1.12)	0.038024	0.108915	0.73065	1.04 (0.84-1.29)	0.0457691	0.154435	0.770007	1.05 (0.77-1.42)		TRUE	9.83547e-133	0.0567423	29.6373	15.291	20	0.759519	-0.00543193	0.0159414	0.737035	NA	0.775
74	1,3-dimethylurate levels	Ankylosing Spondylitis	29		0.0299929	0.163216	0.855574	1.03 (0.75-1.42)	-0.0833255	0.0913441	0.361655	0.92 (0.77-1.10)	-0.0315224	0.0615672	0.608651	0.925883	0.97 (0.86-1.09)	-0.122128	0.167689	0.47248	0.89 (0.64-1.23)	-0.176295	0.181709	0.340252	0.84 (0.59-1.20)		TRUE	1.21758e-138	0.0810327	22.5105	33.693	28	0.211165	-0.00853338	0.0205471	0.681198	NA	0.245
75	Galactonate levels	Ankylosing Spondylitis	22		0.105185	0.141191	0.464946	1.11 (0.84-1.47)	-0.056981	0.0941581	0.545071	0.94 (0.79-1.14)	-0.083384	0.0625992	0.18285	0.642446	0.92 (0.81-1.04)	-0.2339	0.151406	0.137318	0.79 (0.59-1.06)	-0.293121	0.1727	0.104417	0.75 (0.53-1.05)		TRUE	3.4926e-118	0.231266	25.296	20.6927	21	0.477842	-0.0318931	0.0214045	0.151822	NA	0.486
76	Trigonelline levels	Ankylosing Spondylitis	28		0.113885	0.0943093	0.238085	1.12 (0.93-1.35)	0.124389	0.0855172	0.145794	1.13 (0.96-1.34)	0.0526691	0.0569385	0.354957	0.801515	1.05 (0.94-1.18)	0.156833	0.092443	0.101286	1.17 (0.98-1.40)	0.192527	0.142502	0.187894	1.21 (0.92-1.60)		TRUE	4.62883e-127	0.129668	21.5049	23.3292	27	0.667206	-0.0114618	0.0140767	0.422904	NA	0.665
77	Dodecanedioate levels	Ankylosing Spondylitis	25		0.197409	0.190807	0.311611	1.22 (0.84-1.77)	0.0170317	0.103972	0.86988	1.02 (0.83-1.25)	0.0283144	0.0730965	0.698492	0.958705	1.03 (0.89-1.19)	-0.057427	0.170513	0.739202	0.94 (0.68-1.32)	-0.22645	0.201169	0.271437	0.80 (0.54-1.18)		TRUE	5.78628e-123	0.0712108	23.2047	19.2221	24	0.740044	-0.0187671	0.0195613	0.347334	NA	0.746
78	Isobutyrylcarnitine (c4) levels	Ankylosing Spondylitis	62		-0.0330707	0.0428175	0.44293	0.97 (0.89-1.05)	-0.023439	0.047606	0.622469	0.98 (0.89-1.07)	-0.036295	0.0275588	0.187839	0.642446	0.96 (0.91-1.02)	-0.0234879	0.0442425	0.597423	0.98 (0.90-1.07)	-0.0877715	0.078892	0.270266	0.92 (0.78-1.07)		TRUE	0	0.227853	49.4307	46.4423	61	0.916007	-0.000824131	0.0083761	0.92195	NA	0.923
79	3-methylxanthine levels	Ankylosing Spondylitis	27		0.133722	0.127182	0.303121	1.14 (0.89-1.47)	-0.0055455	0.0867515	0.949031	0.99 (0.84-1.18)	0.0760555	0.0631318	0.228315	0.700968	1.08 (0.95-1.22)	-0.0340454	0.116826	0.773042	0.97 (0.77-1.22)	-0.0340454	0.138969	0.808391	0.97 (0.74-1.27)		TRUE	1.60461e-131	0.234651	23.1993	30.8257	26	0.234825	-0.00926548	0.0170934	0.592582	NA	0.254
80	3-hydroxylaurate levels	Ankylosing Spondylitis	11		0.0108705	0.235439	0.964182	1.01 (0.64-1.60)	0.011153	0.133551	0.933445	1.01 (0.78-1.31)	-0.0113065	0.104914	0.914179	0.980706	0.99 (0.80-1.21)	0.00356318	0.153056	0.981885	1.00 (0.74-1.35)	-0.016931	0.176997	0.925683	0.98 (0.69-1.39)		TRUE	7.41555e-59	0.051515	24.7357	2.37953	10	0.992517	-0.00357258	0.0339538	0.91851	NA	0.994
81	Pyridoxate levels	Ankylosing Spondylitis	26		-0.0842877	0.124963	0.506438	0.92 (0.72-1.17)	0.00654535	0.102409	0.949039	1.01 (0.82-1.23)	0.0749139	0.0685658	0.274577	0.746863	1.08 (0.94-1.23)	0.0426719	0.117193	0.718831	1.04 (0.83-1.31)	0.0508361	0.164608	0.760009	1.05 (0.76-1.45)		TRUE	5.7787e-118	0.211182	21.7599	30.6933	25	0.199375	0.0265808	0.0168368	0.127488	NA	0.237
82	5-hydroxyhexanoate levels	Ankylosing Spondylitis	20		-0.0656198	0.131982	0.625075	0.94 (0.72-1.21)	-0.0593035	0.0932637	0.524862	0.94 (0.78-1.13)	0.00891291	0.0675315	0.894999	0.980706	1.01 (0.88-1.15)	-0.0817259	0.112675	0.477092	0.92 (0.74-1.15)	-0.0201092	0.167013	0.905426	0.98 (0.71-1.36)		TRUE	1.24645e-89	0.0517268	21.1483	17.5844	19	0.550336	0.011906	0.0181142	0.519321	NA	0.552
83	Gamma-glutamylvaline levels	Ankylosing Spondylitis	36		0.00112103	0.0506132	0.982459	1.00 (0.91-1.11)	0.00826763	0.0540633	0.878457	1.01 (0.91-1.12)	0.0282301	0.038715	0.465893	0.875227	1.03 (0.95-1.11)	0.014888	0.0500858	0.768033	1.01 (0.92-1.12)	0.142473	0.13541	0.299936	1.15 (0.88-1.50)		TRUE	8.40912e-175	0.0800168	22.6713	33.3257	35	0.549062	0.0082891	0.00996843	0.411474	NA	0.57
84	3-hydroxysebacate levels	Ankylosing Spondylitis	24		-0.0388064	0.125499	0.760066	0.96 (0.75-1.23)	-0.000484396	0.0912087	0.995763	1.00 (0.84-1.20)	0.0273132	0.0646308	0.672585	0.95017	1.03 (0.91-1.17)	-0.0102905	0.108837	0.925492	0.99 (0.80-1.23)	-0.0151954	0.149722	0.92004	0.98 (0.73-1.32)		TRUE	1.42083e-135	0.0740104	26.1846	18.1398	23	0.749862	0.0107042	0.0174158	0.545107	NA	0.765
85	Propionylglycine levels	Ankylosing Spondylitis	33		-0.0488852	0.0927809	0.602021	0.95 (0.79-1.14)	-0.0313456	0.0620334	0.613346	0.97 (0.86-1.09)	-0.0844607	0.0407517	0.0382126	0.384996	0.92 (0.85-1.00)	-0.0273007	0.0643893	0.674406	0.97 (0.86-1.10)	0.0277058	0.114244	0.809928	1.03 (0.82-1.29)		TRUE	9.49646e-300	0.485731	40.3149	39.8679	32	0.159952	-0.00692909	0.0156859	0.661744	NA	0.173
86	Butyrylglycine levels	Ankylosing Spondylitis	56		0.0502247	0.0499017	0.318677	1.05 (0.95-1.16)	0.0784645	0.0392185	0.0454246	1.08 (1.00-1.17)	0.0237654	0.0254326	0.350073	0.796914	1.02 (0.97-1.08)	0.0793173	0.039614	0.0501977	1.08 (1.00-1.17)	0.0723151	0.0761012	0.346143	1.07 (0.93-1.25)		TRUE	0	0.166274	60.0416	44.1969	55	0.85123	-0.00641338	0.0104067	0.540304	NA	0.822
87	Pro-hydroxy-pro levels	Ankylosing Spondylitis	28		-0.166632	0.128229	0.205181	0.85 (0.66-1.09)	-0.136896	0.0857124	0.11023	0.87 (0.74-1.03)	-0.117229	0.0619413	0.0584144	0.450061	0.89 (0.79-1.00)	-0.192406	0.137225	0.172272	0.82 (0.63-1.08)	-0.161401	0.176522	0.36863	0.85 (0.60-1.20)		TRUE	3.96553e-128	0.393112	21.5986	18.5348	27	0.886324	0.00611855	0.0139052	0.663561	NA	0.88
88	Propionylcarnitine (c3) levels	Ankylosing Spondylitis	38		-0.0123693	0.0917536	0.893513	0.99 (0.83-1.18)	0.047194	0.0731308	0.518709	1.05 (0.91-1.21)	0.0348326	0.0490653	0.477752	0.880948	1.04 (0.94-1.14)	0.0657824	0.0825943	0.43085	1.07 (0.91-1.26)	0.0657824	0.132045	0.621304	1.07 (0.82-1.38)		TRUE	1.31826e-297	0.124618	34.7685	32.1874	37	0.694017	0.00830739	0.0136455	0.54648	NA	0.721
89	Adrenate (22:4n6) levels	Ankylosing Spondylitis	31		-0.0309321	0.0380406	0.422767	0.97 (0.90-1.04)	-0.026458	0.0341825	0.438918	0.97 (0.91-1.04)	-0.0177359	0.0278122	0.523668	0.897849	0.98 (0.93-1.04)	-0.0234661	0.0289663	0.424252	0.98 (0.92-1.03)	0.0707125	0.119498	0.558454	1.07 (0.85-1.36)		TRUE	1.18493e-164	0.0605422	25.1047	37.668	30	0.158462	0.00576575	0.00932447	0.541174	NA	0.287
90	Docosatrienoate (22:3n3) levels	Ankylosing Spondylitis	28		0.051003	0.109516	0.6453	1.05 (0.85-1.30)	0.0690202	0.0773707	0.372355	1.07 (0.92-1.25)	0.0996239	0.0503363	0.0477972	0.400408	1.10 (1.00-1.22)	0.0502603	0.0819119	0.544621	1.05 (0.90-1.23)	0.0663997	0.124423	0.597942	1.07 (0.84-1.36)		TRUE	7.09826e-186	0.559621	30.1623	32.013	27	0.231605	0.00752257	0.0146008	0.610754	NA	0.275
91	Docosadienoate (22:2n6) levels	Ankylosing Spondylitis	22		0.0318281	0.224527	0.888691	1.03 (0.66-1.60)	-0.0418021	0.115723	0.71793	0.96 (0.76-1.20)	-0.0717115	0.0756408	0.343102	0.791339	0.93 (0.80-1.08)	0.236081	0.247951	0.351862	1.27 (0.78-2.06)	0.258649	0.266334	0.342529	1.30 (0.77-2.18)		TRUE	6.28584e-97	0.15241	21.2679	24.8772	21	0.252521	-0.0122907	0.0247246	0.624535	rs79715983	0.043
92	3-carboxy-4-methyl-5-propyl-2-furanpropanoate (cmpf) levels	Ankylosing Spondylitis	16		-0.000116944	0.243664	0.999624	1.00 (0.62-1.61)	-0.0886137	0.129962	0.495339	0.92 (0.71-1.18)	0.0408174	0.0866571	0.637625	0.93106	1.04 (0.88-1.23)	-0.0937735	0.15836	0.562568	0.91 (0.67-1.24)	-0.160918	0.208034	0.451235	0.85 (0.57-1.28)		TRUE	1.14496e-74	0.0780048	22.7561	23.2324	15	0.0793295	0.00619321	0.0327801	0.852858	NA	0.083
93	Docosapentaenoate n3 DPA; 22:5n3 levels	Ankylosing Spondylitis	25		0.11757	0.165958	0.485796	1.12 (0.81-1.56)	-0.108853	0.101686	0.284401	0.90 (0.73-1.09)	-0.0341807	0.0695265	0.622987	0.925883	0.97 (0.84-1.11)	-0.115073	0.154067	0.462377	0.89 (0.66-1.21)	-0.146588	0.182961	0.430879	0.86 (0.60-1.24)		TRUE	8.0865e-124	0.0796646	23.7142	29.9902	24	0.185077	-0.0212088	0.0205021	0.311672	NA	0.201
94	3-hydroxy-2-ethylpropionate levels	Ankylosing Spondylitis	31		0.0644784	0.151302	0.673141	1.07 (0.79-1.43)	0.0458724	0.0811893	0.572069	1.05 (0.89-1.23)	-0.0130909	0.0570493	0.818506	0.97216	0.99 (0.88-1.10)	0.0477123	0.118242	0.689432	1.05 (0.83-1.32)	0.0961162	0.147802	0.520446	1.10 (0.82-1.47)		TRUE	1.11278e-152	0.0554068	23.4426	41.1824	30	0.0839201	-0.00988647	0.0172521	0.571021	rs10820721	0.007
95	Myristoleate (14:1n5) levels	Ankylosing Spondylitis	22		-0.0232588	0.220703	0.91712	0.98 (0.63-1.51)	0.113928	0.113559	0.315741	1.12 (0.90-1.40)	-0.0142474	0.0837335	0.864891	0.977598	0.99 (0.84-1.16)	0.161069	0.210842	0.453404	1.17 (0.78-1.78)	0.19262	0.21495	0.380348	1.21 (0.80-1.85)		TRUE	1.2376e-102	0.0542737	22.1169	16.2328	21	0.75643	0.000937987	0.021255	0.965238	NA	0.779
96	10-undecenoate (11:1n1) levels	Ankylosing Spondylitis	26		-0.0848248	0.0870338	0.339471	0.92 (0.77-1.09)	0.00540581	0.071718	0.939916	1.01 (0.87-1.16)	-0.00121634	0.0513028	0.981085	0.991167	1.00 (0.90-1.10)	0.00878029	0.0774938	0.910695	1.01 (0.87-1.17)	-0.181589	0.159971	0.267085	0.83 (0.61-1.14)		TRUE	3.73165e-238	0.0500697	42.2569	29.9892	25	0.224692	0.0182057	0.0145853	0.22399	NA	0.276
97	1-methyl-4-imidazoleacetate levels	Ankylosing Spondylitis	45		0.00808503	0.07906	0.919022	1.01 (0.86-1.18)	-0.0371584	0.0591378	0.529783	0.96 (0.86-1.08)	0.0231592	0.0383255	0.54566	0.907274	1.02 (0.95-1.10)	-0.00744503	0.0657697	0.910388	0.99 (0.87-1.13)	0.0531411	0.10557	0.617212	1.05 (0.86-1.30)		TRUE	0	0.098892	44.1396	42.7882	44	0.523555	0.00304386	0.0139631	0.828465	NA	0.572
98	Sebacate (C10-DC) levels	Ankylosing Spondylitis	19		-0.00549497	0.0310249	0.861511	0.99 (0.94-1.06)	-0.00384007	0.0296675	0.897012	1.00 (0.94-1.06)	0.00726897	0.0263751	0.782855	0.965775	1.01 (0.96-1.06)	-0.00492508	0.0268719	0.856627	1.00 (0.94-1.05)	0.0799612	0.131602	0.551044	1.08 (0.84-1.40)		TRUE	6.09814e-99	0.0511436	24.821	20.0021	18	0.332702	0.0101942	0.0108476	0.360502	NA	0.463
99	Tauro-beta-muricholate levels	Ankylosing Spondylitis	35		-0.0188655	0.0583513	0.748501	0.98 (0.88-1.10)	-0.0123629	0.0451663	0.7843	0.99 (0.90-1.08)	-0.0347355	0.0386919	0.369321	0.803794	0.97 (0.90-1.04)	-0.0291311	0.0478167	0.546426	0.97 (0.88-1.07)	-0.112359	0.116079	0.339904	0.89 (0.71-1.12)		TRUE	0	0.174997	38.7039	56.4456	34	0.00914049	-0.00556564	0.0151604	0.715876	NA	0.013
100	Octanoylcarnitine (c8) levels	Ankylosing Spondylitis	54		-0.0575336	0.0764872	0.455323	0.94 (0.81-1.10)	-0.0139811	0.0623238	0.8225	0.99 (0.87-1.11)	-0.0189158	0.0420821	0.653074	0.934871	0.98 (0.90-1.07)	0.00740016	0.0620082	0.905456	1.01 (0.89-1.14)	0.0933736	0.112484	0.410202	1.10 (0.88-1.37)		TRUE	0	0.087719	45.3044	73.8445	53	0.0307333	0.00765436	0.0126263	0.547004	NA	0.041
101	Stearidonate (18:4n3) levels	Ankylosing Spondylitis	27		-0.167162	0.142011	0.250237	0.85 (0.64-1.12)	-0.0550668	0.10487	0.599516	0.95 (0.77-1.16)	-0.0217146	0.0700998	0.756738	0.961848	0.98 (0.85-1.12)	-0.10269	0.139815	0.469234	0.90 (0.69-1.19)	0.177632	0.203447	0.390595	1.19 (0.80-1.78)		TRUE	1.92527e-134	0.0629833	23.5909	26.8763	26	0.415841	0.0192975	0.0163378	0.248655	NA	0.428
102	Decanoylcarnitine (C10) levels	Ankylosing Spondylitis	44		-0.0806573	0.0956643	0.403933	0.92 (0.76-1.11)	0.00898742	0.0717777	0.900356	1.01 (0.88-1.16)	0.0125172	0.0427612	0.769735	0.963568	1.01 (0.93-1.10)	0.0350217	0.0807159	0.666539	1.04 (0.88-1.21)	0.0656795	0.122658	0.595085	1.07 (0.84-1.36)		TRUE	0	0.0609535	35.8797	58.3999	43	0.0587095	0.016762	0.0147094	0.260931	NA	0.067
103	5-dodecenoate (12:1n7) levels	Ankylosing Spondylitis	15		0.0313868	0.209764	0.883354	1.03 (0.68-1.56)	0.0755199	0.137009	0.581494	1.08 (0.82-1.41)	-0.0120191	0.094575	0.898873	0.980706	0.99 (0.82-1.19)	0.056866	0.152884	0.715495	1.06 (0.78-1.43)	-0.0295634	0.22028	0.895148	0.97 (0.63-1.50)		TRUE	7.86704e-73	0.0521849	23.2662	14.1629	14	0.437647	-0.00578416	0.0246788	0.818342	NA	0.458
104	N-acetylisoleucine levels	Ankylosing Spondylitis	20		0.235441	0.214341	0.286487	1.27 (0.83-1.93)	0.120339	0.105718	0.254995	1.13 (0.92-1.39)	0.105454	0.074474	0.15678	0.623555	1.11 (0.96-1.29)	0.130432	0.17686	0.469835	1.14 (0.81-1.61)	0.14024	0.192167	0.474426	1.15 (0.79-1.68)		TRUE	3.15717e-88	0.324629	21.0047	19.7112	19	0.412142	-0.0159508	0.0245445	0.523982	NA	0.423
105	Campesterol levels	Ankylosing Spondylitis	28		0.000229602	0.0847087	0.997858	1.00 (0.85-1.18)	0.00546487	0.0586949	0.925819	1.01 (0.90-1.13)	0.00514684	0.0413806	0.901016	0.980706	1.01 (0.93-1.09)	0.0259983	0.0601748	0.669139	1.03 (0.91-1.15)	0.000321413	0.110974	0.99771	1.00 (0.80-1.24)		TRUE	2.56786e-259	0.0519654	39.5077	26.7858	27	0.475397	0.00102085	0.0152725	0.947219	NA	0.493
106	N-acetylthreonine levels	Ankylosing Spondylitis	24		-0.110213	0.189115	0.565966	0.90 (0.62-1.30)	0.141471	0.103431	0.171383	1.15 (0.94-1.41)	0.0226392	0.0738266	0.759106	0.961848	1.02 (0.89-1.18)	0.158496	0.1579	0.32593	1.17 (0.86-1.60)	0.147696	0.191007	0.447251	1.16 (0.80-1.69)		TRUE	8.12482e-114	0.0625728	22.5893	23.0657	23	0.456942	0.0146995	0.0192275	0.452689	NA	0.468
107	1-oleoyl-GPC (18:1) levels	Ankylosing Spondylitis	18		0.422844	0.255968	0.118032	1.53 (0.92-2.52)	-0.0178598	0.12759	0.888677	0.98 (0.76-1.26)	0.170076	0.0861081	0.0482523	0.400408	1.19 (1.00-1.40)	-0.0912117	0.155427	0.56502	0.91 (0.67-1.24)	-0.0700694	0.202769	0.73391	0.93 (0.63-1.39)		TRUE	3.37487e-89	0.66206	24.0419	21.4807	17	0.205523	-0.0359386	0.0337135	0.302245	NA	0.199
108	10-nonadecenoate (19:1n9) levels	Ankylosing Spondylitis	16		-0.217861	0.232746	0.365115	0.80 (0.51-1.27)	0.121797	0.127577	0.339733	1.13 (0.88-1.45)	0.113214	0.0911997	0.214464	0.679605	1.12 (0.94-1.34)	0.19464	0.24074	0.431435	1.21 (0.76-1.95)	0.166622	0.247234	0.5106	1.18 (0.73-1.92)		TRUE	1.08002e-71	0.280604	21.7165	17.7394	15	0.276615	0.041204	0.026456	0.141676	NA	0.277
109	Piperine levels	Ankylosing Spondylitis	27		0.0493081	0.145418	0.737383	1.05 (0.79-1.40)	0.00408458	0.0935958	0.965191	1.00 (0.84-1.21)	0.0746981	0.0672229	0.266482	0.738352	1.08 (0.94-1.23)	-0.0758375	0.180107	0.677164	0.93 (0.65-1.32)	-0.102202	0.191047	0.597223	0.90 (0.62-1.31)		TRUE	1.44364e-124	0.215011	21.7454	19.0201	26	0.835578	0.00308399	0.0156626	0.845496	NA	0.816
110	Carnitine C14 levels	Ankylosing Spondylitis	28		0.180275	0.174277	0.310467	1.20 (0.85-1.69)	0.0187102	0.096519	0.846293	1.02 (0.84-1.23)	-0.0145623	0.0675466	0.829308	0.97216	0.99 (0.86-1.13)	0.0166553	0.150014	0.912418	1.02 (0.76-1.36)	0.0599608	0.154674	0.701307	1.06 (0.78-1.44)		TRUE	4.97162e-133	0.0558216	22.6137	30.4551	27	0.294096	-0.0255261	0.0208468	0.231758	NA	0.303
111	10-heptadecenoate (17:1n7) levels	Ankylosing Spondylitis	23		0.0538178	0.213928	0.803819	1.06 (0.69-1.60)	0.0679804	0.105265	0.518408	1.07 (0.87-1.32)	0.0759	0.0770377	0.32451	0.777936	1.08 (0.93-1.25)	0.0894183	0.162469	0.58761	1.09 (0.80-1.50)	0.115833	0.165389	0.491039	1.12 (0.81-1.55)		TRUE	1.08583e-105	0.191374	21.5621	10.5198	22	0.980948	0.00290989	0.0262991	0.912948	NA	0.982
112	1-stearoyl-gpc (18:0) levels	Ankylosing Spondylitis	34		-0.203345	0.11525	0.0872137	0.82 (0.65-1.02)	-0.0247803	0.0741284	0.738161	0.98 (0.84-1.13)	0.0263348	0.0526639	0.617037	0.925883	1.03 (0.93-1.14)	-0.113459	0.102343	0.275611	0.89 (0.73-1.09)	0.0663418	0.137777	0.633329	1.07 (0.82-1.40)		TRUE	3.58328e-175	0.0761359	24.3019	44.2552	33	0.0911988	0.0355402	0.0154663	0.0282517	NA	0.107
113	1-palmitoyl-GPC (16:0) levels	Ankylosing Spondylitis	27		-0.00237841	0.167297	0.98877	1.00 (0.72-1.38)	0.00582852	0.0993172	0.953202	1.01 (0.83-1.22)	0.0917392	0.0656737	0.162445	0.630999	1.10 (0.96-1.25)	-0.0532289	0.144044	0.714723	0.95 (0.71-1.26)	-0.0766407	0.188215	0.687195	0.93 (0.64-1.34)		TRUE	9.54145e-143	0.340967	25.232	35.2709	26	0.105914	0.0129216	0.0203636	0.531491	NA	0.107
114	Hyocholate levels	Ankylosing Spondylitis	19		0.024363	0.0653287	0.71381	1.02 (0.90-1.16)	0.0434803	0.0561874	0.439023	1.04 (0.94-1.17)	0.0533664	0.0414007	0.19739	0.652371	1.05 (0.97-1.14)	0.0430365	0.0510724	0.410478	1.04 (0.94-1.15)	0.0153289	0.117077	0.897283	1.02 (0.81-1.28)		TRUE	1.645e-86	0.12911	21.4365	26.1207	18	0.0970291	0.0105588	0.0150471	0.492353	rs12669002	0.044
115	N-acetylhistidine levels	Ankylosing Spondylitis	53		-0.020991	0.0501532	0.677311	0.98 (0.89-1.08)	0.0331288	0.0468414	0.479408	1.03 (0.94-1.13)	-0.0309227	0.0306082	0.312363	0.768557	0.97 (0.91-1.03)	0.000766233	0.0479688	0.987317	1.00 (0.91-1.10)	-0.0355753	0.0960222	0.712522	0.97 (0.80-1.16)		TRUE	0	0.182047	51.2951	42.4586	52	0.82469	-0.00250717	0.0100296	0.803608	NA	0.788
116	Alpha-hydroxyisovalerate levels	Ankylosing Spondylitis	35		-0.00261024	0.108856	0.981014	1.00 (0.81-1.23)	0.00399655	0.0695663	0.954187	1.00 (0.88-1.15)	0.0221987	0.0475645	0.640709	0.93106	1.02 (0.93-1.12)	0.00895409	0.0799557	0.911491	1.01 (0.86-1.18)	0.00895409	0.110312	0.935782	1.01 (0.81-1.25)		TRUE	0	0.0808335	39.5014	27.6035	34	0.77283	0.00353375	0.0139467	0.80155	NA	0.813
117	N-acetylproline levels	Ankylosing Spondylitis	21		0.132013	0.142214	0.36491	1.14 (0.86-1.51)	0.016068	0.0926819	0.862363	1.02 (0.85-1.22)	0.0311728	0.0682469	0.64784	0.933629	1.03 (0.90-1.18)	0.0406586	0.135083	0.76653	1.04 (0.80-1.36)	0.146528	0.160446	0.371987	1.16 (0.85-1.59)		TRUE	3.24862e-98	0.0738707	22.0108	18.5166	20	0.553417	-0.0147805	0.0182878	0.428968	NA	0.587
118	Stachydrine levels	Ankylosing Spondylitis	25		0.147707	0.149298	0.33279	1.16 (0.87-1.55)	0.0538343	0.111523	0.629296	1.06 (0.85-1.31)	0.0647039	0.076385	0.396953	0.807753	1.07 (0.92-1.24)	0.116105	0.172109	0.506377	1.12 (0.80-1.57)	0.177452	0.211446	0.409622	1.19 (0.79-1.81)		TRUE	2.85751e-112	0.158398	21.3466	19.947	24	0.699788	-0.0115081	0.0177853	0.524001	NA	0.713
119	Salicyluric glucuronide levels	Ankylosing Spondylitis	17		0.155543	0.19306	0.433019	1.17 (0.80-1.71)	0.0577359	0.106458	0.587586	1.06 (0.86-1.31)	0.03574	0.0786614	0.649575	0.933629	1.04 (0.89-1.21)	0.0733884	0.144616	0.618748	1.08 (0.81-1.43)	0.0664653	0.150734	0.665153	1.07 (0.80-1.44)		TRUE	1.11022e-75	0.0830334	20.7516	21.8248	16	0.148941	-0.0191998	0.0270842	0.489264	NA	0.166
120	P-cresol sulfate levels	Ankylosing Spondylitis	21		-0.00436691	0.199799	0.98279	1.00 (0.67-1.47)	-0.0277966	0.122403	0.820353	0.97 (0.77-1.24)	-0.0156354	0.0839842	0.852311	0.977598	0.98 (0.84-1.16)	-0.0198468	0.196118	0.920401	0.98 (0.67-1.44)	0.0344044	0.198606	0.864212	1.04 (0.70-1.53)		TRUE	8.47791e-95	0.0548052	21.4637	16.1826	20	0.705234	-0.00138821	0.022334	0.951087	NA	0.716
121	Gamma-glutamylglycine levels	Ankylosing Spondylitis	52		-0.0158964	0.0612066	0.796149	0.98 (0.87-1.11)	-0.0141944	0.0533131	0.79005	0.99 (0.89-1.09)	-0.0271524	0.0340299	0.424929	0.84126	0.97 (0.91-1.04)	-0.0192417	0.0544812	0.725409	0.98 (0.88-1.09)	-0.0682398	0.125724	0.58965	0.93 (0.73-1.20)		TRUE	0	0.133785	51.4986	49.8718	51	0.518485	-0.00209692	0.00947753	0.825798	NA	0.548
122	1-linoleoyl-gpc (18:2) levels	Ankylosing Spondylitis	31		0.00764701	0.115462	0.947649	1.01 (0.80-1.26)	0.0704136	0.0739386	0.340932	1.07 (0.93-1.24)	0.0118413	0.0544415	0.827815	0.97216	1.01 (0.91-1.13)	0.0826459	0.119272	0.493691	1.09 (0.86-1.37)	0.111669	0.15066	0.464336	1.12 (0.83-1.50)		TRUE	4.66485e-158	0.0546458	24.1143	36.5445	30	0.19079	0.000643508	0.01503	0.966142	NA	0.211
123	Stearoylcarnitine levels	Ankylosing Spondylitis	28		0.0704866	0.168861	0.679795	1.07 (0.77-1.49)	-0.0558663	0.0839511	0.505755	0.95 (0.80-1.11)	-0.0684321	0.0580491	0.238452	0.712771	0.93 (0.83-1.05)	-0.0707053	0.126078	0.579554	0.93 (0.73-1.19)	-0.0456945	0.150084	0.763113	0.96 (0.71-1.28)		TRUE	1.4591e-179	0.221291	29.8242	28.5156	27	0.384771	-0.016451	0.0186961	0.386965	NA	0.395
124	Eicosenoate (20:1) levels	Ankylosing Spondylitis	21		-0.221963	0.262308	0.407978	0.80 (0.48-1.34)	0.0277493	0.114694	0.808824	1.03 (0.82-1.29)	0.151123	0.0778813	0.0523273	0.418618	1.16 (1.00-1.35)	-0.00753608	0.157797	0.962383	0.99 (0.73-1.35)	0.0116145	0.175074	0.947765	1.01 (0.72-1.43)		TRUE	6.04221e-93	0.570374	21.5155	25.1779	20	0.19471	0.0454922	0.0302688	0.149294	NA	0.22
125	Aconitate [cis or trans] levels	Ankylosing Spondylitis	24		-0.0341871	0.139673	0.808907	0.97 (0.73-1.27)	-0.113024	0.102001	0.267833	0.89 (0.73-1.09)	-0.0743351	0.0668114	0.265876	0.738352	0.93 (0.81-1.06)	-0.186766	0.176976	0.302239	0.83 (0.59-1.17)	-0.306588	0.220064	0.176885	0.74 (0.48-1.13)		TRUE	2.09327e-109	0.174422	21.9824	29.1551	23	0.175221	-0.00604971	0.0175887	0.734146	rs218666	0.032
126	Erythronate levels	Ankylosing Spondylitis	23		0.158008	0.177365	0.383097	1.17 (0.83-1.66)	0.237521	0.104252	0.0227074	1.27 (1.03-1.56)	0.202738	0.0696848	0.00362167	0.13658	1.22 (1.07-1.40)	0.290376	0.126702	0.0318561	1.34 (1.04-1.71)	0.163635	0.200393	0.42293	1.18 (0.80-1.74)		TRUE	1.40195e-150	0.959508	30.9269	21.9276	22	0.464216	0.0056027	0.0203538	0.785803	NA	0.514
127	Isovalerylcarnitine (C5) levels	Ankylosing Spondylitis	36		0.193362	0.172962	0.271426	1.21 (0.86-1.70)	-0.0400676	0.0862477	0.642244	0.96 (0.81-1.14)	0.0024543	0.0528087	0.962931	0.991167	1.00 (0.90-1.11)	-0.0527273	0.104649	0.617525	0.95 (0.77-1.16)	0.0151718	0.161479	0.925681	1.02 (0.74-1.39)		TRUE	6.25083e-243	0.0502927	30.9132	45.8441	35	0.103809	-0.0255206	0.0216804	0.247319	NA	0.107
128	Linolenate [alpha or gamma; (18:3n3 or 6)] levels	Ankylosing Spondylitis	24		-0.239665	0.20204	0.248188	0.79 (0.53-1.17)	-0.0291873	0.116379	0.801972	0.97 (0.77-1.22)	0.0453503	0.0822833	0.581532	0.914103	1.05 (0.89-1.23)	-0.105638	0.183099	0.569581	0.90 (0.63-1.29)	0.085351	0.213594	0.693142	1.09 (0.72-1.66)		TRUE	1.04849e-107	0.100138	21.6461	29.5916	23	0.161489	0.0384269	0.0243577	0.128927	NA	0.173
129	Gamma-glutamylthreonine levels	Ankylosing Spondylitis	40		0.0827038	0.0951232	0.390066	1.09 (0.90-1.31)	0.0564377	0.0776462	0.467314	1.06 (0.91-1.23)	-0.0341951	0.0503455	0.497006	0.888745	0.97 (0.88-1.07)	0.0822951	0.0996241	0.413797	1.09 (0.89-1.32)	0.0879166	0.145695	0.549717	1.09 (0.82-1.45)		TRUE	1.25185e-190	0.0948709	22.0828	32.8998	39	0.743385	-0.0169619	0.0117106	0.155701	NA	0.75
130	Laurylcarnitine levels	Ankylosing Spondylitis	27		-0.0763291	0.135021	0.576899	0.93 (0.71-1.21)	0.0692405	0.0986651	0.482821	1.07 (0.88-1.30)	-0.0142491	0.0657351	0.828392	0.97216	0.99 (0.87-1.12)	0.0821576	0.125221	0.517525	1.09 (0.85-1.39)	0.0604145	0.160485	0.709638	1.06 (0.78-1.45)		TRUE	5.56298e-121	0.0550951	21.4313	29.3063	26	0.297337	0.00993022	0.0183942	0.594073	rs9312606	0.026
131	Gamma-glutamylmethionine levels	Ankylosing Spondylitis	26		-0.133364	0.165133	0.427245	0.88 (0.63-1.21)	-0.0923042	0.0953716	0.333126	0.91 (0.76-1.10)	-0.081082	0.0661471	0.22028	0.683796	0.92 (0.81-1.05)	-0.0979206	0.131404	0.463106	0.91 (0.70-1.17)	-0.0684238	0.160141	0.672839	0.93 (0.68-1.28)		TRUE	3.45333e-116	0.207356	21.5195	31.3843	25	0.176608	0.0065977	0.0185371	0.725011	NA	0.2
132	Epiandrosterone sulfate levels	Ankylosing Spondylitis	39		0.0289158	0.0412976	0.488195	1.03 (0.95-1.12)	0.00456061	0.0350515	0.896478	1.00 (0.94-1.08)	0.0130932	0.033156	0.692918	0.957789	1.01 (0.95-1.08)	0.00630434	0.0336388	0.852334	1.01 (0.94-1.07)	-0.183886	0.142238	0.203883	0.83 (0.63-1.10)		TRUE	0	0.0705865	72.345	61.3303	38	0.00963031	-0.00699704	0.010735	0.518559	rs1165191	0.001
133	Gamma-glutamyltryptophan levels	Ankylosing Spondylitis	24		-0.0138544	0.169743	0.935687	0.99 (0.71-1.38)	-0.0422746	0.0883299	0.632223	0.96 (0.81-1.14)	-0.043351	0.0620212	0.484571	0.880948	0.96 (0.85-1.08)	-0.0824698	0.125736	0.518397	0.92 (0.72-1.18)	-0.0777108	0.146041	0.599749	0.93 (0.69-1.23)		TRUE	2.95884e-117	0.0972467	23.3407	29.4493	23	0.165871	-0.00416427	0.0217213	0.849725	NA	0.179
134	7-methylxanthine levels	Ankylosing Spondylitis	25		-0.042404	0.201232	0.83496	0.96 (0.65-1.42)	0.055958	0.111455	0.61562	1.06 (0.85-1.32)	0.0478342	0.0778022	0.538675	0.905337	1.05 (0.90-1.22)	0.0827502	0.174548	0.639726	1.09 (0.77-1.53)	0.16215	0.185397	0.390453	1.18 (0.82-1.69)		TRUE	1.09891e-118	0.112849	22.5761	25.3725	24	0.385751	0.0107772	0.021985	0.62863	NA	0.398
135	3,7-dimethylurate levels	Ankylosing Spondylitis	35		0.200516	0.107094	0.0700435	1.22 (0.99-1.51)	-0.0225391	0.078989	0.77538	0.98 (0.84-1.14)	0.0309092	0.0517267	0.550141	0.907305	1.03 (0.93-1.14)	0.0538459	0.138508	0.699881	1.06 (0.80-1.38)	-0.266299	0.17034	0.127234	0.77 (0.55-1.07)		TRUE	1.76931e-162	0.0895495	21.4529	38.3179	34	0.279911	-0.0245695	0.0134704	0.077225	rs11753307	0.001
136	1,7-dimethyluric acid levels	Ankylosing Spondylitis	37		0.124658	0.126274	0.330319	1.13 (0.88-1.45)	0.0847301	0.0829451	0.307008	1.09 (0.93-1.28)	0.0627082	0.0583124	0.282203	0.751685	1.06 (0.95-1.19)	0.0808072	0.13606	0.556287	1.08 (0.83-1.42)	0.0669672	0.160079	0.678184	1.07 (0.78-1.46)		TRUE	8.87028e-172	0.210833	21.6631	34.444	36	0.542656	-0.00855912	0.0154746	0.583706	NA	0.527
137	1,3,7-trimethylurate levels	Ankylosing Spondylitis	28		0.221233	0.117779	0.0715873	1.25 (0.99-1.57)	0.0813092	0.0928648	0.381267	1.08 (0.90-1.30)	0.0242439	0.0597745	0.685044	0.957148	1.02 (0.91-1.15)	0.156912	0.15478	0.31969	1.17 (0.86-1.58)	0.185071	0.173603	0.295837	1.20 (0.86-1.69)		TRUE	1.34492e-140	0.0694312	23.5191	29.322	27	0.345463	-0.0295498	0.0152232	0.0631591	NA	0.349
138	N4-acetylcytidine levels	Ankylosing Spondylitis	48		0.0511914	0.0673989	0.451411	1.05 (0.92-1.20)	-0.0188929	0.0685229	0.782766	0.98 (0.86-1.12)	-0.0615638	0.0380614	0.105773	0.564876	0.94 (0.87-1.01)	-0.0404095	0.0704795	0.56914	0.96 (0.84-1.10)	-0.124584	0.120403	0.306092	0.88 (0.70-1.12)		TRUE	0	0.326867	31.4828	44.1364	47	0.591884	-0.0206464	0.010185	0.0484672	rs9467618	0.008
139	Indolebutyrate levels	Ankylosing Spondylitis	30		-0.0519828	0.0875608	0.557495	0.95 (0.80-1.13)	0.0118375	0.0630832	0.851151	1.01 (0.89-1.15)	0.02909	0.0439024	0.507583	0.890826	1.03 (0.94-1.12)	0.0292163	0.0972951	0.766101	1.03 (0.85-1.25)	0.0587332	0.115387	0.614597	1.06 (0.85-1.33)		TRUE	1.88889e-181	0.106425	25.8285	24.137	29	0.722149	0.0174703	0.0163253	0.293696	NA	0.737
140	5-acetylamino-6-amino-3-methyluracil levels	Ankylosing Spondylitis	46		0.181374	0.0790769	0.0266443	1.20 (1.03-1.40)	0.145086	0.0646437	0.0248073	1.16 (1.02-1.31)	0.0524822	0.0400767	0.19035	0.642446	1.05 (0.97-1.14)	0.143633	0.062467	0.026181	1.15 (1.02-1.30)	0.0911831	0.132947	0.496319	1.10 (0.84-1.42)		TRUE	0	0.27997	36.5425	57.0695	45	0.107039	-0.0230022	0.0117524	0.0566823	NA	0.107
141	N1-methylinosine levels	Ankylosing Spondylitis	28		-0.152971	0.206927	0.466375	0.86 (0.57-1.29)	-0.00220039	0.10372	0.983074	1.00 (0.81-1.22)	-0.00676505	0.0738067	0.926969	0.980805	0.99 (0.86-1.15)	0.048989	0.191228	0.799753	1.05 (0.72-1.53)	0.058227	0.209226	0.782904	1.06 (0.70-1.60)		TRUE	1.26394e-133	0.0512666	22.4226	21.2073	27	0.776484	0.0150195	0.0198591	0.456265	NA	0.766
142	N6-carbamoylthreonyladenosine levels	Ankylosing Spondylitis	33		0.106032	0.0898637	0.247008	1.11 (0.93-1.33)	0.158601	0.0820369	0.0532007	1.17 (1.00-1.38)	0.126389	0.0518791	0.0148416	0.253394	1.13 (1.03-1.26)	0.15221	0.0915503	0.106162	1.16 (0.97-1.39)	0.189975	0.128981	0.150548	1.21 (0.94-1.56)		TRUE	2.62544e-151	0.607593	21.6387	26.8929	32	0.722841	0.00334542	0.0120582	0.783286	rs34816374, rs35016036, rs651578, rs72845070	0.001
143	1-methylxanthine levels	Ankylosing Spondylitis	47		-0.139713	0.0719611	0.0584731	0.87 (0.76-1.00)	-0.0944615	0.0573356	0.0994515	0.91 (0.81-1.02)	-0.0341183	0.0365742	0.350896	0.797079	0.97 (0.90-1.04)	-0.134829	0.0664166	0.0481584	0.87 (0.77-1.00)	0.0257578	0.112316	0.819626	1.03 (0.82-1.28)		TRUE	0	0.139099	36.0864	39.437	46	0.741945	0.0180366	0.0105857	0.0953019	NA	0.719
144	N2,n2-dimethylguanosine levels	Ankylosing Spondylitis	18		0.0145404	0.221494	0.948472	1.01 (0.66-1.57)	0.0673665	0.138134	0.625769	1.07 (0.82-1.40)	0.141577	0.0907729	0.118835	0.578201	1.15 (0.96-1.38)	0.0642257	0.235581	0.788424	1.07 (0.67-1.69)	0.0482879	0.251784	0.850184	1.05 (0.64-1.72)		TRUE	7.55135e-81	0.461013	21.7396	19.4017	17	0.305966	0.0174669	0.0272636	0.530807	NA	0.328
145	4-hydroxyhippurate levels	Ankylosing Spondylitis	20		0.114633	0.192273	0.558466	1.12 (0.77-1.63)	-0.0667536	0.104289	0.522119	0.94 (0.76-1.15)	0.0291493	0.0781635	0.709202	0.959565	1.03 (0.88-1.20)	-0.101568	0.122502	0.417334	0.90 (0.71-1.15)	-0.117241	0.181137	0.525214	0.89 (0.62-1.27)		TRUE	7.87724e-91	0.0665175	21.3875	10.1891	19	0.948125	-0.0142682	0.029321	0.6324	NA	0.942
146	3-(3-amino-3-carboxypropyl)uridine levels	Ankylosing Spondylitis	18		0.0841003	0.168249	0.62398	1.09 (0.78-1.51)	0.0876867	0.111272	0.430675	1.09 (0.88-1.36)	0.181715	0.0828852	0.0283531	0.336393	1.20 (1.02-1.41)	0.0174133	0.149591	0.908695	1.02 (0.76-1.36)	0.0174133	0.175474	0.922112	1.02 (0.72-1.44)		TRUE	8.56905e-85	0.728224	22.5476	15.2688	17	0.576129	0.0114916	0.0172367	0.51447	NA	0.64
147	5,6-dihydrouridine levels	Ankylosing Spondylitis	40		-0.0740419	0.116477	0.528797	0.93 (0.74-1.17)	0.112191	0.0751258	0.135338	1.12 (0.97-1.30)	0.0235867	0.0540437	0.662519	0.941889	1.02 (0.92-1.14)	0.123004	0.117035	0.299724	1.13 (0.90-1.42)	0.11732	0.142053	0.41389	1.12 (0.85-1.49)		TRUE	1.11501e-230	0.0766165	26.2055	31.0377	39	0.814474	0.0125742	0.0132893	0.350029	rs34107459, rs6456703	0.001
148	Phenylacetylglutamine levels	Ankylosing Spondylitis	20		-0.0584387	0.177261	0.745451	0.94 (0.67-1.34)	0.0353607	0.125166	0.777552	1.04 (0.81-1.32)	0.0714566	0.0885003	0.419427	0.837656	1.07 (0.90-1.28)	0.0672053	0.166218	0.690492	1.07 (0.77-1.48)	-0.120058	0.193726	0.542797	0.89 (0.61-1.30)		TRUE	3.54561e-89	0.156754	21.293	15.9985	19	0.657376	0.0174867	0.0206763	0.408802	NA	0.677
149	3-hydroxydodecanedioate levels	Ankylosing Spondylitis	24		-0.115357	0.134781	0.401285	0.89 (0.68-1.16)	0.0189873	0.0827894	0.818601	1.02 (0.87-1.20)	-0.0424758	0.0627807	0.498676	0.888745	0.96 (0.85-1.08)	0.0299562	0.120563	0.805976	1.03 (0.81-1.31)	0.0190233	0.131051	0.88585	1.02 (0.79-1.32)		TRUE	1.4096e-110	0.095974	21.4505	15.0987	23	0.891062	0.0118001	0.0193101	0.547407	NA	0.906
150	1-arachidonylglycerol (20:4) levels	Ankylosing Spondylitis	35		-0.0770104	0.109464	0.486666	0.93 (0.75-1.15)	-0.0240719	0.0731872	0.742224	0.98 (0.85-1.13)	0.0017768	0.0447573	0.968333	0.991167	1.00 (0.92-1.09)	-0.00128766	0.0851613	0.988025	1.00 (0.85-1.18)	0.212859	0.151463	0.168988	1.24 (0.92-1.66)		TRUE	1.31997e-259	0.0501736	33.5072	45.9471	34	0.082875	0.0139246	0.016997	0.418527	NA	0.087
151	7-methylguanine levels	Ankylosing Spondylitis	26		0.313351	0.127959	0.0220144	1.37 (1.06-1.76)	0.120345	0.0932641	0.196924	1.13 (0.94-1.35)	0.153556	0.0670035	0.0219191	0.297436	1.17 (1.02-1.33)	0.0719159	0.158561	0.654064	1.07 (0.79-1.47)	0.0154408	0.167702	0.927374	1.02 (0.73-1.41)		TRUE	2.20497e-125	0.703254	22.7624	15.3571	25	0.932635	-0.0233395	0.0159225	0.155677	NA	0.935
152	1-stearoyl-GPE (18:0) levels	Ankylosing Spondylitis	48		-0.195967	0.119106	0.106723	0.82 (0.65-1.04)	-0.0975472	0.067314	0.147299	0.91 (0.79-1.03)	-0.0498505	0.0445909	0.263587	0.738352	0.95 (0.87-1.04)	-0.0973686	0.0777546	0.216673	0.91 (0.78-1.06)	-0.0450628	0.122227	0.714021	0.96 (0.75-1.21)		TRUE	0	0.21154	30.9523	60.1097	47	0.0949316	0.0187982	0.0139083	0.183119	NA	0.1
153	Phenol sulfate levels	Ankylosing Spondylitis	20		-0.219181	0.307921	0.485707	0.80 (0.44-1.47)	0.196257	0.121687	0.106788	1.22 (0.96-1.54)	0.196491	0.0835661	0.0187069	0.287798	1.22 (1.03-1.43)	0.0486273	0.206672	0.816503	1.05 (0.70-1.57)	-0.0302029	0.2309	0.897305	0.97 (0.62-1.53)		TRUE	3.53286e-89	0.800216	21.875	28.689	19	0.0710377	0.0444592	0.0311496	0.170617	NA	0.069
154	Oleoylcarnitine levels	Ankylosing Spondylitis	31		-0.0324103	0.115544	0.781085	0.97 (0.77-1.21)	-0.00199598	0.0761719	0.979095	1.00 (0.86-1.16)	-0.0343777	0.0558564	0.538247	0.905337	0.97 (0.87-1.08)	-0.00673644	0.106513	0.949991	0.99 (0.81-1.22)	-0.0252804	0.135162	0.85289	0.98 (0.75-1.27)		TRUE	1.08435e-170	0.0908013	25.8368	32.9777	30	0.323511	-0.000287119	0.0144489	0.984282	NA	0.338
155	Gamma-glutamylisoleucine levels	Ankylosing Spondylitis	18		-0.0486397	0.0938605	0.611402	0.95 (0.79-1.14)	-0.0214887	0.0889815	0.80917	0.98 (0.82-1.17)	-0.050216	0.0612474	0.41228	0.827843	0.95 (0.84-1.07)	-0.0424452	0.0798268	0.601802	0.96 (0.82-1.12)	-0.238634	0.181719	0.206565	0.79 (0.55-1.12)		TRUE	1.16675e-83	0.0930746	22.3013	16.8007	17	0.467944	-0.000329058	0.0145697	0.98226	NA	0.549
156	Malonylcarnitine levels	Ankylosing Spondylitis	24		-0.407042	0.158513	0.017548	0.67 (0.49-0.91)	-0.0380262	0.0842594	0.651774	0.96 (0.82-1.14)	-0.0538692	0.0605155	0.373374	0.803794	0.95 (0.84-1.07)	-0.0330814	0.128989	0.79987	0.97 (0.75-1.25)	-0.106257	0.138317	0.450177	0.90 (0.69-1.18)		TRUE	1.88784e-110	0.14134	21.4241	31.1814	23	0.118402	0.0513269	0.0210793	0.0234602	NA	0.128
157	1-palmitoleoyl-GPC (16:1) levels	Ankylosing Spondylitis	43		0.0639892	0.137909	0.645106	1.07 (0.81-1.40)	-0.0125438	0.0768384	0.870322	0.99 (0.85-1.15)	-0.0510998	0.0517975	0.323873	0.77774	0.95 (0.86-1.05)	0.0952783	0.156322	0.545477	1.10 (0.81-1.49)	0.10665	0.167341	0.527372	1.11 (0.80-1.54)		TRUE	2.72366e-234	0.172601	24.9388	42.7125	42	0.440371	-0.0142839	0.015835	0.372301	NA	0.449
158	N-methyl-2-pyridone-5-carboxamide levels	Ankylosing Spondylitis	19		0.0237501	0.0654401	0.721131	1.02 (0.90-1.16)	0.0246677	0.0531263	0.642417	1.02 (0.92-1.14)	0.00275346	0.0441316	0.950251	0.989844	1.00 (0.92-1.09)	0.0250907	0.0557987	0.65832	1.03 (0.92-1.14)	0.00628559	0.156939	0.968493	1.01 (0.74-1.37)		TRUE	6.90417e-87	0.0501408	22.0554	21.9807	18	0.232842	-0.00667957	0.0134967	0.627004	NA	0.329
159	Gamma-glutamyl-2-aminobutyrate levels	Ankylosing Spondylitis	28		-0.0538983	0.150947	0.723924	0.95 (0.70-1.27)	-0.0197423	0.0962649	0.837507	0.98 (0.81-1.18)	0.0306678	0.0632281	0.627652	0.929855	1.03 (0.91-1.17)	0.028911	0.10973	0.794186	1.03 (0.83-1.28)	0.123796	0.158041	0.440259	1.13 (0.83-1.54)		TRUE	3.04093e-133	0.0789047	22.7148	38.954	27	0.0639713	0.0130354	0.0200337	0.520967	NA	0.078
160	1-stearoyl-GPG (18:0) levels	Ankylosing Spondylitis	36		-0.0156245	0.115375	0.893076	0.98 (0.79-1.23)	-0.0543042	0.0762011	0.476066	0.95 (0.82-1.10)	0.000869558	0.0516759	0.986575	0.991532	1.00 (0.90-1.11)	-0.185149	0.134192	0.176421	0.83 (0.64-1.08)	-0.156824	0.167018	0.354184	0.85 (0.62-1.19)		TRUE	4.88646e-206	0.050037	25.6621	30.3785	35	0.690778	0.00230027	0.0143861	0.87391	NA	0.658
161	Hexanoylglycine levels	Ankylosing Spondylitis	41		0.0796722	0.0553521	0.158024	1.08 (0.97-1.21)	0.0202761	0.0455691	0.656353	1.02 (0.93-1.12)	-0.00178804	0.0306301	0.95345	0.99023	1.00 (0.94-1.06)	0.025557	0.0429882	0.555519	1.03 (0.94-1.12)	-0.0464067	0.079842	0.564346	0.95 (0.82-1.12)		TRUE	0	0.0502899	37.4272	47.2095	40	0.201657	-0.0249986	0.0137807	0.0773731	NA	0.218
162	Glutamine degradant levels	Ankylosing Spondylitis	38		-0.0933813	0.124428	0.457841	0.91 (0.71-1.16)	-0.080798	0.0781842	0.301402	0.92 (0.79-1.08)	-0.0118179	0.0549804	0.829808	0.97216	0.99 (0.89-1.10)	-0.106502	0.112123	0.348342	0.90 (0.72-1.12)	-0.141678	0.14976	0.35027	0.87 (0.65-1.16)		TRUE	3.46456e-281	0.0575536	33.0328	31.4792	37	0.72515	0.00995695	0.0136264	0.469686	NA	0.732
163	5-methyluridine (ribothymidine) levels	Ankylosing Spondylitis	52		0.123072	0.050285	0.0179408	1.13 (1.02-1.25)	0.11833	0.0467485	0.0113672	1.13 (1.03-1.23)	0.0607696	0.0300874	0.0434078	0.394747	1.06 (1.00-1.13)	0.110857	0.0460416	0.0197057	1.12 (1.02-1.22)	0.114628	0.0894009	0.205577	1.12 (0.94-1.34)		TRUE	0	0.568919	60.1824	52.1099	51	0.430515	-0.01448	0.00936412	0.128332	NA	0.424
164	Cysteine-glutathione disulfide levels	Ankylosing Spondylitis	39		-0.0602238	0.100856	0.55406	0.94 (0.77-1.15)	-0.0728912	0.0789498	0.355872	0.93 (0.80-1.09)	-0.0822632	0.0460297	0.0739091	0.485788	0.92 (0.84-1.01)	-0.0729337	0.0847216	0.394713	0.93 (0.79-1.10)	-0.0729337	0.145601	0.61932	0.93 (0.70-1.24)		TRUE	5.06593e-278	0.423003	31.9877	39.7606	38	0.391582	-0.00362431	0.0146153	0.805521	NA	0.398
165	Isovalerylglycine levels	Ankylosing Spondylitis	31		0.0366057	0.0979263	0.711266	1.04 (0.86-1.26)	-0.00873012	0.0683393	0.898349	0.99 (0.87-1.13)	0.0498681	0.0450124	0.267916	0.738352	1.05 (0.96-1.15)	-0.00273479	0.0689869	0.968641	1.00 (0.87-1.14)	0.0537875	0.111801	0.633936	1.06 (0.85-1.31)		TRUE	1.80707e-181	0.166002	26.9862	38.9748	30	0.126294	0.00240432	0.015025	0.873974	NA	0.145
166	2-hydroxy-3-methylvalerate levels	Ankylosing Spondylitis	33		0.0983735	0.131591	0.460353	1.10 (0.85-1.43)	0.0292192	0.0836704	0.726926	1.03 (0.87-1.21)	-0.0100694	0.0594531	0.865507	0.977598	0.99 (0.88-1.11)	0.0413142	0.0982501	0.67693	1.04 (0.86-1.26)	0.0204531	0.125516	0.87158	1.02 (0.80-1.31)		TRUE	2.25573e-181	0.0537387	25.7298	38.4037	32	0.201944	-0.0156142	0.0164553	0.350018	NA	0.228
167	Homostachydrine levels	Ankylosing Spondylitis	32		0.0092297	0.156959	0.953499	1.01 (0.74-1.37)	-0.152758	0.0892827	0.087091	0.86 (0.72-1.02)	-0.14507	0.0606396	0.0167418	0.269407	0.86 (0.77-0.97)	-0.125736	0.197619	0.52928	0.88 (0.60-1.30)	-0.121374	0.185296	0.51728	0.89 (0.62-1.27)		TRUE	6.92741e-163	0.641252	24.0939	35.4365	31	0.266829	-0.0190178	0.0176276	0.289244	NA	0.239
168	1-arachidonoyl-gpc (20:4n6) levels	Ankylosing Spondylitis	58		-0.0064315	0.0439954	0.8843	0.99 (0.91-1.08)	-0.0127378	0.0431842	0.768021	0.99 (0.91-1.07)	-0.0337593	0.025838	0.191357	0.642446	0.97 (0.92-1.02)	-0.0014498	0.0420142	0.972593	1.00 (0.92-1.08)	0.0253191	0.0794804	0.751226	1.03 (0.88-1.20)		TRUE	0	0.230051	63.5081	52.0564	57	0.660623	-0.00667193	0.00869371	0.446042	NA	0.647
169	2-palmitoyl-GPC (16:0) levels	Ankylosing Spondylitis	15		0.253266	0.330332	0.456957	1.29 (0.67-2.46)	0.134204	0.130264	0.302893	1.14 (0.89-1.48)	0.166473	0.0941976	0.0771821	0.494715	1.18 (0.98-1.42)	0.0926844	0.193945	0.640104	1.10 (0.75-1.60)	0.133332	0.215912	0.546798	1.14 (0.75-1.74)		TRUE	2.87544e-73	0.558664	23.7003	17.1065	14	0.250547	-0.0112793	0.0405814	0.785429	rs11737969, rs17674556	0.002
170	2-palmitoleoyl-GPC (16:1) levels	Ankylosing Spondylitis	26		0.032393	0.160924	0.842165	1.03 (0.75-1.42)	-0.0646167	0.0906642	0.476029	0.94 (0.78-1.12)	0.030131	0.063571	0.635519	0.93106	1.03 (0.91-1.17)	-0.116567	0.186041	0.536622	0.89 (0.62-1.28)	-0.116567	0.190202	0.545504	0.89 (0.61-1.29)		TRUE	5.91006e-129	0.0803913	22.8081	17.8459	25	0.848863	-0.000298032	0.0194777	0.987918	NA	0.837
171	1-arachidonoyl-GPE (20:4n6) levels	Ankylosing Spondylitis	57		-0.0422507	0.0643257	0.514033	0.96 (0.85-1.09)	-0.0119499	0.0485528	0.805588	0.99 (0.90-1.09)	-0.0504783	0.0317136	0.111454	0.564876	0.95 (0.89-1.01)	-0.0326484	0.0526459	0.537674	0.97 (0.87-1.07)	-0.015974	0.0904891	0.860515	0.98 (0.82-1.18)		TRUE	0	0.326943	44.0434	55.0082	56	0.512418	-0.00152214	0.0103537	0.883658	NA	0.548
172	1-palmitoyl-GPE (16:0) levels	Ankylosing Spondylitis	22		-0.162765	0.173783	0.360136	0.85 (0.60-1.19)	-0.169839	0.0828815	0.0404448	0.84 (0.72-0.99)	-0.144201	0.0631052	0.0223077	0.297436	0.87 (0.76-0.98)	-0.167249	0.0908263	0.0797309	0.85 (0.71-1.01)	-0.0530847	0.135705	0.699608	0.95 (0.73-1.24)		TRUE	1.92258e-165	0.635024	35.1981	20.6548	21	0.480189	0.00264212	0.0229885	0.909645	rs1260326, rs7165077, rs79282610	0.003
173	1-linoleoyl-GPE (18:2) levels	Ankylosing Spondylitis	43		0.0152572	0.0876899	0.862729	1.02 (0.86-1.21)	0.0270804	0.0685869	0.692966	1.03 (0.90-1.18)	0.0026562	0.0419535	0.949517	0.989817	1.00 (0.92-1.09)	0.0193422	0.0669058	0.77393	1.02 (0.89-1.16)	0.000435887	0.119385	0.997104	1.00 (0.79-1.26)		TRUE	4.38302e-306	0.0504196	31.8667	46.5685	42	0.289911	-0.0020221	0.0121065	0.868171	NA	0.32
174	1-oleoyl-GPE (18:1) levels	Ankylosing Spondylitis	32		0.344822	0.169589	0.0509532	1.41 (1.01-1.97)	0.00752115	0.0921854	0.934975	1.01 (0.84-1.21)	-0.0565803	0.0599848	0.345556	0.792631	0.94 (0.84-1.06)	-0.112198	0.172958	0.521308	0.89 (0.64-1.25)	-0.0122775	0.188293	0.94843	0.99 (0.68-1.43)		TRUE	3.00556e-163	0.157045	24.2328	44.1678	31	0.0590027	-0.049058	0.0190978	0.0154234	NA	0.065
175	2-hydroxypalmitate levels	Ankylosing Spondylitis	19		-0.111892	0.148294	0.460856	0.89 (0.67-1.20)	-0.145945	0.108525	0.178688	0.86 (0.70-1.07)	-0.188941	0.0764599	0.0134692	0.237604	0.83 (0.71-0.96)	-0.126588	0.151037	0.412953	0.88 (0.66-1.18)	-0.0586927	0.186473	0.756569	0.94 (0.65-1.36)		TRUE	2.78447e-87	0.59177	22.2212	17.3602	18	0.498485	-0.0108834	0.0179479	0.55227	NA	0.524
176	Docosapentaenoate (n6 DPA; 22:5n6) levels	Ankylosing Spondylitis	21		0.322708	0.173615	0.078623	1.38 (0.98-1.94)	-0.0568581	0.10321	0.581703	0.94 (0.77-1.16)	-0.0370783	0.0708901	0.600947	0.923252	0.96 (0.84-1.11)	0.087983	0.162689	0.594615	1.09 (0.79-1.50)	0.0209115	0.199045	0.917375	1.02 (0.69-1.51)		TRUE	3.09732e-103	0.0816027	23.2979	21.001	20	0.397071	-0.0462142	0.020357	0.0350233	NA	0.384
177	Gulonate levels	Ankylosing Spondylitis	21		-0.213527	0.212969	0.328642	0.81 (0.53-1.23)	0.177533	0.125489	0.157149	1.19 (0.93-1.53)	0.192803	0.0845853	0.022644	0.299072	1.21 (1.03-1.43)	0.146964	0.210018	0.492134	1.16 (0.77-1.75)	0.124966	0.218929	0.57449	1.13 (0.74-1.74)		TRUE	2.15626e-96	0.833843	22.2486	28.3746	20	0.100825	0.0488733	0.0230472	0.047342	NA	0.108
178	Isobutyrylglycine levels	Ankylosing Spondylitis	36		0.0971048	0.109879	0.383044	1.10 (0.89-1.37)	-0.0285829	0.0739702	0.699192	0.97 (0.84-1.12)	-0.0185455	0.0454163	0.683021	0.95623	0.98 (0.90-1.07)	-0.0563009	0.0997681	0.576137	0.95 (0.78-1.15)	-0.10144	0.139137	0.470813	0.90 (0.69-1.19)		TRUE	5.54426e-226	0.0668858	28.5307	43.0149	35	0.165611	-0.0175399	0.0148344	0.245257	NA	0.174
179	Glutarylcarnitine (c5-dc) levels	Ankylosing Spondylitis	69		0.017474	0.0757154	0.818185	1.02 (0.88-1.18)	0.00169204	0.0554563	0.975659	1.00 (0.90-1.12)	0.0115327	0.0323926	0.72182	0.959694	1.01 (0.95-1.08)	-0.0199186	0.0631817	0.75353	0.98 (0.87-1.11)	-0.0665826	0.112055	0.554352	0.94 (0.75-1.17)		TRUE	0	0.0671306	42.1615	72.1204	68	0.343346	-0.000921939	0.0105283	0.930482	NA	0.338
180	Carnitine C5:1 levels	Ankylosing Spondylitis	31		0.177094	0.166009	0.294875	1.19 (0.86-1.65)	0.00820075	0.0834818	0.921746	1.01 (0.86-1.19)	0.00569741	0.0623431	0.927184	0.980805	1.01 (0.89-1.14)	0.142509	0.164238	0.392448	1.15 (0.84-1.59)	0.096846	0.167453	0.567346	1.10 (0.79-1.53)		TRUE	6.2426e-158	0.0510624	23.526	17.075	30	0.971664	-0.0198127	0.0177853	0.274431	NA	0.978
181	Hydroquinone sulfate levels	Ankylosing Spondylitis	19		-0.145889	0.201797	0.479538	0.86 (0.58-1.28)	-0.00986139	0.109474	0.928224	0.99 (0.80-1.23)	0.110644	0.0795153	0.164079	0.630999	1.12 (0.96-1.31)	-0.156363	0.201633	0.448123	0.86 (0.58-1.27)	-0.126852	0.216389	0.565006	0.88 (0.58-1.35)		TRUE	2.41508e-85	0.327824	21.5009	18.483	18	0.424289	0.0284567	0.0205738	0.184515	NA	0.428
182	Beta-hydroxyisovaleroylcarnitine levels	Ankylosing Spondylitis	56		0.018832	0.0898652	0.834801	1.02 (0.85-1.22)	-0.0413303	0.0663104	0.533097	0.96 (0.84-1.09)	-0.0466151	0.0406968	0.252033	0.727518	0.95 (0.88-1.03)	-0.0550133	0.0817345	0.50372	0.95 (0.81-1.11)	0.0450712	0.13329	0.736543	1.05 (0.81-1.36)		TRUE	0	0.209355	29.7362	57.4624	55	0.384093	-0.0105653	0.0128489	0.414541	NA	0.382
183	Catechol sulfate levels	Ankylosing Spondylitis	29		-0.0661125	0.119431	0.584434	0.94 (0.74-1.18)	-0.00626342	0.100082	0.950099	0.99 (0.82-1.21)	0.0397269	0.0591844	0.502067	0.88974	1.04 (0.93-1.17)	-0.00693633	0.109827	0.95009	0.99 (0.80-1.23)	0.047473	0.179793	0.79368	1.05 (0.74-1.49)		TRUE	8.40068e-135	0.0973543	22.158	32.5998	28	0.250795	0.0151742	0.0144795	0.30394	rs74689782	0.008
184	7-alpha-hydroxy-3-oxo-4-cholestenoate (7-hoca) levels	Ankylosing Spondylitis	28		-0.0236743	0.176941	0.894593	0.98 (0.69-1.38)	-0.0486657	0.0983377	0.620682	0.95 (0.79-1.15)	-0.0330654	0.0666717	0.619935	0.925883	0.97 (0.85-1.10)	-0.196176	0.1811	0.288278	0.82 (0.58-1.17)	0.064506	0.179619	0.722294	1.07 (0.75-1.52)		TRUE	2.22835e-128	0.0790211	21.9688	34.3753	27	0.155408	-0.00128793	0.0218707	0.953491	NA	0.179
185	Octadecanedioate levels	Ankylosing Spondylitis	39		-0.140368	0.117006	0.237896	0.87 (0.69-1.09)	-0.210376	0.0699547	0.0026356	0.81 (0.71-0.93)	-0.159022	0.0488651	0.00113668	0.118348	0.85 (0.78-0.94)	-0.234257	0.0943878	0.0176065	0.79 (0.66-0.95)	-0.191796	0.121109	0.121559	0.83 (0.65-1.05)		TRUE	2.48663e-249	0.865211	29.0077	28.2088	38	0.876768	-0.00277876	0.0158367	0.861673	NA	0.897
186	Tetradecanedioate (C14-DC) levels	Ankylosing Spondylitis	39		-0.0686504	0.0520182	0.19503	0.93 (0.84-1.03)	-0.11418	0.0543138	0.0355328	0.89 (0.80-0.99)	-0.0836192	0.0326509	0.010437	0.212776	0.92 (0.86-0.98)	-0.110863	0.0474055	0.0247169	0.90 (0.82-0.98)	-0.174911	0.099348	0.0863549	0.84 (0.69-1.02)		TRUE	0	0.642219	57.8796	38.104	38	0.464751	-0.00391575	0.0105033	0.711415	NA	0.461
187	Hexadecanedioate (C16-DC) levels	Ankylosing Spondylitis	43		-0.133129	0.0535788	0.0171388	0.88 (0.79-0.97)	-0.123413	0.0522606	0.0182012	0.88 (0.80-0.98)	-0.140377	0.0337003	3.10743e-05	0.0265136	0.87 (0.81-0.93)	-0.128525	0.0467518	0.00877314	0.88 (0.80-0.96)	-0.176089	0.0854325	0.0455151	0.84 (0.71-0.99)		TRUE	0	0.980049	58.6707	31.0265	42	0.893718	-0.0015543	0.00893179	0.862707	NA	0.921
188	Glycerophosphoethanolamine levels	Ankylosing Spondylitis	26		0.15197	0.106675	0.167148	1.16 (0.94-1.43)	-0.0015918	0.0835726	0.984804	1.00 (0.85-1.18)	0.0247227	0.0566766	0.662687	0.941889	1.03 (0.92-1.15)	0.156001	0.139978	0.275679	1.17 (0.89-1.54)	-0.0669645	0.189406	0.72664	0.94 (0.65-1.36)		TRUE	2.92402e-130	0.0672213	23.8773	29.9566	25	0.225917	-0.0215687	0.0148674	0.1598	NA	0.222
189	Taurolithocholate 3-sulfate levels	Ankylosing Spondylitis	30		0.12914	0.124316	0.307785	1.14 (0.89-1.45)	0.114673	0.0861308	0.183062	1.12 (0.95-1.33)	0.0950862	0.0609145	0.118529	0.578201	1.10 (0.98-1.24)	0.120008	0.18306	0.517272	1.13 (0.79-1.61)	0.0690843	0.175683	0.697023	1.07 (0.76-1.51)		TRUE	2.09295e-176	0.424577	27.1318	19.2437	29	0.914877	-0.00479949	0.0152736	0.755672	NA	0.893
190	1-palmitoyl-GPI (16:0) levels	Ankylosing Spondylitis	26		-0.00616343	0.130435	0.962703	0.99 (0.77-1.28)	-0.0472463	0.088992	0.595484	0.95 (0.80-1.14)	-0.0337756	0.065884	0.608195	0.925883	0.97 (0.85-1.10)	-0.0123208	0.132365	0.926581	0.99 (0.76-1.28)	-0.0333066	0.154988	0.83159	0.97 (0.71-1.31)		TRUE	8.77456e-119	0.0777443	21.7298	23.6464	25	0.53987	-0.0037735	0.0153843	0.808323	NA	0.559
191	Glycolithocholate sulfate levels	Ankylosing Spondylitis	33		0.0133913	0.0416189	0.749793	1.01 (0.93-1.10)	0.0151016	0.0439515	0.731149	1.02 (0.93-1.11)	0.0178003	0.0319022	0.576868	0.914103	1.02 (0.96-1.08)	0.0248331	0.0391336	0.530218	1.03 (0.95-1.11)	0.11826	0.124781	0.350361	1.13 (0.88-1.44)		TRUE	7.76435e-213	0.0639857	29.5571	30.1107	32	0.56242	0.00172083	0.0104319	0.870047	NA	0.64
192	3-(3-hydroxyphenyl)propionate levels	Ankylosing Spondylitis	19		-0.0418991	0.130462	0.752004	0.96 (0.74-1.24)	-0.114633	0.0962814	0.233811	0.89 (0.74-1.08)	-0.0564221	0.0627192	0.368335	0.803794	0.95 (0.84-1.07)	-0.0902041	0.103394	0.394463	0.91 (0.75-1.12)	0.0508399	0.174678	0.774341	1.05 (0.75-1.48)		TRUE	5.51886e-86	0.113398	21.7189	24.5186	18	0.138761	-0.00276079	0.0202551	0.893185	NA	0.157
193	Deoxycarnitine levels	Ankylosing Spondylitis	58		0.102734	0.0847923	0.230753	1.11 (0.94-1.31)	-0.0411484	0.0632827	0.515543	0.96 (0.85-1.09)	0.0340041	0.0389641	0.382824	0.803876	1.03 (0.96-1.12)	-0.0205944	0.0660986	0.756503	0.98 (0.86-1.12)	-0.00103396	0.137063	0.994007	1.00 (0.76-1.31)		TRUE	0	0.18194	42.2525	73.0571	57	0.0744728	-0.0113219	0.011925	0.346482	NA	0.074
194	Alpha-hydroxycaproate levels	Ankylosing Spondylitis	20		-0.0456895	0.107983	0.677223	0.96 (0.77-1.18)	-0.0396833	0.0765187	0.604034	0.96 (0.83-1.12)	-0.0936243	0.0525282	0.0746899	0.486353	0.91 (0.82-1.01)	-0.036844	0.08082	0.653645	0.96 (0.82-1.13)	-0.0544776	0.105626	0.61197	0.95 (0.77-1.16)		TRUE	3.47002e-93	0.304639	21.4937	20.4566	19	0.367586	-0.0120802	0.0233308	0.610918	NA	0.433
195	1-ribosyl-imidazoleacetate levels	Ankylosing Spondylitis	43		-0.270949	0.136538	0.0539288	0.76 (0.58-1.00)	0.050915	0.0777733	0.512687	1.05 (0.90-1.23)	0.0525415	0.0519272	0.31162	0.768077	1.05 (0.95-1.17)	0.111816	0.116579	0.342978	1.12 (0.89-1.41)	0.136667	0.154661	0.381911	1.15 (0.85-1.55)		TRUE	5.10915e-250	0.203194	26.4412	43.0397	42	0.426542	0.0426054	0.0166315	0.0141889	NA	0.441
196	3,4-dihydroxybutyrate levels	Ankylosing Spondylitis	28		-0.0980149	0.136756	0.47994	0.91 (0.69-1.19)	-0.0600533	0.0830247	0.469484	0.94 (0.80-1.11)	-0.0190448	0.0601571	0.751559	0.961775	0.98 (0.87-1.10)	-0.0655008	0.104719	0.536899	0.94 (0.76-1.15)	-0.0795157	0.140264	0.575465	0.92 (0.70-1.22)		TRUE	1.90054e-165	0.0621012	27.2531	16.131	27	0.950405	0.0112102	0.0174341	0.525852	rs3118368, rs34064842, rs57440165, rs79232246	0.001
197	Indoleacetylglutamine levels	Ankylosing Spondylitis	37		-0.0692472	0.09922	0.489841	0.93 (0.77-1.13)	-0.0813202	0.0626854	0.194537	0.92 (0.82-1.04)	-0.0920439	0.041296	0.0258218	0.31855	0.91 (0.84-0.99)	-0.0473641	0.091875	0.609336	0.95 (0.80-1.14)	-0.103729	0.119462	0.390981	0.90 (0.71-1.14)		TRUE	3.57723e-300	0.61219	34.5473	41.963	36	0.228149	-0.0045776	0.0177386	0.797873	NA	0.211
198	Mannitol/sorbitol levels	Ankylosing Spondylitis	29		0.0562457	0.104707	0.595548	1.06 (0.86-1.30)	0.0727333	0.0906227	0.422209	1.08 (0.90-1.28)	0.00626049	0.0608969	0.918118	0.980805	1.01 (0.89-1.13)	0.0695314	0.0953258	0.47181	1.07 (0.89-1.29)	0.0205354	0.139645	0.884143	1.02 (0.78-1.34)		TRUE	1.49128e-135	0.0510919	21.6847	12.8652	28	0.993481	-0.00840046	0.0143147	0.562187	NA	0.995
199	Tryptophan betaine levels	Ankylosing Spondylitis	47		0.0991231	0.0873666	0.262565	1.10 (0.93-1.31)	0.0489469	0.0663954	0.460999	1.05 (0.92-1.20)	0.0706497	0.0470607	0.133292	0.600251	1.07 (0.98-1.18)	0.0316241	0.0940031	0.738087	1.03 (0.86-1.24)	-0.0758119	0.15012	0.615964	0.93 (0.69-1.24)		TRUE	0	0.417288	31.878	64.6547	46	0.0360716	-0.0050141	0.0129124	0.699612	rs34114657	0.001
200	Dihomo-linolenate (20:3n3 or n6) levels	Ankylosing Spondylitis	29		0.0514661	0.144659	0.724773	1.05 (0.79-1.40)	-0.0225807	0.0971982	0.816293	0.98 (0.81-1.18)	-0.0320106	0.0646469	0.620486	0.925883	0.97 (0.85-1.10)	0.0930086	0.171944	0.592838	1.10 (0.78-1.54)	0.197812	0.200828	0.333067	1.22 (0.82-1.81)		TRUE	5.60764e-143	0.0796715	23.2201	25.0994	28	0.622418	-0.0117872	0.0182732	0.524334	NA	0.63
201	1-linoleoyl-GPI (18:2) levels	Ankylosing Spondylitis	24		0.166402	0.12606	0.2004	1.18 (0.92-1.51)	0.0514592	0.0802212	0.52122	1.05 (0.90-1.23)	0.0058023	0.056861	0.918722	0.980805	1.01 (0.90-1.12)	0.0647946	0.101527	0.529648	1.07 (0.87-1.30)	0.0600011	0.130082	0.648948	1.06 (0.82-1.37)		TRUE	3.46755e-160	0.0511001	31.0578	20.0144	23	0.641044	-0.0222009	0.0155529	0.167491	NA	0.686
202	1-oleoyl-GPI (18:1) levels	Ankylosing Spondylitis	37		-0.0586115	0.165298	0.725031	0.94 (0.68-1.30)	-0.0802685	0.091565	0.380688	0.92 (0.77-1.10)	-0.122891	0.0735036	0.0945425	0.527897	0.88 (0.77-1.02)	-0.0469347	0.128668	0.717414	0.95 (0.74-1.23)	-0.0629438	0.170975	0.71492	0.94 (0.67-1.31)		TRUE	9.33654e-176	0.545452	22.6917	58.9314	36	0.00931095	-0.00895882	0.0205763	0.665949	NA	0.017
203	O-cresol sulfate levels	Ankylosing Spondylitis	20		0.0177754	0.100575	0.861688	1.02 (0.84-1.24)	0.041418	0.0891771	0.642328	1.04 (0.88-1.24)	0.00963188	0.0593082	0.870988	0.977708	1.01 (0.90-1.13)	0.0494179	0.0849373	0.56753	1.05 (0.89-1.24)	0.135119	0.142677	0.355514	1.14 (0.87-1.51)		TRUE	1.33975e-89	0.0519453	21.0073	12.7103	19	0.853067	-0.0014847	0.0148092	0.92125	NA	0.866
204	4-vinylphenol sulfate levels	Ankylosing Spondylitis	26		-0.088713	0.13237	0.509134	0.92 (0.71-1.19)	0.0224565	0.0933447	0.809883	1.02 (0.85-1.23)	-0.0439157	0.0781696	0.574252	0.914103	0.96 (0.82-1.12)	0.00888227	0.0856995	0.918279	1.01 (0.85-1.19)	0.00888227	0.160167	0.956216	1.01 (0.74-1.38)		TRUE	3.51773e-116	0.0967159	21.7577	42.1573	25	0.0172856	0.00759329	0.0179416	0.675902	NA	0.03
205	Pyrraline levels	Ankylosing Spondylitis	22		0.0523224	0.124199	0.678043	1.05 (0.83-1.34)	0.0763805	0.108518	0.481525	1.08 (0.87-1.34)	0.0938507	0.067293	0.163119	0.630999	1.10 (0.96-1.25)	0.0857894	0.136712	0.537082	1.09 (0.83-1.42)	0.153828	0.187088	0.420189	1.17 (0.81-1.68)		TRUE	4.65153e-96	0.264328	20.8442	18.8292	21	0.596096	0.00625657	0.0157269	0.694974	NA	0.604
206	N6-acetyllysine levels	Ankylosing Spondylitis	28		0.0198787	0.0844456	0.81574	1.02 (0.86-1.20)	-0.00931569	0.0677628	0.890655	0.99 (0.87-1.13)	0.0406408	0.045894	0.375867	0.803794	1.04 (0.95-1.14)	-0.00193059	0.0694857	0.978039	1.00 (0.87-1.14)	0.12597	0.0996049	0.21679	1.13 (0.93-1.38)		TRUE	0	0.166	53.6622	15.3531	27	0.964183	0.00421574	0.0143934	0.771928	NA	0.963
207	Thymol sulfate levels	Ankylosing Spondylitis	19		0.104085	0.201348	0.611856	1.11 (0.75-1.65)	0.0982957	0.116844	0.400204	1.10 (0.88-1.39)	0.0891243	0.0757207	0.23919	0.712771	1.09 (0.94-1.27)	0.389671	0.234363	0.113691	1.48 (0.93-2.34)	0.37598	0.23921	0.133419	1.46 (0.91-2.33)		TRUE	3.81821e-90	0.228301	22.8351	21.1526	18	0.271782	-0.00203811	0.0248999	0.93572	rs12212049	0.001
208	N-acetylserine levels	Ankylosing Spondylitis	27		-0.214138	0.153117	0.174238	0.81 (0.60-1.09)	0.0518785	0.100165	0.604508	1.05 (0.87-1.28)	0.0150098	0.06944	0.828867	0.97216	1.02 (0.89-1.16)	0.0924936	0.178905	0.609529	1.10 (0.77-1.56)	0.148227	0.18775	0.436964	1.16 (0.80-1.68)		TRUE	1.93527e-129	0.0561917	22.7346	25.9683	26	0.464848	0.0314247	0.0187145	0.105578	NA	0.46
209	3-methyladipate levels	Ankylosing Spondylitis	17		-0.216919	0.179827	0.246396	0.80 (0.57-1.15)	0.0304542	0.113893	0.789166	1.03 (0.82-1.29)	-0.00813138	0.0790314	0.918052	0.980805	0.99 (0.85-1.16)	-0.122718	0.159641	0.453263	0.88 (0.65-1.21)	0.0512296	0.198372	0.799507	1.05 (0.71-1.55)		TRUE	4.45922e-78	0.0512665	21.8666	19.9028	16	0.224628	0.0314882	0.0238056	0.205742	rs138320800, rs2762353	0.001
210	4-ethylphenylsulfate levels	Ankylosing Spondylitis	21		0.0364997	0.134539	0.78909	1.04 (0.80-1.35)	0.0360974	0.0986641	0.714469	1.04 (0.85-1.26)	0.0695171	0.0697987	0.319267	0.775096	1.07 (0.93-1.23)	0.0278925	0.141523	0.845748	1.03 (0.78-1.36)	0.0852467	0.167366	0.616086	1.09 (0.78-1.51)		TRUE	7.52201e-93	0.157638	21.348	24.3042	20	0.229356	0.00490961	0.0162201	0.765418	NA	0.223
211	1-stearoyl-2-oleoyl-GPE (18:0/18:1) levels	Ankylosing Spondylitis	40		-0.082672	0.103355	0.42875	0.92 (0.75-1.13)	0.0313879	0.0665871	0.637368	1.03 (0.91-1.18)	0.00770267	0.0443522	0.862124	0.977598	1.01 (0.92-1.10)	-0.0100005	0.0769952	0.897326	0.99 (0.85-1.15)	0.00139616	0.113223	0.990224	1.00 (0.80-1.25)		TRUE	0	0.0535722	34.3414	39.2397	39	0.459131	0.0136738	0.0141124	0.33871	NA	0.504
212	Dimethylarginine (sdma + adma) levels	Ankylosing Spondylitis	28		0.0307835	0.145396	0.833975	1.03 (0.78-1.37)	-0.0251226	0.0970929	0.79583	0.98 (0.81-1.18)	0.0764275	0.0646075	0.236829	0.711503	1.08 (0.95-1.23)	-0.0671102	0.140602	0.636985	0.94 (0.71-1.23)	-0.0572638	0.166136	0.733005	0.94 (0.68-1.31)		TRUE	5.35477e-157	0.265253	26.2754	25.0638	27	0.570884	0.00559653	0.0159707	0.728843	NA	0.571
213	Hexanoylglutamine levels	Ankylosing Spondylitis	45		-0.148074	0.111777	0.19226	0.86 (0.69-1.07)	-0.0767457	0.061794	0.214251	0.93 (0.82-1.05)	-0.119128	0.0517866	0.0214276	0.297436	0.89 (0.80-0.98)	-0.096373	0.067099	0.157995	0.91 (0.80-1.04)	-0.0279444	0.12039	0.817524	0.97 (0.77-1.23)		TRUE	0	0.856645	42.2273	71.0412	44	0.00603991	0.00543981	0.0185618	0.770882	rs10214468, rs34613987, rs4841133, rs72831240, rs75365655, rs77371797, rs80264589, rs9467711	0.001
214	Gamma-glutamylalanine levels	Ankylosing Spondylitis	16		-0.147546	0.186446	0.441935	0.86 (0.60-1.24)	-0.186803	0.110891	0.0920721	0.83 (0.67-1.03)	-0.0936817	0.0772622	0.225314	0.696336	0.91 (0.78-1.06)	-0.30107	0.17181	0.100126	0.74 (0.53-1.04)	-0.268757	0.226032	0.252914	0.76 (0.49-1.19)		TRUE	4.29706e-77	0.19945	23.0228	16.2439	15	0.366033	0.00727184	0.0225446	0.7518	NA	0.346
215	5alpha-androstan-3beta,17beta-diol disulfate levels	Ankylosing Spondylitis	40		0.00658839	0.0790544	0.934019	1.01 (0.86-1.18)	0.00308593	0.0638885	0.961476	1.00 (0.89-1.14)	-0.0146494	0.0512598	0.77504	0.964789	0.99 (0.89-1.09)	-0.00185625	0.0656806	0.977598	1.00 (0.88-1.14)	-0.166869	0.164176	0.315704	0.85 (0.61-1.17)		TRUE	0	0.063488	36.2797	55.4677	39	0.0422088	-0.00405951	0.0114078	0.723918	NA	0.065
216	N-methylproline levels	Ankylosing Spondylitis	22		0.147686	0.179656	0.420741	1.16 (0.82-1.65)	-0.000220313	0.110125	0.998404	1.00 (0.81-1.24)	-0.0979201	0.0794645	0.217856	0.679605	0.91 (0.78-1.06)	0.083642	0.158545	0.603335	1.09 (0.80-1.48)	0.0316739	0.175199	0.858267	1.03 (0.73-1.46)		TRUE	2.25715e-97	0.239035	21.3773	24.5128	21	0.26888	-0.0284946	0.0184754	0.138675	NA	0.278
217	Carotenoid levels (cryptoxanthin)	Ankylosing Spondylitis	28		-0.0203733	0.182006	0.911733	0.98 (0.69-1.40)	0.105708	0.106974	0.323071	1.11 (0.90-1.37)	-0.0465791	0.0698375	0.504795	0.890826	0.95 (0.83-1.09)	0.160497	0.195865	0.419719	1.17 (0.80-1.72)	0.176668	0.225656	0.440494	1.19 (0.77-1.86)		TRUE	3.47279e-125	0.106394	21.5083	36.4775	27	0.105242	-0.00354738	0.0219488	0.872854	NA	0.107
218	5alpha-pregnan-3beta,20alpha-diol disulfate levels	Ankylosing Spondylitis	43		0.0303429	0.118204	0.798695	1.03 (0.82-1.30)	0.000146834	0.0809091	0.998552	1.00 (0.85-1.17)	-0.0121672	0.0458413	0.790685	0.967492	0.99 (0.90-1.08)	0.0231065	0.105837	0.828236	1.02 (0.83-1.26)	-0.215112	0.162841	0.193656	0.81 (0.59-1.11)		TRUE	4.84728e-303	0.0588167	31.5299	54.841	42	0.0884311	-0.0059338	0.0147542	0.689642	NA	0.104
219	Taurocholenate sulfate levels	Ankylosing Spondylitis	63		-0.0755386	0.0625248	0.231657	0.93 (0.82-1.05)	-0.0995033	0.0551457	0.0711732	0.91 (0.81-1.01)	-0.0196027	0.0333408	0.556565	0.911334	0.98 (0.92-1.05)	-0.123617	0.0556258	0.0299205	0.88 (0.79-0.99)	-0.15913	0.119124	0.186485	0.85 (0.68-1.08)		TRUE	0	0.0909557	39.0267	59.3261	62	0.572809	0.0103407	0.00977832	0.294446	NA	0.557
220	Pregnenediol disulfate (C21H34O8S2) levels	Ankylosing Spondylitis	64		0.0306806	0.0827087	0.711941	1.03 (0.88-1.21)	0.0121115	0.0650376	0.85227	1.01 (0.89-1.15)	0.0265434	0.0455839	0.560367	0.912713	1.03 (0.94-1.12)	0.033836	0.0603108	0.576769	1.03 (0.92-1.16)	-0.217144	0.133307	0.108325	0.80 (0.62-1.05)		TRUE	0	0.139882	43.8227	99.2858	63	0.00240801	-0.0006553	0.0108928	0.952222	NA	0.002
221	Glycocholenate sulfate levels	Ankylosing Spondylitis	71		-0.0445009	0.0431173	0.305635	0.96 (0.88-1.04)	-0.0799573	0.0392923	0.0418576	0.92 (0.85-1.00)	-0.0237354	0.027975	0.396187	0.807368	0.98 (0.92-1.03)	-0.0623914	0.0363992	0.0909378	0.94 (0.87-1.01)	-0.0850259	0.0823725	0.305526	0.92 (0.78-1.08)		TRUE	0	0.155213	60.8459	101.212	70	0.00868837	0.0060117	0.00946895	0.527602	NA	0.006
222	Androstenediol (3beta,17beta) disulfate (1) levels	Ankylosing Spondylitis	38		0.00199255	0.0958605	0.983531	1.00 (0.83-1.21)	0.0172007	0.0668231	0.796866	1.02 (0.89-1.16)	0.0355926	0.0454651	0.433712	0.852595	1.04 (0.95-1.13)	0.0238807	0.0671784	0.724247	1.02 (0.90-1.17)	0.0919983	0.125516	0.4682	1.10 (0.86-1.40)		TRUE	0	0.133606	37.3859	48.92	37	0.0908561	0.00573511	0.0136486	0.676839	NA	0.106
223	Chiro-inositol levels	Ankylosing Spondylitis	16		0.121821	0.170344	0.486275	1.13 (0.81-1.58)	0.00857654	0.0898841	0.923983	1.01 (0.85-1.20)	-0.0595935	0.0632279	0.345927	0.792631	0.94 (0.83-1.07)	0.062681	0.144488	0.670598	1.06 (0.80-1.41)	0.042736	0.155955	0.7878	1.04 (0.77-1.42)		TRUE	3.23152e-74	0.145982	21.1003	13.2396	15	0.583793	-0.0296096	0.0258166	0.270639	NA	0.573
224	1-palmitoyl-2-linoleoyl-GPE (16:0/18:2) levels	Ankylosing Spondylitis	62		0.03438	0.0550051	0.53432	1.03 (0.93-1.15)	-0.0170641	0.0400607	0.67014	0.98 (0.91-1.06)	-0.0129109	0.0268599	0.630747	0.930502	0.99 (0.94-1.04)	-0.0363045	0.0405295	0.373904	0.96 (0.89-1.04)	-0.0491608	0.0749512	0.514352	0.95 (0.82-1.10)		TRUE	0	0.0754793	57.9173	67.8606	61	0.25491	-0.0102415	0.0102108	0.319887	NA	0.247
225	Sphinganine-1-phosphate levels	Ankylosing Spondylitis	19		-0.111135	0.232429	0.638637	0.89 (0.57-1.41)	-0.0236675	0.12312	0.847561	0.98 (0.77-1.24)	-0.00213328	0.0816766	0.979163	0.991167	1.00 (0.85-1.17)	-0.0313743	0.217454	0.886882	0.97 (0.63-1.48)	0.0456695	0.229931	0.844784	1.05 (0.67-1.64)		TRUE	5.16611e-89	0.0500858	22.3755	17.2449	18	0.506331	0.011843	0.0236427	0.622855	NA	0.527
226	Glycosyl-N-stearoyl-sphingosine (d18:1/18:0) levels	Ankylosing Spondylitis	46		-0.0297037	0.115923	0.798963	0.97 (0.77-1.22)	-0.00851092	0.0698303	0.902994	0.99 (0.86-1.14)	-0.0499503	0.0441492	0.257887	0.732337	0.95 (0.87-1.04)	0.0359798	0.100425	0.721814	1.04 (0.85-1.26)	0.0224903	0.146308	0.878518	1.02 (0.77-1.36)		TRUE	3.76419e-305	0.199916	29.7362	59.0831	45	0.077572	-0.00258164	0.0132653	0.84659	NA	0.083
227	4-allylphenol sulfate levels	Ankylosing Spondylitis	23		0.234013	0.136474	0.101119	1.26 (0.97-1.65)	0.0789135	0.0937804	0.400084	1.08 (0.90-1.30)	0.0715933	0.0663392	0.280498	0.750856	1.07 (0.94-1.22)	0.0554082	0.137463	0.690781	1.06 (0.81-1.38)	0.0380235	0.153137	0.806207	1.04 (0.77-1.40)		TRUE	5.00496e-105	0.176241	21.685	16.9087	22	0.76838	-0.021906	0.0160856	0.18768	rs4115668, rs9467618	0.001
228	Succinylcarnitine levels	Ankylosing Spondylitis	53		0.0716621	0.0791784	0.369683	1.07 (0.92-1.25)	0.0545182	0.0598594	0.362416	1.06 (0.94-1.19)	0.0531912	0.0343143	0.121114	0.580682	1.05 (0.99-1.13)	0.0306338	0.065609	0.642512	1.03 (0.91-1.17)	-0.061166	0.112991	0.590588	0.94 (0.75-1.17)		TRUE	0	0.38659	46.836	61.9964	52	0.161555	-0.0033793	0.0127278	0.79169	NA	0.164
229	21-hydroxypregnenolone disulfate levels	Ankylosing Spondylitis	42		0.0763821	0.132298	0.566939	1.08 (0.83-1.40)	0.0128395	0.0789136	0.870752	1.01 (0.87-1.18)	0.0822063	0.0584396	0.15952	0.628023	1.09 (0.97-1.22)	-0.038273	0.116	0.743126	0.96 (0.77-1.21)	0.0853642	0.160082	0.596738	1.09 (0.80-1.49)		TRUE	6.58424e-295	0.49182	31.6196	60.3464	41	0.0260893	0.000832498	0.0169141	0.960989	rs1892247, rs75365655	0.001
230	5alpha-androstan-3alpha,17alpha-diol monosulfate levels	Ankylosing Spondylitis	41		-0.0743065	0.0470933	0.122676	0.93 (0.85-1.02)	-0.0630673	0.0434758	0.146883	0.94 (0.86-1.02)	-0.0409184	0.0288174	0.15563	0.622522	0.96 (0.91-1.02)	-0.0364804	0.0414243	0.383767	0.96 (0.89-1.05)	-0.108303	0.0695004	0.127038	0.90 (0.78-1.03)		TRUE	0	0.223023	38.4213	35.7293	40	0.66287	0.00879759	0.00981438	0.375541	NA	0.676
231	Androstenediol (3beta,17beta) disulfate (2) levels	Ankylosing Spondylitis	42		-0.0348025	0.0634303	0.58628	0.97 (0.85-1.09)	-0.00196123	0.0564045	0.972263	1.00 (0.89-1.11)	0.00471717	0.0454914	0.917412	0.980805	1.00 (0.92-1.10)	-0.0102535	0.048843	0.834765	0.99 (0.90-1.09)	0.00906922	0.133894	0.946326	1.01 (0.78-1.31)		TRUE	1.3162e-249	0.0511262	27.28	59.1073	41	0.03326	0.00881892	0.00983889	0.375438	NA	0.057
232	5alpha-androstan-3beta,17alpha-diol disulfate levels	Ankylosing Spondylitis	26		0.0732929	0.1155	0.531713	1.08 (0.86-1.35)	0.0449614	0.0769246	0.558893	1.05 (0.90-1.22)	0.0374592	0.0535378	0.484129	0.880948	1.04 (0.93-1.15)	0.0416737	0.0998376	0.679938	1.04 (0.86-1.27)	0.0683417	0.116856	0.563899	1.07 (0.85-1.35)		TRUE	1.68989e-147	0.101281	26.0012	16.956	25	0.883383	-0.00548019	0.0156516	0.729292	NA	0.901
233	5alpha-pregnan-3beta,20beta-diol monosulfate (1) levels	Ankylosing Spondylitis	56		0.0534138	0.066922	0.42828	1.05 (0.93-1.20)	0.0825308	0.0596563	0.166531	1.09 (0.97-1.22)	0.0182009	0.0350457	0.603519	0.923417	1.02 (0.95-1.09)	0.0631115	0.0613308	0.307968	1.07 (0.94-1.20)	-0.00133248	0.10739	0.990145	1.00 (0.81-1.23)		TRUE	0	0.08574	40.7131	55.3162	55	0.462683	-0.0063524	0.0102516	0.538093	NA	0.448
234	5alpha-pregnan-3beta,20alpha-diol monosulfate (2) levels	Ankylosing Spondylitis	36		0.186589	0.114285	0.111768	1.21 (0.96-1.51)	0.0420162	0.0784915	0.592445	1.04 (0.89-1.22)	0.0382722	0.0522096	0.463529	0.875016	1.04 (0.94-1.15)	0.0996842	0.10682	0.357113	1.10 (0.90-1.36)	-0.117467	0.150539	0.440451	0.89 (0.66-1.19)		TRUE	1.82061e-232	0.124288	29.232	28.0985	35	0.789639	-0.0209975	0.0143925	0.153765	NA	0.794
235	5alpha-androstan-3beta,17beta-diol monosulfate (2) levels	Ankylosing Spondylitis	42		-0.00810578	0.0388937	0.835968	0.99 (0.92-1.07)	-0.00330653	0.039753	0.933711	1.00 (0.92-1.08)	-0.0256128	0.0295894	0.386707	0.804442	0.97 (0.92-1.03)	-0.0242505	0.0384174	0.531388	0.98 (0.91-1.05)	-0.0481984	0.114674	0.676454	0.95 (0.76-1.19)		TRUE	0	0.101579	37.1863	42.1015	41	0.423044	-0.00616443	0.00864474	0.479933	NA	0.42
236	Androstenediol (3alpha, 17alpha) monosulfate (3) levels	Ankylosing Spondylitis	53		0.00259951	0.0393335	0.947565	1.00 (0.93-1.08)	0.00248697	0.0311104	0.936285	1.00 (0.94-1.07)	-0.0316418	0.0310583	0.308303	0.762218	0.97 (0.91-1.03)	-0.0082289	0.0265228	0.757605	0.99 (0.94-1.04)	-0.0592666	0.0712965	0.409622	0.94 (0.82-1.08)		TRUE	0	0.173437	52.8436	102.477	52	3.74636e-05	-0.0126153	0.0090237	0.168157	NA	0.001
237	5alpha-pregnan-diol disulfate levels	Ankylosing Spondylitis	31		-0.0132609	0.0885413	0.881982	0.99 (0.83-1.17)	0.0695886	0.0617797	0.259996	1.07 (0.95-1.21)	0.0457086	0.0415852	0.2717	0.745842	1.05 (0.96-1.14)	0.112577	0.0787545	0.163202	1.12 (0.96-1.31)	-0.0423225	0.114237	0.713628	0.96 (0.77-1.20)		TRUE	1.62036e-202	0.22023	27.2968	23.861	30	0.778278	0.0127804	0.0169413	0.456695	NA	0.798
238	5alpha-androstan-3alpha,17beta-diol monosulfate (1) levels	Ankylosing Spondylitis	43		0.0128564	0.0366646	0.727647	1.01 (0.94-1.09)	-0.00551345	0.032839	0.866667	0.99 (0.93-1.06)	-0.0142907	0.0287659	0.619335	0.925883	0.99 (0.93-1.04)	-0.0234796	0.0277489	0.402266	0.98 (0.93-1.03)	-0.0909008	0.112053	0.421806	0.91 (0.73-1.14)		TRUE	0	0.0723116	55.2781	61.2654	42	0.027645	-0.0115683	0.00976128	0.242793	NA	0.047
239	5alpha-androstan-3alpha,17beta-diol disulfate levels	Ankylosing Spondylitis	32		-0.174558	0.112968	0.132784	0.84 (0.67-1.05)	-0.115027	0.0713702	0.107027	0.89 (0.77-1.03)	-0.0459924	0.0507785	0.36507	0.803369	0.96 (0.86-1.05)	-0.146345	0.108264	0.186237	0.86 (0.70-1.07)	-0.161915	0.124613	0.203409	0.85 (0.67-1.09)		TRUE	4.60379e-193	0.175409	26.0615	23.1943	31	0.841995	0.0179154	0.014062	0.212435	NA	0.848
240	Andro steroid monosulfate C19H28O6S (1) levels	Ankylosing Spondylitis	53		0.0262203	0.0525827	0.620171	1.03 (0.93-1.14)	-0.00588369	0.0504331	0.907127	0.99 (0.90-1.10)	-0.0349638	0.0315265	0.267418	0.738352	0.97 (0.91-1.03)	0.0299297	0.0471911	0.528715	1.03 (0.94-1.13)	-0.00497569	0.130215	0.969665	1.00 (0.77-1.28)		TRUE	0	0.160979	35.2068	69.2732	52	0.0548387	-0.0150951	0.00948734	0.117772	rs13198474, rs3131071, rs35037868, rs35883476, rs41266839, rs487624, rs72839420	0.001
241	Pregnenediol sulfate (C21H34O5S) levels	Ankylosing Spondylitis	38		-0.0955405	0.169372	0.576194	0.91 (0.65-1.27)	0.0227996	0.0877977	0.795108	1.02 (0.86-1.22)	0.015279	0.0585656	0.794179	0.967831	1.02 (0.91-1.14)	0.121013	0.145301	0.410277	1.13 (0.85-1.50)	-0.201617	0.18844	0.291584	0.82 (0.56-1.18)		TRUE	1.43651e-262	0.0624346	31.4859	50.7328	37	0.0657159	0.0118332	0.016515	0.478298	NA	0.073
242	4-hydroxycoumarin levels	Ankylosing Spondylitis	24		0.177213	0.107476	0.113382	1.19 (0.97-1.47)	0.160254	0.0840246	0.0564916	1.17 (1.00-1.38)	0.120104	0.059801	0.0446018	0.394836	1.13 (1.00-1.27)	0.183649	0.105685	0.0956374	1.20 (0.98-1.48)	0.143215	0.151372	0.353926	1.15 (0.86-1.55)		TRUE	1.06984e-113	0.511285	22.3355	24.464	23	0.378502	-0.0107228	0.0164221	0.520553	NA	0.383
243	16a-hydroxy DHEA 3-sulfate levels	Ankylosing Spondylitis	46		0.0155745	0.0403713	0.701517	1.02 (0.94-1.10)	-0.0020917	0.0402694	0.958574	1.00 (0.92-1.08)	-0.0155453	0.0279635	0.57827	0.914103	0.98 (0.93-1.04)	0.0246447	0.037608	0.515608	1.02 (0.95-1.10)	-0.0352431	0.12808	0.784449	0.97 (0.75-1.24)		TRUE	0	0.0737569	50.1931	55.939	45	0.127138	-0.0101988	0.00846674	0.234809	rs13202688, rs487624	0.001
244	Gamma-CEHC levels	Ankylosing Spondylitis	48		-0.124494	0.0885406	0.166424	0.88 (0.74-1.05)	-0.0868557	0.0620666	0.161695	0.92 (0.81-1.04)	-0.0550849	0.0409089	0.178133	0.642446	0.95 (0.87-1.03)	-0.129002	0.0844315	0.133241	0.88 (0.74-1.04)	-0.0899208	0.120756	0.460192	0.91 (0.72-1.16)		TRUE	0	0.260647	33.1965	44.1645	47	0.590713	0.0107087	0.0121149	0.38133	NA	0.597
245	2-hydroxyglutarate levels	Ankylosing Spondylitis	29		0.0198376	0.142084	0.889997	1.02 (0.77-1.35)	-0.0359972	0.0839238	0.667976	0.96 (0.82-1.14)	-0.0329064	0.0595853	0.580772	0.914103	0.97 (0.86-1.09)	-0.0550032	0.128094	0.670921	0.95 (0.74-1.22)	-0.059465	0.155762	0.705515	0.94 (0.69-1.28)		TRUE	2.97131e-145	0.0837505	23.4542	26.8116	28	0.528521	-0.00618491	0.0151253	0.685829	NA	0.551
246	N-acetyl-beta-alanine levels	Ankylosing Spondylitis	38		0.0106691	0.042566	0.803512	1.01 (0.93-1.10)	-0.0171413	0.0438115	0.695611	0.98 (0.90-1.07)	-0.010682	0.030983	0.730266	0.959694	0.99 (0.93-1.05)	-0.0143852	0.0370801	0.700278	0.99 (0.92-1.06)	0.0529603	0.101645	0.60545	1.05 (0.86-1.29)		TRUE	0	0.056883	36.6514	29.2594	37	0.813943	-0.00731457	0.00999927	0.469202	NA	0.855
247	Tridecenedioate (C13:1-DC) levels	Ankylosing Spondylitis	27		0.0229569	0.138091	0.869301	1.02 (0.78-1.34)	0.034444	0.0905445	0.703641	1.04 (0.87-1.24)	0.00109148	0.0627747	0.986128	0.991532	1.00 (0.89-1.13)	0.148559	0.13208	0.270964	1.16 (0.90-1.50)	0.11769	0.187882	0.536512	1.12 (0.78-1.63)		TRUE	7.98298e-123	0.0500307	21.725	29.0164	26	0.310336	-0.00301864	0.0166248	0.857381	NA	0.305
248	N-acetyl-3-methylhistidine levels	Ankylosing Spondylitis	36		-0.153497	0.0886786	0.0925297	0.86 (0.72-1.02)	-0.148313	0.0688246	0.0311666	0.86 (0.75-0.99)	-0.109126	0.0440895	0.0133196	0.237604	0.90 (0.82-0.98)	-0.137457	0.0697019	0.0565457	0.87 (0.76-1.00)	-0.0995369	0.129896	0.448647	0.91 (0.70-1.17)		TRUE	0	0.743305	40.286	26.3125	35	0.854925	0.0100631	0.01745	0.567951	NA	0.87
249	2-hydroxyhippurate levels	Ankylosing Spondylitis	20		0.0417504	0.203503	0.83975	1.04 (0.70-1.55)	0.151924	0.115984	0.190239	1.16 (0.93-1.46)	0.0354776	0.0795461	0.655597	0.93658	1.04 (0.89-1.21)	0.261958	0.191929	0.18824	1.30 (0.89-1.89)	0.228843	0.195277	0.255728	1.26 (0.86-1.84)		TRUE	6.04336e-90	0.0751499	21.703	22.8453	19	0.244225	-0.000774872	0.0225698	0.97299	NA	0.254
250	4-cholesten-3-one levels	Ankylosing Spondylitis	27		0.00567587	0.132817	0.966253	1.01 (0.78-1.30)	-0.00215275	0.081554	0.978941	1.00 (0.85-1.17)	-0.00607346	0.0528949	0.908587	0.980706	0.99 (0.90-1.10)	-0.0714243	0.108434	0.515888	0.93 (0.75-1.15)	-0.144566	0.159858	0.374121	0.87 (0.63-1.18)		TRUE	2.70063e-131	0.0511727	22.9168	37.6754	26	0.064891	-0.00177993	0.0175532	0.92004	NA	0.07
[truncated: 1,150 more rows]

## Sheet: Sheet4
Supplementary Table 4: Comprehensive result of MR analysis between 91 Inflammation Proteins and AS. Screening criteria: P=1e-5，R²=0.1，kb=500
	Data				Mendelian Randomization Analysis																						Sensitive analysis
[truncated: 93 more rows]

## Sheet: Sheet5
Supplementary Table 5: Comprehensive result of reverse MR analysis between AS and 1,400 serum metabolites，731 Immune Cells and 91 Inflammation Proteins.
[truncated: 16 more rows]

[truncated: 1 more sheets: Sheet6]
